# Supplementary material for: Global distribution of isoprenoid quinones across Bacteria
Source: mSystems. 2026 Jul 1;11(7):e01681-25. doi: 10.1128/msystems.01681-25 (PMC13386864; doi:10.1128/msystems.01681-25)
Supplement: Table S1 — Genomic annotation of quinone biosynthetic pathways. [file msystems.01681-25-s0003.xlsx]

## Sheet: Proteins of pathways
MK men	MK futalosine	UQ O2-dependent	UQ O2-independent	RQ	PQ
MenA	MqnA	Coq7	UbiA	UQ O2-dependent	PlqA
MenB	MqnB	UbiA	UbiB	UQ O2-independent	PlqD
MenC	MqnC	UbiB	UbiC	RquA	PlqX
MenD	MqnD	UbiC	UbiD		PlqFMO
MenE	MqnL	UbiD	UbiE/MenG		UbiC
MenF	MqnM	UbiE/MenG	UbiF
MenG/UbiE	MqnP	UbiF	UbiG
MenH	MtnN	UbiG	UbiK
MenI	MenG/UbiE	UbiH	UbiT
MenY		UbiI	UbiU
		UbiJ	UbiV
		UbiK
		UbiL
		UbiM
		UbiN
		XanB2

## Sheet: Annotation_results_tax
genome	MenA	MenB	MenC	MenD	MenE	MenF	MenH	MenI	MenY	UbiE/MenG_Cyano	MqnA	MqnB	MqnC	MqnD	MqnE	MqnL	MqnM	MqnP	MqnZ	MtnN	UbiA	UbiB	UbiC	XanB2	UbiD	UbiX	UbiE/MenG	UbiG	UbiJ	UbiK	UbiT	UbiU	UbiV	UbiF	UbiH	UbiI	UbiL	UbiM	UbiN	Coq7	RquA	PlqA	PlqD	PlqX	PlqFMO	genome_full	path	file	Representative genome
GCA_000008885.1	0	0	0	0	0	0	0	0	0	0	0	0	0	0	0	0	0	0	0	0	1	1	0	0	1	1	1	1	0	0	0	0	0	1	1	0	0	0	0	0	0	0	0	0	0	GB_GCA_000008885.1	database/GCA/000/008/885/	GCA_000008885.1_genomic.fna.gz	GB_GCA_000008885.1
GCA_000010565.1	0	0	0	0	2	0	0	0	0	0	2	0	1	0	1	1	0	1	1	0	0	0	0	0	0	1	1	0	0	0	0	0	0	0	0	0	0	0	0	0	0	0	0	0	0	GB_GCA_000010565.1	database/GCA/000/010/565/	GCA_000010565.1_genomic.fna.gz	GB_GCA_000010565.1
GCA_000012145.1	0	0	0	0	0	0	0	0	0	0	0	0	0	0	0	0	0	0	0	0	1	1	0	0	1	1	1	1	0	1	0	0	0	0	0	0	1	0	0	1	0	0	0	0	0	GB_GCA_000012145.1	database/GCA/000/012/145/	GCA_000012145.1_genomic.fna.gz	GB_GCA_000012145.1
GCA_000016765.1	0	0	0	0	0	0	0	0	0	0	0	0	0	0	0	0	0	0	0	0	1	1	0	0	0	2	1	1	0	1	0	0	0	0	0	0	1	0	0	1	0	0	0	0	0	GB_GCA_000016765.1	database/GCA/000/016/765/	GCA_000016765.1_genomic.fna.gz	GB_GCA_000016765.1
GCA_000017245.1	1	1	3	1	1	1	1	1	0	0	0	0	0	0	0	0	0	0	0	0	0	0	0	0	0	0	0	0	0	0	0	0	0	0	0	0	0	0	0	0	0	0	0	0	0	GB_GCA_000017245.1	database/GCA/000/017/245/	GCA_000017245.1_genomic.fna.gz	GB_GCA_000017245.1
GCA_000017645.1	0	0	0	0	1	0	0	0	0	0	0	0	0	0	0	0	0	0	0	0	1	1	0	0	0	0	1	2	0	1	0	0	0	0	0	0	1	0	1	0	0	0	0	0	0	GB_GCA_000017645.1	database/GCA/000/017/645/	GCA_000017645.1_genomic.fna.gz	GB_GCA_000017645.1
GCA_000023725.1	1	1	1	1	0	1	0	1	0	0	0	0	0	0	0	0	0	1	0	0	0	0	0	0	0	0	1	0	0	0	0	0	0	0	0	0	0	0	0	0	0	0	0	0	0	GB_GCA_000023725.1	database/GCA/000/023/725/	GCA_000023725.1_genomic.fna.gz	GB_GCA_000023725.1
GCA_000026125.1	0	0	0	0	0	0	0	0	0	0	0	0	0	0	0	0	0	0	0	1	1	1	1	1	1	1	1	1	1	1	1	1	1	0	1	1	0	0	0	1	0	0	0	0	0	GB_GCA_000026125.1	database/GCA/000/026/125/	GCA_000026125.1_genomic.fna.gz	GB_GCA_000026125.1
GCA_000027065.2	1	1	1	1	1	2	1	2	0	0	0	0	0	0	0	0	0	0	0	0	1	1	1	0	1	2	1	1	1	1	1	1	1	1	1	1	0	0	0	0	0	0	0	0	0	GB_GCA_000027065.2	database/GCA/000/027/065/	GCA_000027065.2_genomic.fna.gz	GB_GCA_000027065.2
GCA_000043285.1	0	0	0	0	0	0	0	0	0	0	0	0	0	0	0	0	0	0	0	0	1	1	0	0	1	1	1	1	0	1	0	0	0	1	1	0	0	0	0	0	0	0	0	0	0	GB_GCA_000043285.1	database/GCA/000/043/285/	GCA_000043285.1_genomic.fna.gz	GB_GCA_000043285.1
GCA_000063505.1	1	1	1	1	0	1	0	0	0	1	0	0	0	0	0	0	0	0	0	0	0	0	0	0	0	0	0	0	0	0	0	0	0	0	0	0	0	0	0	0	0	1	1	1	1	GB_GCA_000063505.1	database/GCA/000/063/505/	GCA_000063505.1_genomic.fna.gz	GB_GCA_000063505.1
GCA_000091165.1	0	0	0	0	0	0	0	2	0	0	1	0	1	1	1	1	0	1	0	1	0	0	0	0	0	1	1	0	0	0	0	0	0	0	0	0	0	0	0	0	0	0	0	0	0	GB_GCA_000091165.1	database/GCA/000/091/165/	GCA_000091165.1_genomic.fna.gz	GB_GCA_000091165.1
GCA_000143165.1	1	0	0	0	0	0	0	0	0	0	0	0	0	0	0	0	0	0	0	0	0	0	0	0	0	0	2	0	0	0	0	0	0	0	0	0	0	0	0	0	0	0	0	0	0	GB_GCA_000143165.1	database/GCA/000/143/165/	GCA_000143165.1_genomic.fna.gz	GB_GCA_000143165.1
GCA_000146855.1	1	0	0	0	0	0	0	0	0	1	0	0	0	0	0	0	0	0	0	2	0	0	0	0	0	0	0	0	0	0	0	0	0	0	0	0	0	0	0	0	0	0	0	0	0	GB_GCA_000146855.1	database/GCA/000/146/855/	GCA_000146855.1_genomic.fna.gz	GB_GCA_000146855.1
GCA_000153145.1	1	1	1	1	1	1	0	1	0	0	0	0	0	0	0	0	0	0	0	0	0	0	0	0	0	0	1	0	0	0	0	0	0	0	0	0	0	0	0	0	0	0	0	0	0	GB_GCA_000153145.1	database/GCA/000/153/145/	GCA_000153145.1_genomic.fna.gz	GB_GCA_000153145.1
GCA_000153445.1	0	0	0	0	2	0	0	1	0	0	0	0	0	0	0	0	0	0	0	0	1	1	1	0	1	1	1	1	1	1	0	0	0	0	1	1	0	0	0	1	0	0	0	0	0	GB_GCA_000153445.1	database/GCA/000/153/445/	GCA_000153445.1_genomic.fna.gz	GB_GCA_000153445.1
GCA_000153745.1	0	0	0	0	0	0	0	0	0	0	0	0	0	0	0	0	0	0	0	0	1	1	0	0	0	0	1	2	0	1	0	0	0	0	0	0	1	0	1	0	0	0	0	0	0	GB_GCA_000153745.1	database/GCA/000/153/745/	GCA_000153745.1_genomic.fna.gz	GB_GCA_000153745.1
GCA_000154345.1	0	0	0	0	0	0	0	0	1	0	0	0	0	0	0	0	0	0	0	1	0	0	0	0	0	0	0	0	0	0	0	0	0	0	0	0	0	0	0	0	0	0	0	0	0	GB_GCA_000154345.1	database/GCA/000/154/345/	GCA_000154345.1_genomic.fna.gz	GB_GCA_000154345.1
GCA_000155695.1	1	1	1	1	0	1	0	0	0	0	0	0	0	0	0	0	0	0	0	0	0	0	0	1	0	0	2	1	0	0	0	0	0	0	0	0	0	0	0	0	0	0	0	0	0	GB_GCA_000155695.1	database/GCA/000/155/695/	GCA_000155695.1_genomic.fna.gz	GB_GCA_000155695.1
GCA_000155715.1	0	0	0	0	0	0	0	2	0	0	0	0	0	0	0	0	0	0	0	0	1	1	1	0	1	1	1	1	0	1	0	0	0	0	1	1	0	0	0	1	0	0	0	0	0	GB_GCA_000155715.1	database/GCA/000/155/715/	GCA_000155715.1_genomic.fna.gz	GB_GCA_000155715.1
GCA_000156115.1	0	0	0	0	0	0	0	0	0	0	0	0	0	0	0	0	0	0	0	0	1	1	0	0	0	0	1	1	0	1	0	0	0	0	0	0	1	0	1	0	0	0	0	0	0	GB_GCA_000156115.1	database/GCA/000/156/115/	GCA_000156115.1_genomic.fna.gz	GB_GCA_000156115.1
GCA_000156155.1	0	0	0	0	0	0	0	0	0	0	0	0	0	0	0	0	0	0	0	0	1	1	1	0	0	0	1	1	1	1	0	0	0	0	1	0	1	0	0	1	0	0	0	0	0	GB_GCA_000156155.1	database/GCA/000/156/155/	GCA_000156155.1_genomic.fna.gz	GB_GCA_000156155.1
GCA_000158135.1	0	0	0	0	0	0	0	0	0	0	0	0	1	0	0	0	0	0	0	0	1	1	0	0	0	0	2	2	0	1	0	0	0	0	0	0	1	0	1	0	0	0	0	0	0	GB_GCA_000158135.1	database/GCA/000/158/135/	GCA_000158135.1_genomic.fna.gz	GB_GCA_000158135.1
GCA_000158155.1	2	0	0	0	1	0	0	0	0	0	0	0	0	0	0	0	0	0	0	0	1	1	1	0	1	1	1	1	1	1	0	0	0	0	1	1	0	0	0	1	0	0	0	0	0	GB_GCA_000158155.1	database/GCA/000/158/155/	GCA_000158155.1_genomic.fna.gz	GB_GCA_000158155.1
GCA_000158655.1	0	0	0	0	0	0	0	1	0	0	0	0	0	0	0	0	0	0	0	1	0	0	0	0	0	0	0	0	0	0	0	0	0	0	0	0	0	0	0	0	0	0	0	0	0	GB_GCA_000158655.1	database/GCA/000/158/655/	GCA_000158655.1_genomic.fna.gz	GB_GCA_000158655.1
GCA_000161775.1	0	0	0	0	0	0	0	0	0	0	0	0	0	0	0	0	0	0	0	0	1	1	0	0	0	0	1	1	0	1	1	1	1	0	0	0	1	0	1	0	0	0	0	0	0	GB_GCA_000161775.1	database/GCA/000/161/775/	GCA_000161775.1_genomic.fna.gz	GB_GCA_000161775.1
GCA_000163555.2	0	0	0	0	0	0	0	0	0	0	0	0	0	0	0	0	0	0	0	0	1	1	0	0	0	0	1	1	0	0	0	0	0	0	0	0	1	0	0	1	0	0	0	0	0	GB_GCA_000163555.2	database/GCA/000/163/555/	GCA_000163555.2_genomic.fna.gz	GB_GCA_000163555.2
GCA_000163695.1	1	0	0	0	0	0	0	0	0	0	0	0	0	0	0	0	0	0	0	0	0	0	0	0	0	0	1	0	0	0	0	0	0	0	0	0	0	0	0	0	0	0	0	0	0	GB_GCA_000163695.1	database/GCA/000/163/695/	GCA_000163695.1_genomic.fna.gz	GB_GCA_000163695.1
GCA_000168995.1	0	0	0	0	0	0	0	0	0	0	0	0	0	0	0	0	0	0	0	0	1	1	1	0	0	0	1	1	1	1	0	0	0	0	1	0	1	0	0	1	0	0	0	0	0	GB_GCA_000168995.1	database/GCA/000/168/995/	GCA_000168995.1_genomic.fna.gz	GB_GCA_000168995.1
GCA_000169075.1	0	0	0	0	1	0	0	0	0	0	0	0	0	0	0	0	0	0	0	0	1	1	1	0	1	1	1	2	1	1	0	0	0	0	1	1	0	0	0	1	0	0	0	0	0	GB_GCA_000169075.1	database/GCA/000/169/075/	GCA_000169075.1_genomic.fna.gz	GB_GCA_000169075.1
GCA_000169115.1	0	0	0	0	1	0	0	0	0	0	0	0	0	0	0	0	0	0	0	0	1	1	0	0	1	1	1	1	1	1	0	0	0	0	1	1	0	0	0	1	0	0	0	0	0	GB_GCA_000169115.1	database/GCA/000/169/115/	GCA_000169115.1_genomic.fna.gz	GB_GCA_000169115.1
GCA_000169355.1	1	1	1	1	0	1	0	1	0	0	0	0	0	0	0	0	0	0	0	0	0	0	0	0	0	0	1	0	0	0	0	0	0	0	0	0	0	0	0	0	0	0	0	0	0	GB_GCA_000169355.1	database/GCA/000/169/355/	GCA_000169355.1_genomic.fna.gz	GB_GCA_000169355.1
GCA_000169395.1	0	0	0	0	1	0	0	0	0	0	0	0	0	0	0	0	0	0	0	0	1	1	0	0	0	0	1	1	0	1	0	0	0	0	0	0	1	0	1	0	0	0	0	0	0	GB_GCA_000169395.1	database/GCA/000/169/395/	GCA_000169395.1_genomic.fna.gz	GB_GCA_000169395.1
GCA_000170815.1	1	1	1	1	0	1	0	1	0	0	0	0	0	0	0	0	0	0	0	0	0	0	0	0	0	0	1	0	0	0	0	0	0	0	0	0	0	0	0	0	0	0	0	0	0	GB_GCA_000170815.1	database/GCA/000/170/815/	GCA_000170815.1_genomic.fna.gz	GB_GCA_000170815.1
GCA_000171835.1	0	0	0	0	1	0	0	0	0	0	0	0	0	0	0	0	0	0	0	0	1	1	0	0	0	0	1	2	0	1	0	0	0	0	0	0	1	0	0	1	0	0	0	0	0	GB_GCA_000171835.1	database/GCA/000/171/835/	GCA_000171835.1_genomic.fna.gz	GB_GCA_000171835.1
GCA_000171875.1	1	1	1	1	0	1	0	1	0	0	0	0	0	0	0	0	0	0	0	0	0	0	0	0	0	0	1	0	0	0	0	0	0	0	0	0	0	0	0	0	0	0	0	0	0	GB_GCA_000171875.1	database/GCA/000/171/875/	GCA_000171875.1_genomic.fna.gz	GB_GCA_000171875.1
GCA_000173575.1	0	0	2	0	0	0	0	0	0	0	0	0	0	0	0	0	0	0	0	1	2	2	1	0	1	1	1	1	1	0	0	0	0	0	1	1	0	0	0	1	0	0	0	0	0	GB_GCA_000173575.1	database/GCA/000/173/575/	GCA_000173575.1_genomic.fna.gz	GB_GCA_000173575.1
GCA_000174895.1	0	0	0	0	0	0	0	0	0	0	0	0	0	0	0	0	0	0	0	0	0	0	0	0	0	0	0	0	0	0	0	0	0	0	0	0	0	0	0	0	0	0	0	0	0	GB_GCA_000174895.1	database/GCA/000/174/895/	GCA_000174895.1_genomic.fna.gz	GB_GCA_000174895.1
GCA_000175855.1	1	1	1	1	0	1	1	0	0	1	0	0	0	0	0	0	0	0	0	0	0	0	0	0	0	0	0	1	0	0	0	0	0	0	0	0	0	0	0	0	0	1	1	1	0	GB_GCA_000175855.1	database/GCA/000/175/855/	GCA_000175855.1_genomic.fna.gz	GB_GCA_000175855.1
GCA_000176735.1	0	0	0	0	0	0	0	0	0	0	0	0	0	0	0	0	0	0	0	0	1	1	1	0	1	1	1	1	1	1	0	0	0	0	0	0	0	1	0	0	0	0	0	0	0	GB_GCA_000176735.1	database/GCA/000/176/735/	GCA_000176735.1_genomic.fna.gz	GB_GCA_000176735.1
GCA_000179315.1	1	0	0	0	5	0	0	0	0	0	0	0	0	1	0	1	0	1	0	0	0	0	0	0	0	1	2	2	0	0	0	0	0	0	0	0	0	0	0	0	0	0	0	0	0	GB_GCA_000179315.1	database/GCA/000/179/315/	GCA_000179315.1_genomic.fna.gz	GB_GCA_000179315.1
GCA_000182945.1	1	0	0	0	0	0	0	0	0	1	0	0	0	0	0	0	0	0	0	1	0	0	0	0	0	0	0	0	0	0	0	0	0	0	0	0	0	0	0	0	0	0	0	0	0	GB_GCA_000182945.1	database/GCA/000/182/945/	GCA_000182945.1_genomic.fna.gz	GB_GCA_000182945.1
GCA_000196815.1	0	0	0	0	0	0	0	0	0	0	0	0	0	0	0	0	0	0	0	0	1	0	0	0	0	0	1	0	0	0	0	0	0	0	0	0	0	0	0	0	0	0	0	0	0	GB_GCA_000196815.1	database/GCA/000/196/815/	GCA_000196815.1_genomic.fna.gz	GB_GCA_000196815.1
GCA_000198515.1	0	0	0	0	0	0	0	1	0	0	0	0	0	0	0	0	0	1	0	0	0	0	0	0	0	0	1	1	1	0	1	0	0	0	0	0	0	0	0	0	0	0	0	0	0	GB_GCA_000198515.1	database/GCA/000/198/515/	GCA_000198515.1_genomic.fna.gz	GB_GCA_000198515.1
GCA_000200715.1	1	0	0	0	0	0	0	0	0	0	0	0	2	1	1	1	0	0	0	0	0	0	0	0	0	1	0	0	0	0	0	0	0	0	0	0	0	0	0	0	0	0	0	0	0	GB_GCA_000200715.1	database/GCA/000/200/715/	GCA_000200715.1_genomic.fna.gz	GB_GCA_000200715.1
GCA_000204585.1	1	0	0	0	0	0	0	0	0	0	0	0	2	1	1	1	0	0	0	0	0	0	0	0	0	1	1	0	0	0	0	0	0	0	0	0	0	0	0	0	0	0	0	0	0	GB_GCA_000204585.1	database/GCA/000/204/585/	GCA_000204585.1_genomic.fna.gz	GB_GCA_000204585.1
GCA_000209465.1	0	0	0	0	0	0	0	0	1	0	1	0	0	0	0	0	0	0	0	0	0	0	0	0	0	0	0	0	0	0	0	0	0	0	0	0	0	0	0	0	0	0	0	0	0	GB_GCA_000209465.1	database/GCA/000/209/465/	GCA_000209465.1_genomic.fna.gz	GB_GCA_000209465.1
GCA_000214475.2	0	0	0	0	0	0	0	0	0	0	0	0	0	0	0	0	0	0	0	1	0	0	0	0	0	0	0	1	0	0	0	0	1	0	0	0	0	0	0	0	0	0	0	0	0	GB_GCA_000214475.2	database/GCA/000/214/475/	GCA_000214475.2_genomic.fna.gz	GB_GCA_000214475.2
GCA_000214705.1	0	0	0	0	3	0	0	0	0	0	1	0	1	0	1	1	0	1	1	0	0	0	0	0	0	1	3	0	0	0	0	0	0	0	0	0	0	0	0	0	0	0	0	0	0	GB_GCA_000214705.1	database/GCA/000/214/705/	GCA_000214705.1_genomic.fna.gz	GB_GCA_000214705.1
GCA_000223255.2	0	0	0	0	0	0	0	0	0	0	0	0	0	0	0	0	0	0	0	0	0	0	0	0	0	0	0	0	0	0	0	0	0	0	0	0	0	0	0	0	0	0	0	0	0	GB_GCA_000223255.2	database/GCA/000/223/255/	GCA_000223255.2_genomic.fna.gz	GB_GCA_000223255.2
GCA_000223315.2	0	0	0	0	0	0	0	0	0	0	0	0	0	0	0	0	0	0	0	1	0	0	0	0	0	0	1	2	0	0	0	0	1	0	0	0	0	0	0	0	0	0	0	0	0	GB_GCA_000223315.2	database/GCA/000/223/315/	GCA_000223315.2_genomic.fna.gz	GB_GCA_000223315.2
GCA_000224475.1	1	1	1	1	1	1	0	0	0	0	0	0	1	0	0	0	0	0	0	0	0	0	0	0	0	0	0	0	0	0	0	0	0	0	0	0	0	0	0	0	0	0	0	0	0	GB_GCA_000224475.1	database/GCA/000/224/475/	GCA_000224475.1_genomic.fna.gz	GB_GCA_000224475.1
GCA_000227505.4	0	0	0	0	2	0	0	0	0	0	0	0	0	0	0	0	0	0	0	0	1	1	0	0	1	1	1	1	1	1	0	0	0	0	1	1	0	0	0	1	0	0	0	0	0	GB_GCA_000227505.4	database/GCA/000/227/505/	GCA_000227505.4_genomic.fna.gz	GB_GCA_000227505.4
GCA_000227525.2	0	0	0	0	1	0	0	0	0	0	0	0	0	0	0	0	0	0	0	0	1	1	0	0	0	0	1	1	1	1	0	0	0	0	1	1	0	0	0	1	0	0	0	0	0	GB_GCA_000227525.2	database/GCA/000/227/525/	GCA_000227525.2_genomic.fna.gz	GB_GCA_000227525.2
GCA_000230955.3	1	1	0	1	2	1	0	0	0	0	0	0	0	0	1	0	0	1	0	0	0	0	0	0	0	0	0	0	0	0	0	0	0	0	0	0	0	0	0	0	0	0	0	0	0	GB_GCA_000230955.3	database/GCA/000/230/955/	GCA_000230955.3_genomic.fna.gz	GB_GCA_000230955.3
GCA_000238815.2	0	0	0	0	0	0	0	0	0	0	0	0	0	0	0	0	0	0	0	0	1	1	0	0	0	0	1	1	0	0	0	0	0	0	0	0	1	0	0	1	0	0	0	0	0	GB_GCA_000238815.2	database/GCA/000/238/815/	GCA_000238815.2_genomic.fna.gz	GB_GCA_000238815.2
GCA_000242815.2	0	0	0	0	0	0	0	0	0	0	0	0	0	0	0	0	0	0	0	1	1	1	1	0	1	1	1	1	1	1	1	1	1	0	1	1	0	0	0	1	0	0	0	0	0	GB_GCA_000242815.2	database/GCA/000/242/815/	GCA_000242815.2_genomic.fna.gz	GB_GCA_000242815.2
GCA_000242935.3	1	1	2	1	0	1	0	0	0	0	0	0	0	0	0	0	0	0	0	0	0	0	0	2	0	0	1	0	0	0	0	0	0	0	0	0	0	0	0	0	0	0	0	0	0	GB_GCA_000242935.3	database/GCA/000/242/935/	GCA_000242935.3_genomic.fna.gz	GB_GCA_000242935.3
GCA_000244995.1	1	0	1	0	1	0	0	0	0	0	0	0	0	0	0	0	0	0	0	1	1	1	0	0	1	1	1	1	1	0	0	0	0	0	1	1	0	1	0	1	1	0	0	0	0	GB_GCA_000244995.1	database/GCA/000/244/995/	GCA_000244995.1_genomic.fna.gz	GB_GCA_000244995.1
GCA_000245075.1	0	0	0	0	0	1	0	0	0	0	0	0	0	0	0	0	0	0	0	0	1	0	0	0	0	0	2	1	0	1	0	0	0	0	0	0	1	1	0	0	0	0	0	0	0	GB_GCA_000245075.1	database/GCA/000/245/075/	GCA_000245075.1_genomic.fna.gz	GB_GCA_000245075.1
GCA_000252485.1	1	1	0	1	0	1	1	0	0	1	0	0	0	0	0	0	0	0	0	0	0	0	0	0	0	0	0	0	0	0	0	0	0	0	0	0	0	0	0	0	0	1	1	1	0	GB_GCA_000252485.1	database/GCA/000/252/485/	GCA_000252485.1_genomic.fna.gz	GB_GCA_000252485.1
GCA_000263275.1	0	0	0	0	0	0	0	0	0	0	1	1	1	1	1	1	1	1	0	1	0	0	0	0	0	0	0	0	0	0	0	0	0	0	0	0	0	0	0	0	0	0	0	0	0	GB_GCA_000263275.1	database/GCA/000/263/275/	GCA_000263275.1_genomic.fna.gz	GB_GCA_000263275.1
GCA_000263395.1	0	0	0	0	0	1	0	1	0	0	0	0	0	0	0	0	0	0	0	0	1	1	1	0	1	1	1	1	1	1	2	1	1	0	1	1	0	0	0	1	0	0	0	0	0	GB_GCA_000263395.1	database/GCA/000/263/395/	GCA_000263395.1_genomic.fna.gz	GB_GCA_000263395.1
GCA_000283575.1	0	0	0	0	0	0	0	0	0	0	1	0	0	0	0	0	0	0	0	1	0	0	0	0	0	1	0	1	0	0	0	0	0	0	0	0	0	0	0	0	0	0	0	0	0	GB_GCA_000283575.1	database/GCA/000/283/575/	GCA_000283575.1_genomic.fna.gz	GB_GCA_000283575.1
GCA_000283635.1	0	0	0	0	0	0	0	0	1	0	0	0	0	0	0	0	0	0	0	0	0	0	0	0	0	0	0	0	0	0	0	0	0	0	0	0	0	0	0	0	0	0	0	0	0	GB_GCA_000283635.1	database/GCA/000/283/635/	GCA_000283635.1_genomic.fna.gz	GB_GCA_000283635.1
GCA_000293845.2	0	0	0	0	0	0	0	0	0	0	0	0	0	0	0	0	0	0	0	0	1	1	0	0	0	0	1	1	0	1	0	0	0	0	0	0	1	0	0	1	0	0	0	0	0	GB_GCA_000293845.2	database/GCA/000/293/845/	GCA_000293845.2_genomic.fna.gz	GB_GCA_000293845.2
GCA_000296795.1	0	0	0	0	0	0	0	0	0	0	1	1	1	1	1	1	0	1	0	1	1	1	0	0	0	1	1	0	0	1	2	0	0	0	0	0	0	0	0	0	0	0	0	0	0	GB_GCA_000296795.1	database/GCA/000/296/795/	GCA_000296795.1_genomic.fna.gz	GB_GCA_000296795.1
GCA_000299095.1	0	0	0	0	0	0	0	0	0	0	0	0	0	0	0	0	0	0	0	0	1	1	0	0	0	0	1	1	0	0	0	0	0	0	0	0	1	0	0	1	0	0	0	0	0	GB_GCA_000299095.1	database/GCA/000/299/095/	GCA_000299095.1_genomic.fna.gz	GB_GCA_000299095.1
GCA_000299115.1	0	0	0	0	0	0	0	0	0	0	0	0	0	0	0	0	0	0	0	0	1	0	0	0	0	0	1	1	0	0	0	0	0	0	0	0	1	0	0	1	0	0	0	0	0	GB_GCA_000299115.1	database/GCA/000/299/115/	GCA_000299115.1_genomic.fna.gz	GB_GCA_000299115.1
GCA_000306725.1	1	0	0	0	0	0	0	0	0	0	0	0	1	0	1	0	0	1	0	0	1	0	1	0	0	1	0	0	0	0	0	0	0	0	0	0	0	0	0	0	0	0	0	0	0	GB_GCA_000306725.1	database/GCA/000/306/725/	GCA_000306725.1_genomic.fna.gz	GB_GCA_000306725.1
GCA_000307305.1	1	1	2	1	1	2	1	1	0	0	0	0	0	0	0	0	0	0	0	0	1	1	1	0	1	1	1	1	1	1	1	1	1	1	1	1	0	0	0	0	0	0	0	0	0	GB_GCA_000307305.1	database/GCA/000/307/305/	GCA_000307305.1_genomic.fna.gz	GB_GCA_000307305.1
GCA_000314955.1	0	0	0	0	0	0	0	0	0	0	0	1	0	0	0	0	0	0	0	1	1	1	1	0	0	0	1	1	1	1	0	0	0	1	0	1	0	0	0	0	0	0	0	0	0	GB_GCA_000314955.1	database/GCA/000/314/955/	GCA_000314955.1_genomic.fna.gz	GB_GCA_000314955.1
GCA_000316115.1	1	1	1	1	0	1	1	0	0	1	0	0	0	0	0	0	0	0	0	1	0	0	0	0	0	0	0	0	0	0	0	0	0	0	0	0	0	0	0	0	0	1	1	1	0	GB_GCA_000316115.1	database/GCA/000/316/115/	GCA_000316115.1_genomic.fna.gz	GB_GCA_000316115.1
GCA_000333235.1	1	0	0	0	0	1	0	2	0	0	0	0	0	0	0	0	0	0	0	0	1	1	1	0	1	1	1	1	1	1	0	0	0	1	1	1	0	0	0	0	0	0	0	0	0	GB_GCA_000333235.1	database/GCA/000/333/235/	GCA_000333235.1_genomic.fna.gz	GB_GCA_000333235.1
GCA_000333335.1	0	0	0	0	0	0	0	0	0	0	0	0	0	0	0	0	0	0	0	1	1	1	0	0	0	0	1	1	0	1	0	0	0	0	0	0	1	0	0	1	0	0	0	0	0	GB_GCA_000333335.1	database/GCA/000/333/335/	GCA_000333335.1_genomic.fna.gz	GB_GCA_000333335.1
GCA_000335715.1	1	0	0	0	0	0	0	0	0	0	0	1	0	0	0	0	0	0	0	0	1	1	1	0	1	1	1	1	1	1	1	1	1	1	1	1	0	0	0	1	0	0	0	0	0	GB_GCA_000335715.1	database/GCA/000/335/715/	GCA_000335715.1_genomic.fna.gz	GB_GCA_000335715.1
GCA_000335735.1	0	0	0	0	0	0	0	0	0	0	0	1	0	0	0	0	0	0	0	0	1	1	0	0	1	1	1	1	0	1	0	0	0	0	0	0	1	1	0	1	0	0	0	0	0	GB_GCA_000335735.1	database/GCA/000/335/735/	GCA_000335735.1_genomic.fna.gz	GB_GCA_000335735.1
GCA_000340945.1	1	1	2	1	0	2	0	1	0	0	0	0	0	0	0	0	0	0	0	0	0	0	0	0	0	0	1	0	0	0	1	0	0	0	0	0	0	0	0	0	0	0	0	0	0	GB_GCA_000340945.1	database/GCA/000/340/945/	GCA_000340945.1_genomic.fna.gz	GB_GCA_000340945.1
GCA_000341795.1	1	1	3	1	8	1	0	3	0	0	0	0	0	0	0	0	0	0	0	0	0	0	0	0	0	0	1	0	0	0	0	0	0	0	0	0	0	0	0	0	0	0	0	0	0	GB_GCA_000341795.1	database/GCA/000/341/795/	GCA_000341795.1_genomic.fna.gz	GB_GCA_000341795.1
GCA_000342265.1	0	0	0	0	0	0	0	1	0	0	0	0	0	0	0	0	0	0	0	0	1	1	1	0	0	0	1	1	1	1	0	0	0	0	1	1	0	0	0	1	0	0	0	0	0	GB_GCA_000342265.1	database/GCA/000/342/265/	GCA_000342265.1_genomic.fna.gz	GB_GCA_000342265.1
GCA_000344275.1	0	0	0	0	0	0	0	0	0	0	0	0	0	0	0	0	0	0	0	0	0	0	0	0	0	0	0	0	0	1	0	0	0	0	0	0	0	0	0	0	0	0	0	0	0	GB_GCA_000344275.1	database/GCA/000/344/275/	GCA_000344275.1_genomic.fna.gz	GB_GCA_000344275.1
GCA_000350305.1	1	0	0	0	0	0	0	0	0	0	0	0	0	0	0	0	0	0	0	0	0	0	0	0	0	1	1	0	1	0	0	0	0	0	0	0	0	0	0	0	0	0	0	0	0	GB_GCA_000350305.1	database/GCA/000/350/305/	GCA_000350305.1_genomic.fna.gz	GB_GCA_000350305.1
GCA_000353875.1	0	0	0	0	0	0	0	0	0	0	0	0	0	0	0	0	0	0	0	0	0	0	0	0	0	0	0	0	0	0	0	0	0	0	0	0	0	0	0	0	0	0	0	0	0	GB_GCA_000353875.1	database/GCA/000/353/875/	GCA_000353875.1_genomic.fna.gz	GB_GCA_000353875.1
GCA_000378025.1	0	0	0	0	0	1	0	0	0	0	0	0	0	0	0	0	0	0	0	1	1	1	0	0	0	0	1	1	0	1	0	0	0	0	0	0	1	0	1	0	0	0	0	0	0	GB_GCA_000378025.1	database/GCA/000/378/025/	GCA_000378025.1_genomic.fna.gz	GB_GCA_000378025.1
GCA_000380225.1	1	1	1	1	0	1	0	0	0	1	0	0	0	0	0	0	0	0	0	0	0	0	1	0	0	0	0	1	0	0	0	0	0	0	0	0	0	0	0	0	0	1	1	1	0	GB_GCA_000380225.1	database/GCA/000/380/225/	GCA_000380225.1_genomic.fna.gz	GB_GCA_000380225.1
GCA_000381565.1	0	0	0	0	1	0	0	0	0	0	0	0	0	0	0	0	0	0	0	1	1	1	1	0	1	1	1	1	1	1	1	1	1	0	1	1	0	0	0	1	0	0	0	0	0	GB_GCA_000381565.1	database/GCA/000/381/565/	GCA_000381565.1_genomic.fna.gz	GB_GCA_000381565.1
GCA_000381585.1	0	0	0	0	0	0	0	0	0	0	1	0	2	1	1	1	1	1	0	0	0	0	0	0	0	0	1	0	0	0	0	0	0	0	0	0	0	0	0	0	0	0	0	0	0	GB_GCA_000381585.1	database/GCA/000/381/585/	GCA_000381585.1_genomic.fna.gz	GB_GCA_000381585.1
GCA_000381605.1	0	0	1	0	0	0	0	0	0	0	1	0	2	1	1	1	1	1	0	0	0	0	0	0	0	0	1	0	0	0	0	0	0	0	0	0	0	0	0	0	0	0	0	0	0	GB_GCA_000381605.1	database/GCA/000/381/605/	GCA_000381605.1_genomic.fna.gz	GB_GCA_000381605.1
GCA_000381625.1	0	0	1	0	0	0	0	0	0	0	1	0	1	1	1	1	0	1	0	0	0	0	0	0	0	1	1	0	0	0	0	0	0	0	0	0	0	0	0	1	0	0	0	0	0	GB_GCA_000381625.1	database/GCA/000/381/625/	GCA_000381625.1_genomic.fna.gz	GB_GCA_000381625.1
GCA_000402075.1	1	0	0	0	0	0	0	0	0	0	0	0	2	1	1	1	0	0	0	0	0	0	0	0	0	1	1	0	0	0	0	0	0	0	0	0	0	0	0	0	0	0	0	0	0	GB_GCA_000402075.1	database/GCA/000/402/075/	GCA_000402075.1_genomic.fna.gz	GB_GCA_000402075.1
GCA_000402655.1	1	0	0	0	0	0	0	0	0	0	0	0	0	0	0	0	0	0	0	0	0	0	0	0	0	0	1	0	0	0	0	0	0	0	0	0	0	0	0	0	0	0	0	0	0	GB_GCA_000402655.1	database/GCA/000/402/655/	GCA_000402655.1_genomic.fna.gz	GB_GCA_000402655.1
GCA_000402815.1	1	0	0	0	0	0	0	0	0	0	0	0	0	0	0	0	0	0	0	0	0	0	0	0	0	0	0	0	0	0	0	0	0	0	0	0	0	0	0	0	0	0	0	0	0	GB_GCA_000402815.1	database/GCA/000/402/815/	GCA_000402815.1_genomic.fna.gz	GB_GCA_000402815.1
GCA_000403255.2	0	0	0	0	0	0	0	0	1	0	0	0	0	0	0	0	0	0	0	0	0	0	0	0	0	0	0	0	0	0	1	0	0	0	0	0	0	0	0	0	0	0	0	0	0	GB_GCA_000403255.2	database/GCA/000/403/255/	GCA_000403255.2_genomic.fna.gz	GB_GCA_000403255.2
GCA_000403295.2	0	0	0	0	0	0	0	0	0	0	0	0	0	0	0	0	0	0	0	0	0	0	0	0	0	0	0	0	0	0	1	0	0	0	0	0	0	0	0	0	0	0	0	0	0	GB_GCA_000403295.2	database/GCA/000/403/295/	GCA_000403295.2_genomic.fna.gz	GB_GCA_000403295.2
GCA_000403315.2	0	0	0	0	0	0	0	0	0	0	0	0	0	0	0	0	0	0	0	0	0	0	0	0	0	0	0	0	0	0	0	0	0	0	0	0	0	0	0	0	0	0	0	0	0	GB_GCA_000403315.2	database/GCA/000/403/315/	GCA_000403315.2_genomic.fna.gz	GB_GCA_000403315.2
GCA_000403415.2	0	0	0	0	0	0	0	0	1	0	0	0	0	0	0	0	0	0	0	0	0	0	0	0	0	0	0	0	0	0	0	0	0	0	0	0	0	0	0	0	0	0	0	0	0	GB_GCA_000403415.2	database/GCA/000/403/415/	GCA_000403415.2_genomic.fna.gz	GB_GCA_000403415.2
GCA_000403475.2	0	0	0	0	0	0	0	0	0	0	0	0	0	0	0	0	0	0	0	1	0	0	0	0	0	0	0	0	0	0	0	0	0	0	0	0	0	0	0	0	0	0	0	0	0	GB_GCA_000403475.2	database/GCA/000/403/475/	GCA_000403475.2_genomic.fna.gz	GB_GCA_000403475.2
GCA_000403495.2	0	0	0	0	0	0	0	0	0	0	0	0	0	0	0	0	0	0	0	0	0	0	0	0	0	0	0	0	0	0	0	0	0	0	0	0	0	0	0	0	0	0	0	0	0	GB_GCA_000403495.2	database/GCA/000/403/495/	GCA_000403495.2_genomic.fna.gz	GB_GCA_000403495.2
GCA_000413015.1	0	0	2	0	0	0	0	0	0	0	0	0	0	0	0	0	0	0	0	0	0	0	0	0	0	0	0	0	0	0	0	0	0	0	0	0	0	0	0	0	0	0	0	0	0	GB_GCA_000413015.1	database/GCA/000/413/015/	GCA_000413015.1_genomic.fna.gz	GB_GCA_000413015.1
GCA_000416275.1	1	0	0	0	0	0	0	1	0	0	0	0	0	0	0	0	0	0	0	1	1	1	1	0	1	1	1	2	1	1	1	0	0	1	1	1	0	1	0	0	0	0	0	0	0	GB_GCA_000416275.1	database/GCA/000/416/275/	GCA_000416275.1_genomic.fna.gz	GB_GCA_000416275.1
GCA_000419545.1	0	0	0	0	0	0	0	0	0	0	0	0	0	0	0	0	0	0	0	0	1	1	0	0	0	0	1	1	0	1	0	0	0	0	0	0	1	0	0	1	0	0	0	0	0	GB_GCA_000419545.1	database/GCA/000/419/545/	GCA_000419545.1_genomic.fna.gz	GB_GCA_000419545.1
GCA_000421065.1	0	0	0	0	0	0	0	0	0	0	1	0	1	1	1	1	1	1	0	0	0	0	0	0	0	0	1	0	0	0	0	0	0	0	0	0	0	0	0	0	0	0	0	0	0	GB_GCA_000421065.1	database/GCA/000/421/065/	GCA_000421065.1_genomic.fna.gz	GB_GCA_000421065.1
GCA_000421085.1	0	0	1	0	0	0	0	0	0	0	0	0	0	0	0	0	0	0	0	0	1	1	0	0	1	2	1	1	0	1	1	1	1	0	0	0	1	0	1	0	0	0	0	0	0	GB_GCA_000421085.1	database/GCA/000/421/085/	GCA_000421085.1_genomic.fna.gz	GB_GCA_000421085.1
GCA_000430305.1	0	0	0	0	0	0	0	0	0	0	0	0	0	0	0	0	0	0	0	0	0	0	0	0	0	0	0	0	0	0	0	0	0	0	0	0	0	0	0	0	0	0	0	0	0	GB_GCA_000430305.1	database/GCA/000/430/305/	GCA_000430305.1_genomic.fna.gz	GB_GCA_000430305.1
GCA_000440235.1	1	0	0	0	0	0	0	0	0	0	0	0	0	0	0	0	0	0	0	0	0	0	0	0	0	0	0	0	0	0	0	0	0	0	0	0	0	0	0	0	0	0	0	0	0	GB_GCA_000440235.1	database/GCA/000/440/235/	GCA_000440235.1_genomic.fna.gz	GB_GCA_000440235.1
GCA_000447245.1	2	0	0	0	0	0	0	0	0	0	0	0	0	0	0	0	0	0	0	0	1	0	0	0	0	0	1	0	0	0	0	0	0	0	0	0	0	0	0	0	0	0	0	0	0	GB_GCA_000447245.1	database/GCA/000/447/245/	GCA_000447245.1_genomic.fna.gz	GB_GCA_000447245.1
GCA_000463075.2	3	0	1	0	0	0	0	0	0	0	0	0	0	0	0	0	0	0	0	0	0	0	0	0	0	1	1	0	0	0	0	0	0	0	0	0	0	0	0	0	0	0	0	0	0	GB_GCA_000463075.2	database/GCA/000/463/075/	GCA_000463075.2_genomic.fna.gz	GB_GCA_000463075.2
GCA_000467935.1	1	0	0	0	0	0	0	1	0	1	1	0	0	0	0	0	0	0	0	0	0	0	0	0	0	0	0	0	0	0	0	0	0	0	0	0	0	0	0	0	0	0	0	0	0	GB_GCA_000467935.1	database/GCA/000/467/935/	GCA_000467935.1_genomic.fna.gz	GB_GCA_000467935.1
GCA_000470535.1	0	0	1	0	0	1	0	2	0	0	2	2	2	2	2	1	1	1	0	0	0	0	0	0	0	0	1	0	0	0	0	0	0	0	0	0	0	0	0	0	0	0	0	0	0	GB_GCA_000470535.1	database/GCA/000/470/535/	GCA_000470535.1_genomic.fna.gz	GB_GCA_000470535.1
GCA_000471045.1	1	1	1	1	1	1	0	1	0	0	0	0	0	0	0	0	0	1	0	0	0	0	0	0	0	0	1	0	0	0	0	0	0	0	0	0	0	0	0	0	0	0	0	0	0	GB_GCA_000471045.1	database/GCA/000/471/045/	GCA_000471045.1_genomic.fna.gz	GB_GCA_000471045.1
GCA_000471925.1	0	2	1	0	2	0	0	0	0	0	0	0	0	0	0	0	0	0	0	1	2	1	1	0	1	1	1	1	1	1	1	1	1	0	1	1	0	0	0	1	0	0	0	0	0	GB_GCA_000471925.1	database/GCA/000/471/925/	GCA_000471925.1_genomic.fna.gz	GB_GCA_000471925.1
GCA_000472185.1	0	0	0	0	0	0	0	1	0	0	0	0	0	0	0	0	0	0	0	0	1	1	0	0	0	0	1	3	0	1	0	0	0	0	0	0	1	0	1	0	0	0	0	0	0	GB_GCA_000472185.1	database/GCA/000/472/185/	GCA_000472185.1_genomic.fna.gz	GB_GCA_000472185.1
GCA_000473305.1	0	0	0	0	0	0	0	1	0	0	1	1	1	1	1	1	1	1	0	0	0	0	0	0	0	0	1	0	0	0	0	0	0	0	0	0	0	0	0	0	0	0	0	0	0	GB_GCA_000473305.1	database/GCA/000/473/305/	GCA_000473305.1_genomic.fna.gz	GB_GCA_000473305.1
GCA_000488855.1	0	0	0	0	0	0	0	0	0	0	0	0	0	0	0	0	0	0	0	0	0	0	0	0	0	0	0	0	0	0	0	0	0	0	0	0	0	0	0	0	0	0	0	0	0	GB_GCA_000488855.1	database/GCA/000/488/855/	GCA_000488855.1_genomic.fna.gz	GB_GCA_000488855.1
GCA_000492175.2	0	0	0	0	0	0	0	0	0	0	0	0	0	0	0	0	0	0	0	0	0	0	0	0	0	0	0	1	0	0	0	0	0	0	0	0	0	0	0	0	0	0	0	0	0	GB_GCA_000492175.2	database/GCA/000/492/175/	GCA_000492175.2_genomic.fna.gz	GB_GCA_000492175.2
GCA_000496135.1	0	0	0	0	1	0	0	0	0	1	1	0	1	1	1	1	0	2	0	0	0	0	0	0	0	1	2	0	0	0	0	0	0	0	0	0	0	0	0	0	0	0	0	0	0	GB_GCA_000496135.1	database/GCA/000/496/135/	GCA_000496135.1_genomic.fna.gz	GB_GCA_000496135.1
GCA_000496235.1	1	0	1	1	1	1	0	0	0	0	0	0	0	0	1	0	0	1	0	0	1	0	0	0	0	0	0	0	0	0	0	0	0	0	0	0	0	0	0	0	0	0	0	0	0	GB_GCA_000496235.1	database/GCA/000/496/235/	GCA_000496235.1_genomic.fna.gz	GB_GCA_000496235.1
GCA_000496475.1	0	0	0	0	0	0	0	0	0	0	0	0	0	0	0	0	0	0	0	1	1	1	0	0	0	0	1	1	1	0	0	0	0	0	0	1	0	0	0	1	0	0	0	0	0	GB_GCA_000496475.1	database/GCA/000/496/475/	GCA_000496475.1_genomic.fna.gz	GB_GCA_000496475.1
GCA_000499765.1	0	0	0	0	0	0	0	0	0	0	0	0	0	0	2	0	0	0	0	0	0	0	1	0	0	1	0	0	0	0	0	0	0	0	0	0	0	0	0	0	0	0	0	0	0	GB_GCA_000499765.1	database/GCA/000/499/765/	GCA_000499765.1_genomic.fna.gz	GB_GCA_000499765.1
GCA_000503195.1	0	0	0	0	2	0	0	0	0	0	0	0	0	0	0	0	0	0	0	0	1	0	0	0	0	0	1	1	0	1	0	0	0	0	0	0	1	0	0	1	0	0	0	0	0	GB_GCA_000503195.1	database/GCA/000/503/195/	GCA_000503195.1_genomic.fna.gz	GB_GCA_000503195.1
GCA_000504425.1	0	0	0	0	1	0	0	0	0	0	0	0	0	0	0	0	0	0	0	0	1	1	0	0	1	1	1	1	0	1	1	1	1	0	0	0	1	0	1	0	0	0	0	0	0	GB_GCA_000504425.1	database/GCA/000/504/425/	GCA_000504425.1_genomic.fna.gz	GB_GCA_000504425.1
GCA_000509225.1	0	0	0	0	2	0	0	0	0	0	0	0	0	0	0	0	0	0	0	0	1	1	0	0	0	0	1	1	0	1	0	0	0	0	0	0	1	0	0	1	0	0	0	0	0	GB_GCA_000509225.1	database/GCA/000/509/225/	GCA_000509225.1_genomic.fna.gz	GB_GCA_000509225.1
GCA_000510425.1	0	0	0	0	0	0	0	0	0	0	0	0	0	0	0	0	0	0	0	0	0	0	0	0	0	0	1	0	0	0	0	0	0	0	0	0	0	0	0	0	0	0	0	0	0	GB_GCA_000510425.1	database/GCA/000/510/425/	GCA_000510425.1_genomic.fna.gz	GB_GCA_000510425.1
GCA_000511875.1	0	0	0	0	0	0	0	1	0	0	0	0	0	0	0	0	0	0	0	0	1	1	1	0	1	2	1	1	1	1	1	1	1	0	1	1	0	0	0	1	0	0	0	0	0	GB_GCA_000511875.1	database/GCA/000/511/875/	GCA_000511875.1_genomic.fna.gz	GB_GCA_000511875.1
GCA_000517005.1	0	0	0	0	0	0	0	0	0	0	0	0	0	0	0	0	0	0	0	0	1	1	1	0	0	0	2	1	0	1	0	0	0	0	0	0	1	0	1	0	0	0	0	0	0	GB_GCA_000517005.1	database/GCA/000/517/005/	GCA_000517005.1_genomic.fna.gz	GB_GCA_000517005.1
GCA_000517565.1	0	0	0	0	0	0	0	0	0	0	1	0	1	1	1	1	1	1	0	0	0	0	0	0	0	0	1	0	0	1	0	0	0	0	0	0	0	0	0	0	0	0	0	0	0	GB_GCA_000517565.1	database/GCA/000/517/565/	GCA_000517565.1_genomic.fna.gz	GB_GCA_000517565.1
GCA_000525025.1	0	0	0	0	0	0	0	0	0	0	0	0	0	0	0	0	0	0	0	0	1	1	1	0	0	0	1	1	1	1	0	0	0	0	1	1	0	0	0	1	0	0	0	0	0	GB_GCA_000525025.1	database/GCA/000/525/025/	GCA_000525025.1_genomic.fna.gz	GB_GCA_000525025.1
GCA_000525675.1	1	1	1	1	0	1	1	0	0	0	0	0	0	0	0	0	0	0	0	0	1	0	0	0	0	0	1	0	0	0	0	0	0	0	0	0	0	0	0	0	0	0	0	0	0	GB_GCA_000525675.1	database/GCA/000/525/675/	GCA_000525675.1_genomic.fna.gz	GB_GCA_000525675.1
GCA_000526255.1	0	0	0	0	0	0	0	0	0	0	1	0	1	1	1	1	1	1	0	0	0	0	0	0	0	0	1	0	0	0	1	0	0	0	0	0	0	0	0	0	0	0	0	0	0	GB_GCA_000526255.1	database/GCA/000/526/255/	GCA_000526255.1_genomic.fna.gz	GB_GCA_000526255.1
GCA_000597885.1	1	1	1	1	1	1	0	1	0	0	0	0	0	0	0	0	0	0	0	0	0	0	0	0	0	0	1	0	0	0	0	0	0	0	0	0	0	0	0	0	0	1	0	0	0	GB_GCA_000597885.1	database/GCA/000/597/885/	GCA_000597885.1_genomic.fna.gz	GB_GCA_000597885.1
GCA_000612485.1	0	0	0	0	0	0	0	0	0	0	0	0	0	0	0	0	0	0	0	1	1	1	1	0	1	1	1	1	1	1	0	0	0	0	1	1	0	0	0	1	0	0	0	0	0	GB_GCA_000612485.1	database/GCA/000/612/485/	GCA_000612485.1_genomic.fna.gz	GB_GCA_000612485.1
GCA_000613065.1	0	1	1	1	0	1	1	0	0	1	0	0	0	0	0	0	0	0	0	0	0	0	0	0	0	0	0	0	0	0	0	0	0	0	0	0	0	0	0	0	0	1	0	0	0	GB_GCA_000613065.1	database/GCA/000/613/065/	GCA_000613065.1_genomic.fna.gz	GB_GCA_000613065.1
GCA_000613465.1	0	1	1	1	1	1	0	0	2	0	0	0	0	0	0	0	0	0	0	0	0	0	0	2	0	0	1	0	0	0	0	0	0	0	0	0	0	0	0	0	0	0	0	0	0	GB_GCA_000613465.1	database/GCA/000/613/465/	GCA_000613465.1_genomic.fna.gz	GB_GCA_000613465.1
GCA_000619965.1	1	1	1	1	0	1	0	1	0	0	0	0	0	0	0	0	0	0	0	0	0	0	0	0	0	0	1	0	0	0	0	0	0	0	0	0	0	0	0	0	0	0	0	0	0	GB_GCA_000619965.1	database/GCA/000/619/965/	GCA_000619965.1_genomic.fna.gz	GB_GCA_000619965.1
GCA_000620185.1	1	1	3	1	1	1	0	2	0	0	0	0	0	0	0	0	0	0	0	0	0	0	0	0	0	0	1	0	0	0	0	0	0	0	0	0	0	0	0	0	0	0	0	0	0	GB_GCA_000620185.1	database/GCA/000/620/185/	GCA_000620185.1_genomic.fna.gz	GB_GCA_000620185.1
GCA_000634215.1	1	0	1	0	0	1	0	0	0	1	0	0	0	0	0	0	0	0	0	0	0	0	0	0	0	0	0	0	0	0	0	0	0	0	0	0	0	0	0	0	0	1	0	0	1	GB_GCA_000634215.1	database/GCA/000/634/215/	GCA_000634215.1_genomic.fna.gz	GB_GCA_000634215.1
GCA_000634515.1	1	1	1	1	0	1	0	0	0	1	0	0	0	0	0	0	0	0	0	0	0	0	0	0	0	0	0	0	0	0	0	0	0	0	0	0	0	0	0	0	0	1	0	0	1	GB_GCA_000634515.1	database/GCA/000/634/515/	GCA_000634515.1_genomic.fna.gz	GB_GCA_000634515.1
GCA_000635495.1	1	1	1	1	0	1	0	0	0	1	0	0	0	0	0	0	0	0	0	0	0	0	0	0	0	0	0	0	0	0	0	0	0	0	0	0	0	0	0	0	0	1	0	0	1	GB_GCA_000635495.1	database/GCA/000/635/495/	GCA_000635495.1_genomic.fna.gz	GB_GCA_000635495.1
GCA_000685825.1	0	0	0	0	0	1	0	0	0	0	0	0	0	0	0	0	0	0	0	0	1	1	0	0	0	0	1	1	0	0	0	0	0	0	0	0	0	0	1	0	0	0	0	0	0	GB_GCA_000685825.1	database/GCA/000/685/825/	GCA_000685825.1_genomic.fna.gz	GB_GCA_000685825.1
GCA_000686145.1	0	0	0	0	0	0	0	0	0	0	0	0	0	1	0	0	0	0	0	2	0	1	0	0	0	1	1	0	0	0	0	0	0	0	0	0	0	0	0	0	0	0	0	0	0	GB_GCA_000686145.1	database/GCA/000/686/145/	GCA_000686145.1_genomic.fna.gz	GB_GCA_000686145.1
GCA_000687975.1	0	0	0	0	0	0	0	1	0	0	0	0	0	0	0	0	0	0	0	1	0	0	0	0	0	0	0	0	0	0	0	0	0	0	0	0	0	0	0	0	0	0	0	0	0	GB_GCA_000687975.1	database/GCA/000/687/975/	GCA_000687975.1_genomic.fna.gz	GB_GCA_000687975.1
GCA_000688615.1	0	0	1	0	0	0	0	0	0	0	1	0	1	1	1	1	1	1	0	0	0	0	0	0	0	0	1	0	0	0	0	0	0	0	0	0	0	0	0	0	0	1	0	0	0	GB_GCA_000688615.1	database/GCA/000/688/615/	GCA_000688615.1_genomic.fna.gz	GB_GCA_000688615.1
GCA_000690595.2	1	1	0	1	2	1	0	0	0	0	0	0	0	0	1	0	0	1	0	0	0	0	0	0	0	0	0	0	0	0	0	0	0	0	0	0	0	0	0	0	0	0	0	0	0	GB_GCA_000690595.2	database/GCA/000/690/595/	GCA_000690595.2_genomic.fna.gz	GB_GCA_000690595.2
GCA_000696115.1	0	0	4	0	1	0	0	2	0	0	1	1	1	1	1	1	1	1	0	0	0	0	0	0	0	0	1	0	0	0	0	0	0	0	0	0	0	0	0	0	0	0	0	0	0	GB_GCA_000696115.1	database/GCA/000/696/115/	GCA_000696115.1_genomic.fna.gz	GB_GCA_000696115.1
GCA_000702525.1	0	0	0	0	0	0	0	0	1	0	0	0	0	0	0	0	0	0	0	0	0	0	0	0	0	0	2	0	0	0	0	0	0	0	0	0	0	0	0	0	0	0	0	0	0	GB_GCA_000702525.1	database/GCA/000/702/525/	GCA_000702525.1_genomic.fna.gz	GB_GCA_000702525.1
GCA_000702545.1	0	0	0	0	1	0	0	0	1	0	1	0	0	0	0	1	0	1	0	1	0	0	0	0	0	1	2	0	0	0	0	0	0	0	0	0	0	0	0	0	0	0	0	0	0	GB_GCA_000702545.1	database/GCA/000/702/545/	GCA_000702545.1_genomic.fna.gz	GB_GCA_000702545.1
GCA_000703065.1	0	0	0	1	0	0	0	0	1	0	0	0	0	0	0	0	0	0	0	2	0	0	0	0	0	0	0	0	0	0	0	0	0	0	0	0	0	0	0	0	0	0	0	0	0	GB_GCA_000703065.1	database/GCA/000/703/065/	GCA_000703065.1_genomic.fna.gz	GB_GCA_000703065.1
GCA_000710935.1	0	0	0	0	0	0	0	0	0	0	0	0	0	0	0	0	0	0	0	1	1	1	0	0	1	1	1	1	0	1	0	0	0	0	0	0	1	0	0	1	0	0	0	0	0	GB_GCA_000710935.1	database/GCA/000/710/935/	GCA_000710935.1_genomic.fna.gz	GB_GCA_000710935.1
GCA_000717735.1	0	0	1	0	3	0	0	2	0	0	1	1	1	1	1	1	1	1	0	0	0	0	0	0	0	0	1	0	0	0	0	0	0	0	0	0	0	0	0	0	0	0	0	0	0	GB_GCA_000717735.1	database/GCA/000/717/735/	GCA_000717735.1_genomic.fna.gz	GB_GCA_000717735.1
GCA_000719025.1	1	1	1	1	0	1	0	1	0	0	0	0	0	1	0	0	0	1	0	0	0	0	0	0	0	1	1	0	0	0	0	0	0	0	0	0	0	0	0	0	0	0	0	0	0	GB_GCA_000719025.1	database/GCA/000/719/025/	GCA_000719025.1_genomic.fna.gz	GB_GCA_000719025.1
GCA_000719105.1	0	0	1	0	2	1	0	2	0	0	1	1	1	2	1	1	1	1	0	0	0	0	0	0	0	0	1	0	0	0	0	0	0	0	0	0	0	0	0	0	0	0	0	0	0	GB_GCA_000719105.1	database/GCA/000/719/105/	GCA_000719105.1_genomic.fna.gz	GB_GCA_000719105.1
GCA_000720535.1	0	0	2	0	0	1	0	1	0	0	1	1	1	1	1	1	1	1	0	0	0	0	0	0	0	0	1	0	0	0	0	0	0	0	0	0	0	0	0	0	0	0	0	0	0	GB_GCA_000720535.1	database/GCA/000/720/535/	GCA_000720535.1_genomic.fna.gz	GB_GCA_000720535.1
GCA_000720555.1	0	0	2	0	2	1	0	2	0	0	1	1	1	1	1	1	1	1	0	0	0	0	0	0	0	1	1	0	0	0	0	0	0	0	0	0	0	0	0	0	0	0	0	0	0	GB_GCA_000720555.1	database/GCA/000/720/555/	GCA_000720555.1_genomic.fna.gz	GB_GCA_000720555.1
GCA_000720805.1	0	0	3	0	2	0	0	1	0	0	2	1	1	2	1	1	1	1	0	0	0	0	0	0	0	1	1	0	1	0	0	0	0	0	0	0	0	0	0	0	0	0	0	0	0	GB_GCA_000720805.1	database/GCA/000/720/805/	GCA_000720805.1_genomic.fna.gz	GB_GCA_000720805.1
GCA_000720995.1	0	0	1	0	1	1	0	3	0	0	1	1	1	1	1	1	1	1	0	0	1	0	0	0	0	2	1	0	0	0	0	0	0	0	0	0	0	0	0	0	0	0	0	0	0	GB_GCA_000720995.1	database/GCA/000/720/995/	GCA_000720995.1_genomic.fna.gz	GB_GCA_000720995.1
GCA_000721275.1	0	0	0	0	0	0	0	3	0	0	1	1	1	1	1	1	1	1	0	0	0	0	0	0	0	0	1	0	0	0	0	0	0	0	0	0	0	0	0	0	0	0	0	0	0	GB_GCA_000721275.1	database/GCA/000/721/275/	GCA_000721275.1_genomic.fna.gz	GB_GCA_000721275.1
GCA_000721375.1	0	0	2	0	2	1	0	2	0	0	1	1	1	1	1	1	1	1	0	0	0	0	0	0	0	0	1	0	0	0	0	0	0	0	0	0	0	0	0	0	0	0	0	0	0	GB_GCA_000721375.1	database/GCA/000/721/375/	GCA_000721375.1_genomic.fna.gz	GB_GCA_000721375.1
GCA_000722615.1	0	0	0	0	0	0	0	0	0	0	0	0	0	0	0	0	0	0	0	0	1	1	0	0	1	1	1	1	0	1	1	1	1	0	0	0	1	0	1	0	0	0	0	0	0	GB_GCA_000722615.1	database/GCA/000/722/615/	GCA_000722615.1_genomic.fna.gz	GB_GCA_000722615.1
GCA_000723505.1	0	0	0	0	0	0	0	1	0	0	1	1	1	1	1	1	2	1	0	0	0	0	0	1	0	0	1	0	0	0	0	0	0	0	0	0	0	0	0	0	0	0	0	0	0	GB_GCA_000723505.1	database/GCA/000/723/505/	GCA_000723505.1_genomic.fna.gz	GB_GCA_000723505.1
GCA_000733915.1	0	0	0	0	0	0	0	0	0	0	0	0	0	0	0	0	0	0	0	0	1	1	0	0	0	0	1	1	0	1	1	0	0	0	0	0	1	0	0	1	0	0	0	0	0	GB_GCA_000733915.1	database/GCA/000/733/915/	GCA_000733915.1_genomic.fna.gz	GB_GCA_000733915.1
GCA_000737985.1	0	0	2	0	0	0	0	2	0	0	0	0	0	0	0	0	0	1	0	0	1	1	0	0	1	1	1	1	1	1	0	0	0	0	1	1	0	1	0	1	0	0	0	0	0	GB_GCA_000737985.1	database/GCA/000/737/985/	GCA_000737985.1_genomic.fna.gz	GB_GCA_000737985.1
GCA_000738435.1	0	0	0	0	0	0	0	0	0	0	0	0	0	0	0	0	0	0	0	0	1	1	0	0	0	0	1	1	0	1	0	0	0	0	0	0	1	0	1	0	0	0	0	0	0	GB_GCA_000738435.1	database/GCA/000/738/435/	GCA_000738435.1_genomic.fna.gz	GB_GCA_000738435.1
GCA_000745135.1	0	0	0	0	1	0	0	0	0	0	0	0	0	0	0	0	0	0	0	0	1	1	0	0	0	0	1	1	0	1	0	0	0	0	0	0	1	0	1	0	0	0	0	0	0	GB_GCA_000745135.1	database/GCA/000/745/135/	GCA_000745135.1_genomic.fna.gz	GB_GCA_000745135.1
GCA_000746585.2	0	0	0	0	0	0	0	0	0	0	0	0	0	0	0	0	0	0	0	0	1	1	0	0	1	1	1	1	0	1	0	0	0	0	0	0	1	0	0	1	0	0	0	0	0	GB_GCA_000746585.2	database/GCA/000/746/585/	GCA_000746585.2_genomic.fna.gz	GB_GCA_000746585.2
GCA_000751295.2	0	0	0	0	0	0	0	0	0	0	0	0	0	0	0	0	0	0	0	0	1	1	0	0	0	0	1	1	0	1	0	0	0	0	0	0	1	0	1	0	0	0	0	0	0	GB_GCA_000751295.2	database/GCA/000/751/295/	GCA_000751295.2_genomic.fna.gz	GB_GCA_000751295.2
GCA_000751355.1	0	0	1	0	0	0	0	1	0	0	0	0	0	0	0	0	0	0	0	1	1	1	0	0	0	1	1	0	1	0	0	0	0	0	0	1	0	0	0	1	0	0	0	0	0	GB_GCA_000751355.1	database/GCA/000/751/355/	GCA_000751355.1_genomic.fna.gz	GB_GCA_000751355.1
GCA_000751555.1	0	0	0	0	0	0	0	0	0	0	0	0	0	0	0	0	0	0	0	1	0	0	0	0	0	1	0	0	0	0	0	0	0	0	0	0	0	0	0	0	0	0	0	0	0	GB_GCA_000751555.1	database/GCA/000/751/555/	GCA_000751555.1_genomic.fna.gz	GB_GCA_000751555.1
GCA_000751595.1	1	1	1	1	0	1	0	1	0	0	0	0	0	0	0	0	0	0	0	1	0	0	0	0	0	0	2	0	0	0	0	0	0	0	0	0	0	0	0	0	0	0	0	0	0	GB_GCA_000751595.1	database/GCA/000/751/595/	GCA_000751595.1_genomic.fna.gz	GB_GCA_000751595.1
GCA_000752035.1	1	1	0	1	5	1	1	1	0	0	0	0	0	1	0	0	0	0	0	0	0	0	0	0	0	0	1	0	0	0	0	0	0	0	0	0	0	0	0	0	0	0	0	0	0	GB_GCA_000752035.1	database/GCA/000/752/035/	GCA_000752035.1_genomic.fna.gz	GB_GCA_000752035.1
GCA_000752215.1	1	0	2	0	0	0	0	2	0	0	1	0	0	0	0	1	0	1	0	1	0	0	0	0	0	1	0	0	0	0	0	0	0	0	0	0	0	0	0	0	0	0	0	0	0	GB_GCA_000752215.1	database/GCA/000/752/215/	GCA_000752215.1_genomic.fna.gz	GB_GCA_000752215.1
GCA_000752995.2	1	1	1	1	1	1	1	1	0	0	0	0	0	0	0	0	0	0	0	0	1	1	0	0	1	1	1	1	1	1	0	0	0	1	1	1	0	0	0	0	0	0	0	0	0	GB_GCA_000752995.2	database/GCA/000/752/995/	GCA_000752995.2_genomic.fna.gz	GB_GCA_000752995.2
GCA_000753575.1	0	0	0	0	0	0	0	0	0	0	0	0	0	0	0	0	0	0	0	0	0	0	0	0	0	0	0	0	0	0	0	0	0	0	0	0	0	0	0	0	0	0	0	0	0	GB_GCA_000753575.1	database/GCA/000/753/575/	GCA_000753575.1_genomic.fna.gz	GB_GCA_000753575.1
GCA_000755705.1	0	0	0	0	0	0	0	0	0	0	0	0	0	0	0	0	0	0	0	0	0	0	0	0	0	0	0	0	0	0	0	0	0	0	0	0	0	0	0	0	0	0	0	0	0	GB_GCA_000755705.1	database/GCA/000/755/705/	GCA_000755705.1_genomic.fna.gz	GB_GCA_000755705.1
GCA_000756735.1	1	1	1	1	0	1	1	1	0	0	0	0	0	0	0	0	0	0	0	0	0	0	0	0	0	0	1	0	0	0	0	0	0	0	0	0	0	0	0	0	0	0	0	0	0	GB_GCA_000756735.1	database/GCA/000/756/735/	GCA_000756735.1_genomic.fna.gz	GB_GCA_000756735.1
GCA_000756795.1	0	0	0	0	1	0	0	0	0	0	0	0	0	0	0	0	0	0	0	0	1	1	1	0	0	0	2	1	0	1	0	0	0	0	0	0	1	0	0	1	0	0	0	0	0	GB_GCA_000756795.1	database/GCA/000/756/795/	GCA_000756795.1_genomic.fna.gz	GB_GCA_000756795.1
GCA_000758905.1	0	0	0	0	0	0	0	0	0	0	0	0	0	0	0	0	0	0	0	0	0	0	0	0	0	0	0	0	0	0	0	0	0	0	0	0	0	0	0	0	0	0	0	0	0	GB_GCA_000758905.1	database/GCA/000/758/905/	GCA_000758905.1_genomic.fna.gz	GB_GCA_000758905.1
GCA_000768855.1	1	0	0	0	0	0	0	1	0	0	0	0	0	0	0	0	0	0	0	0	0	0	0	0	0	0	1	0	0	0	0	0	0	0	0	0	0	0	0	0	0	0	0	0	0	GB_GCA_000768855.1	database/GCA/000/768/855/	GCA_000768855.1_genomic.fna.gz	GB_GCA_000768855.1
GCA_000769715.1	0	0	0	0	1	0	0	1	0	0	1	1	1	1	1	1	1	1	0	0	0	1	0	0	0	0	1	0	0	1	0	0	0	0	0	0	0	0	0	0	0	0	0	0	0	GB_GCA_000769715.1	database/GCA/000/769/715/	GCA_000769715.1_genomic.fna.gz	GB_GCA_000769715.1
GCA_000775715.1	1	1	1	1	1	1	1	1	0	0	0	0	0	0	0	0	0	0	0	0	1	1	1	0	1	1	1	1	1	1	1	1	1	1	1	1	0	0	0	0	0	0	0	0	0	GB_GCA_000775715.1	database/GCA/000/775/715/	GCA_000775715.1_genomic.fna.gz	GB_GCA_000775715.1
GCA_000783395.1	0	0	2	0	0	0	0	2	0	0	0	0	0	0	0	0	0	0	0	0	1	1	1	0	1	2	1	1	1	1	1	0	0	0	1	1	0	0	0	1	0	0	0	0	0	GB_GCA_000783395.1	database/GCA/000/783/395/	GCA_000783395.1_genomic.fna.gz	GB_GCA_000783395.1
GCA_000789255.1	0	0	0	0	0	0	0	0	0	0	1	0	2	1	1	1	0	1	0	0	0	0	1	0	0	1	0	1	0	0	0	0	0	0	0	0	0	0	0	0	0	0	0	0	0	GB_GCA_000789255.1	database/GCA/000/789/255/	GCA_000789255.1_genomic.fna.gz	GB_GCA_000789255.1
GCA_000799755.1	0	0	1	0	0	0	0	0	0	0	0	0	0	0	0	0	0	0	0	0	2	1	0	0	0	1	1	1	0	1	0	0	0	0	0	0	1	0	1	0	0	0	0	0	0	GB_GCA_000799755.1	database/GCA/000/799/755/	GCA_000799755.1_genomic.fna.gz	GB_GCA_000799755.1
GCA_000803105.1	1	1	1	1	0	1	0	0	1	0	0	0	0	0	0	0	0	0	0	0	0	0	0	0	0	0	1	0	0	0	1	0	0	0	0	0	0	0	0	0	0	0	0	0	0	GB_GCA_000803105.1	database/GCA/000/803/105/	GCA_000803105.1_genomic.fna.gz	GB_GCA_000803105.1
GCA_000824785.1	0	0	0	0	1	0	0	0	0	0	1	0	0	0	0	0	0	0	0	0	1	1	0	0	0	0	1	1	0	1	0	0	0	0	0	0	1	1	1	0	0	0	0	0	0	GB_GCA_000824785.1	database/GCA/000/824/785/	GCA_000824785.1_genomic.fna.gz	GB_GCA_000824785.1
GCA_000824805.1	0	0	0	0	0	0	0	0	0	0	0	0	0	0	0	0	0	0	0	0	1	1	0	0	0	0	1	1	0	1	0	0	0	0	0	0	1	1	1	0	0	0	0	0	0	GB_GCA_000824805.1	database/GCA/000/824/805/	GCA_000824805.1_genomic.fna.gz	GB_GCA_000824805.1
GCA_000824825.2	0	0	0	0	0	0	0	0	0	0	0	0	0	0	0	0	0	0	0	0	1	1	0	0	1	1	1	1	0	1	1	1	1	0	0	0	1	1	1	0	0	0	0	0	0	GB_GCA_000824825.2	database/GCA/000/824/825/	GCA_000824825.2_genomic.fna.gz	GB_GCA_000824825.2
GCA_000824845.1	0	0	0	0	0	0	0	0	0	0	1	0	0	0	0	0	0	0	0	0	1	1	0	0	0	0	1	1	0	1	0	0	0	0	0	0	1	1	1	0	0	0	0	0	0	GB_GCA_000824845.1	database/GCA/000/824/845/	GCA_000824845.1_genomic.fna.gz	GB_GCA_000824845.1
GCA_000825765.1	0	0	0	0	0	0	0	0	0	0	0	0	0	0	0	0	0	0	0	0	2	1	0	0	0	0	1	1	0	0	0	0	0	0	0	0	1	0	0	1	0	0	0	0	0	GB_GCA_000825765.1	database/GCA/000/825/765/	GCA_000825765.1_genomic.fna.gz	GB_GCA_000825765.1
GCA_000828075.3	1	1	1	1	0	1	1	0	0	1	0	0	0	0	0	0	0	0	0	1	0	0	0	0	0	0	0	2	0	0	0	0	0	0	0	0	0	0	0	0	0	1	1	1	0	GB_GCA_000828075.3	database/GCA/000/828/075/	GCA_000828075.3_genomic.fna.gz	GB_GCA_000828075.3
GCA_000828085.3	1	1	1	1	0	1	1	0	0	0	0	0	0	0	0	0	0	0	0	0	0	0	0	0	0	0	2	2	0	0	0	0	0	0	0	0	0	0	0	0	0	1	1	1	0	GB_GCA_000828085.3	database/GCA/000/828/085/	GCA_000828085.3_genomic.fna.gz	GB_GCA_000828085.3
GCA_000828835.1	1	0	0	0	0	0	0	0	0	0	0	0	0	0	0	0	0	1	0	0	1	1	1	0	1	1	1	2	1	1	1	1	1	0	1	1	0	0	0	2	0	0	0	0	0	GB_GCA_000828835.1	database/GCA/000/828/835/	GCA_000828835.1_genomic.fna.gz	GB_GCA_000828835.1
GCA_000828975.1	0	0	0	0	0	0	0	0	0	0	0	0	0	0	0	0	0	0	0	0	1	1	1	0	1	1	1	1	1	1	0	0	0	0	1	1	0	0	0	1	0	0	0	0	0	GB_GCA_000828975.1	database/GCA/000/828/975/	GCA_000828975.1_genomic.fna.gz	GB_GCA_000828975.1
GCA_000829755.1	1	1	1	1	0	1	1	0	0	0	0	0	0	0	0	0	0	0	0	0	0	0	0	0	0	0	1	2	0	0	0	0	0	0	0	0	0	0	0	0	0	0	0	0	0	GB_GCA_000829755.1	database/GCA/000/829/755/	GCA_000829755.1_genomic.fna.gz	GB_GCA_000829755.1
GCA_000830275.1	0	0	0	0	0	0	0	0	0	0	0	0	0	0	0	0	0	0	0	0	0	0	0	0	0	0	0	0	1	0	0	0	0	0	0	0	0	0	0	0	0	0	0	0	0	GB_GCA_000830275.1	database/GCA/000/830/275/	GCA_000830275.1_genomic.fna.gz	GB_GCA_000830275.1
GCA_000831005.1	0	1	0	0	0	0	0	3	0	0	0	0	0	0	0	0	0	0	0	0	1	1	1	0	1	1	1	1	1	1	0	0	0	1	0	1	0	0	0	0	0	0	0	0	0	GB_GCA_000831005.1	database/GCA/000/831/005/	GCA_000831005.1_genomic.fna.gz	GB_GCA_000831005.1
GCA_000831085.1	0	0	0	0	0	0	0	0	0	0	0	0	0	0	0	0	0	0	0	0	0	0	0	0	0	0	0	0	0	1	0	0	0	0	0	0	0	0	0	0	0	0	0	0	0	GB_GCA_000831085.1	database/GCA/000/831/085/	GCA_000831085.1_genomic.fna.gz	GB_GCA_000831085.1
GCA_000875945.1	0	0	1	0	0	0	0	0	0	0	0	0	0	0	0	0	0	0	0	1	0	0	0	0	0	0	1	0	0	0	0	0	0	0	0	0	0	0	0	0	0	0	0	0	0	GB_GCA_000875945.1	database/GCA/000/875/945/	GCA_000875945.1_genomic.fna.gz	GB_GCA_000875945.1
GCA_000935965.1	1	1	0	1	2	1	1	0	0	0	0	0	0	0	0	0	0	0	0	0	0	0	0	0	0	0	1	0	0	0	0	0	0	0	0	0	0	0	0	0	0	0	0	0	0	GB_GCA_000935965.1	database/GCA/000/935/965/	GCA_000935965.1_genomic.fna.gz	GB_GCA_000935965.1
GCA_000949895.1	0	0	0	0	1	1	0	0	0	0	0	0	0	0	0	0	0	0	0	0	1	1	0	0	0	0	2	1	0	1	0	0	0	0	0	0	1	0	1	0	0	0	0	0	0	GB_GCA_000949895.1	database/GCA/000/949/895/	GCA_000949895.1_genomic.fna.gz	GB_GCA_000949895.1
GCA_000952975.1	0	0	0	0	0	0	0	0	0	0	0	0	0	0	0	0	0	0	0	0	0	0	0	0	0	0	0	0	0	0	0	0	0	0	0	0	0	0	0	0	0	0	0	0	0	GB_GCA_000952975.1	database/GCA/000/952/975/	GCA_000952975.1_genomic.fna.gz	GB_GCA_000952975.1
GCA_000953215.1	0	0	0	0	0	0	0	1	0	0	0	0	0	0	0	0	0	0	0	0	0	0	0	0	0	0	0	0	0	0	0	0	0	0	0	0	0	0	0	0	0	0	0	0	0	GB_GCA_000953215.1	database/GCA/000/953/215/	GCA_000953215.1_genomic.fna.gz	GB_GCA_000953215.1
GCA_000953475.1	0	0	0	0	0	0	0	0	0	0	1	0	1	1	1	1	1	1	0	0	0	0	0	0	0	0	1	0	0	0	0	0	0	0	0	0	0	0	0	0	0	0	0	0	0	GB_GCA_000953475.1	database/GCA/000/953/475/	GCA_000953475.1_genomic.fna.gz	GB_GCA_000953475.1
GCA_000953695.1	1	1	1	1	2	1	1	1	0	0	0	0	0	0	0	0	0	0	0	0	1	1	1	0	1	1	1	1	1	1	1	1	1	1	1	1	0	0	0	0	0	0	0	0	0	GB_GCA_000953695.1	database/GCA/000/953/695/	GCA_000953695.1_genomic.fna.gz	GB_GCA_000953695.1
GCA_000953735.1	1	1	1	1	1	1	1	0	0	0	0	0	0	0	0	0	0	0	0	0	1	1	2	0	1	1	1	1	1	1	1	1	1	1	1	1	0	0	0	0	0	0	0	0	0	GB_GCA_000953735.1	database/GCA/000/953/735/	GCA_000953735.1_genomic.fna.gz	GB_GCA_000953735.1
GCA_000955785.1	0	0	2	0	4	0	0	1	0	0	0	0	0	0	0	0	0	0	0	1	1	1	1	1	1	1	1	1	1	1	2	1	1	0	1	1	0	0	0	1	0	0	0	0	0	GB_GCA_000955785.1	database/GCA/000/955/785/	GCA_000955785.1_genomic.fna.gz	GB_GCA_000955785.1
GCA_000955875.1	1	1	3	1	1	1	0	1	0	0	0	0	0	0	0	0	0	0	0	0	0	0	0	0	0	0	1	0	0	0	0	0	0	0	0	0	0	0	0	0	0	0	0	0	0	GB_GCA_000955875.1	database/GCA/000/955/875/	GCA_000955875.1_genomic.fna.gz	GB_GCA_000955875.1
GCA_000961575.1	0	0	0	0	2	0	0	0	0	0	1	1	1	1	1	1	0	1	0	0	0	0	0	0	0	1	1	0	0	0	0	0	0	0	0	0	0	0	0	0	0	0	0	0	0	GB_GCA_000961575.1	database/GCA/000/961/575/	GCA_000961575.1_genomic.fna.gz	GB_GCA_000961575.1
GCA_000961655.1	0	0	0	0	5	0	0	0	0	0	1	0	1	1	1	1	1	2	0	0	0	2	0	0	0	0	2	1	1	0	0	0	0	0	0	0	0	0	0	0	0	0	0	0	0	GB_GCA_000961655.1	database/GCA/000/961/655/	GCA_000961655.1_genomic.fna.gz	GB_GCA_000961655.1
GCA_000961725.1	0	0	0	0	0	0	0	1	0	0	1	1	1	1	1	1	1	2	0	1	0	1	0	0	0	0	2	1	0	0	0	0	0	0	0	0	0	0	0	0	0	0	0	0	0	GB_GCA_000961725.1	database/GCA/000/961/725/	GCA_000961725.1_genomic.fna.gz	GB_GCA_000961725.1
GCA_000961765.1	2	0	0	0	0	0	0	0	1	0	0	0	0	0	0	0	0	0	0	0	0	0	0	0	0	1	1	0	0	0	0	0	0	0	0	0	0	0	0	0	0	0	0	0	0	GB_GCA_000961765.1	database/GCA/000/961/765/	GCA_000961765.1_genomic.fna.gz	GB_GCA_000961765.1
GCA_000963575.1	1	1	1	1	1	1	1	1	0	0	0	0	0	0	0	0	0	0	0	2	1	1	1	0	1	1	1	2	1	1	1	1	1	1	1	1	0	0	0	0	0	0	0	0	0	GB_GCA_000963575.1	database/GCA/000/963/575/	GCA_000963575.1_genomic.fna.gz	GB_GCA_000963575.1
GCA_000964245.1	1	0	0	0	1	0	0	0	0	0	0	0	0	0	0	0	0	0	0	0	1	1	1	0	1	1	1	1	1	1	0	0	0	0	1	1	0	0	0	1	0	0	0	0	0	GB_GCA_000964245.1	database/GCA/000/964/245/	GCA_000964245.1_genomic.fna.gz	GB_GCA_000964245.1
GCA_000967895.1	1	0	0	0	0	0	0	1	0	0	0	0	0	0	0	0	0	0	0	0	1	1	1	0	1	1	1	2	1	1	1	1	1	0	1	1	0	0	0	1	0	0	0	0	0	GB_GCA_000967895.1	database/GCA/000/967/895/	GCA_000967895.1_genomic.fna.gz	GB_GCA_000967895.1
GCA_000972765.1	1	1	0	1	0	1	0	0	0	0	0	0	0	0	0	0	0	0	0	0	0	0	0	1	0	0	1	0	1	0	0	0	0	0	0	0	0	0	0	0	0	0	0	0	0	GB_GCA_000972765.1	database/GCA/000/972/765/	GCA_000972765.1_genomic.fna.gz	GB_GCA_000972765.1
GCA_000973525.1	1	1	1	1	1	1	1	1	0	0	0	0	0	0	0	0	0	0	0	0	1	1	1	0	1	1	1	1	1	1	0	0	0	1	1	1	0	0	0	0	0	0	0	0	0	GB_GCA_000973525.1	database/GCA/000/973/525/	GCA_000973525.1_genomic.fna.gz	GB_GCA_000973525.1
GCA_000974665.1	0	0	0	0	2	0	0	0	0	0	0	0	0	0	0	0	0	0	0	0	1	1	0	0	0	0	1	1	0	1	0	0	0	0	0	0	1	1	0	1	0	0	0	0	0	GB_GCA_000974665.1	database/GCA/000/974/665/	GCA_000974665.1_genomic.fna.gz	GB_GCA_000974665.1
GCA_000985875.1	0	0	1	0	0	0	0	0	0	0	0	0	0	0	0	0	0	0	0	0	1	1	0	0	0	1	1	1	0	1	0	0	0	0	0	0	1	0	1	0	0	0	0	0	0	GB_GCA_000985875.1	database/GCA/000/985/875/	GCA_000985875.1_genomic.fna.gz	GB_GCA_000985875.1
GCA_001005265.1	1	0	0	0	0	0	0	0	0	0	0	0	0	0	0	0	0	0	0	0	0	0	0	0	0	0	2	0	0	0	0	0	0	0	0	0	0	0	0	0	0	0	0	0	0	GB_GCA_001005265.1	database/GCA/001/005/265/	GCA_001005265.1_genomic.fna.gz	GB_GCA_001005265.1
GCA_001023535.1	0	0	2	0	0	0	0	1	0	0	0	0	0	0	0	0	0	0	0	0	1	1	1	0	1	1	1	1	1	1	1	1	1	0	1	1	0	0	0	1	0	0	0	0	0	GB_GCA_001023535.1	database/GCA/001/023/535/	GCA_001023535.1_genomic.fna.gz	GB_GCA_001023535.1
GCA_001023575.1	2	1	0	1	1	1	1	0	0	1	0	0	0	0	0	0	0	0	0	0	0	0	0	0	0	0	0	0	0	0	0	0	0	0	0	0	0	0	0	0	0	0	0	0	0	GB_GCA_001023575.1	database/GCA/001/023/575/	GCA_001023575.1_genomic.fna.gz	GB_GCA_001023575.1
GCA_001025035.1	1	1	0	1	0	1	1	0	0	0	0	0	0	0	0	0	0	0	0	0	0	0	0	0	0	0	1	2	0	0	0	0	0	0	0	0	0	0	0	0	0	0	0	0	0	GB_GCA_001025035.1	database/GCA/001/025/035/	GCA_001025035.1_genomic.fna.gz	GB_GCA_001025035.1
GCA_001028025.1	0	0	0	0	0	0	0	0	1	0	0	0	0	0	0	0	0	0	0	0	0	0	0	0	0	2	0	0	0	0	0	0	0	0	0	0	0	0	0	0	0	0	0	0	0	GB_GCA_001028025.1	database/GCA/001/028/025/	GCA_001028025.1_genomic.fna.gz	GB_GCA_001028025.1
GCA_001029295.1	1	0	0	0	2	0	0	0	0	0	1	0	1	0	2	1	1	1	1	0	0	0	0	0	0	1	1	0	0	0	0	0	0	0	0	0	0	0	0	0	0	0	0	0	0	GB_GCA_001029295.1	database/GCA/001/029/295/	GCA_001029295.1_genomic.fna.gz	GB_GCA_001029295.1
GCA_001044335.1	0	0	0	0	0	0	0	0	0	1	0	0	0	0	0	0	0	0	0	0	1	1	1	0	0	0	1	1	1	1	0	0	0	0	1	0	1	0	0	1	0	0	0	0	0	GB_GCA_001044335.1	database/GCA/001/044/335/	GCA_001044335.1_genomic.fna.gz	GB_GCA_001044335.1
GCA_001045525.1	0	0	0	0	0	0	0	0	0	0	0	0	0	0	0	0	0	0	0	0	1	1	0	0	0	1	1	1	0	0	0	0	0	0	0	0	0	0	0	0	0	0	0	0	0	GB_GCA_001045525.1	database/GCA/001/045/525/	GCA_001045525.1_genomic.fna.gz	GB_GCA_001045525.1
GCA_001054945.1	1	1	1	1	0	1	0	1	0	0	0	0	0	0	0	0	0	0	0	0	0	0	0	0	0	0	1	0	0	0	0	0	0	0	0	0	0	0	0	0	0	0	0	0	0	GB_GCA_001054945.1	database/GCA/001/054/945/	GCA_001054945.1_genomic.fna.gz	GB_GCA_001054945.1
GCA_001096185.1	0	0	0	0	0	0	0	0	0	0	0	0	0	0	0	0	0	0	0	0	0	0	0	0	0	0	0	0	0	0	0	0	0	0	0	0	0	0	0	0	0	0	0	0	0	GB_GCA_001096185.1	database/GCA/001/096/185/	GCA_001096185.1_genomic.fna.gz	GB_GCA_001096185.1
GCA_001113365.1	0	0	0	0	0	0	0	0	0	0	0	0	0	0	0	0	0	0	0	0	0	0	0	0	0	0	0	0	0	0	0	0	0	0	0	0	0	0	0	0	0	0	0	0	0	GB_GCA_001113365.1	database/GCA/001/113/365/	GCA_001113365.1_genomic.fna.gz	GB_GCA_001113365.1
GCA_001171885.1	0	0	0	0	0	0	0	0	0	0	0	0	0	0	0	0	0	0	0	0	0	0	0	0	0	0	0	0	0	0	0	0	0	0	0	0	0	0	0	0	0	0	0	0	0	GB_GCA_001171885.1	database/GCA/001/171/885/	GCA_001171885.1_genomic.fna.gz	GB_GCA_001171885.1
GCA_001184205.1	0	0	0	0	3	0	0	0	0	0	0	1	1	1	1	1	0	1	0	0	0	0	1	0	0	1	1	0	0	0	0	0	0	0	0	0	0	0	0	0	0	0	0	0	0	GB_GCA_001184205.1	database/GCA/001/184/205/	GCA_001184205.1_genomic.fna.gz	GB_GCA_001184205.1
GCA_001189495.1	0	0	0	0	0	0	0	0	0	0	0	0	0	0	0	0	0	0	0	0	0	0	0	0	0	0	1	0	0	0	0	0	0	0	0	0	0	0	0	0	0	0	0	0	0	GB_GCA_001189495.1	database/GCA/001/189/495/	GCA_001189495.1_genomic.fna.gz	GB_GCA_001189495.1
GCA_001263235.1	0	0	1	0	0	0	0	0	0	0	0	0	0	0	0	0	0	0	0	1	1	1	0	1	1	1	1	1	0	0	0	0	0	0	1	1	0	0	0	1	0	0	0	0	0	GB_GCA_001263235.1	database/GCA/001/263/235/	GCA_001263235.1_genomic.fna.gz	GB_GCA_001263235.1
GCA_001270045.2	1	1	0	1	0	1	0	1	0	0	0	1	0	0	0	0	0	0	0	0	0	0	0	0	0	0	1	1	0	0	0	0	0	0	0	0	0	0	0	0	0	0	0	0	0	GB_GCA_001270045.2	database/GCA/001/270/045/	GCA_001270045.2_genomic.fna.gz	GB_GCA_001270045.2
GCA_001281695.1	1	1	1	1	0	1	0	1	0	0	0	0	0	0	0	0	0	0	0	0	0	0	0	0	0	0	1	0	0	0	0	0	0	0	0	0	0	0	0	0	0	0	0	0	0	GB_GCA_001281695.1	database/GCA/001/281/695/	GCA_001281695.1_genomic.fna.gz	GB_GCA_001281695.1
GCA_001295775.1	0	0	0	0	0	0	0	0	0	0	0	0	0	0	0	0	0	0	0	1	1	1	1	0	0	0	1	1	1	1	0	0	0	0	0	1	0	0	0	1	0	0	0	0	0	GB_GCA_001295775.1	database/GCA/001/295/775/	GCA_001295775.1_genomic.fna.gz	GB_GCA_001295775.1
GCA_001295865.1	0	0	0	0	0	0	0	0	0	0	0	0	0	0	0	0	0	0	0	0	1	1	0	1	1	1	1	1	1	0	0	0	0	0	1	1	0	0	0	1	0	0	0	0	0	GB_GCA_001295865.1	database/GCA/001/295/865/	GCA_001295865.1_genomic.fna.gz	GB_GCA_001295865.1
GCA_001295905.1	0	0	0	0	0	0	0	0	0	0	0	0	0	0	0	0	0	0	0	0	1	1	0	0	1	1	1	1	1	0	0	0	0	0	1	1	0	0	0	1	0	0	0	0	0	GB_GCA_001295905.1	database/GCA/001/295/905/	GCA_001295905.1_genomic.fna.gz	GB_GCA_001295905.1
GCA_001295935.1	0	0	0	0	1	0	0	0	0	0	0	0	0	0	0	0	0	0	0	1	1	1	0	0	0	0	1	2	0	1	0	0	0	0	0	0	1	0	0	1	0	0	0	0	0	GB_GCA_001295935.1	database/GCA/001/295/935/	GCA_001295935.1_genomic.fna.gz	GB_GCA_001295935.1
GCA_001296005.1	0	0	0	0	1	0	0	0	0	0	0	0	0	0	0	0	0	0	0	1	1	1	0	0	1	1	1	2	0	1	0	0	0	0	0	0	1	0	0	1	0	0	0	0	0	GB_GCA_001296005.1	database/GCA/001/296/005/	GCA_001296005.1_genomic.fna.gz	GB_GCA_001296005.1
GCA_001298555.1	0	0	0	0	0	0	0	2	0	0	1	1	1	1	1	1	1	1	0	0	0	0	0	0	0	0	1	0	0	0	1	0	0	0	0	0	0	0	0	0	0	0	0	0	0	GB_GCA_001298555.1	database/GCA/001/298/555/	GCA_001298555.1_genomic.fna.gz	GB_GCA_001298555.1
GCA_001298575.1	0	0	2	0	4	1	0	2	0	0	2	0	1	2	1	2	1	1	0	0	0	0	0	0	0	1	1	0	0	0	0	0	0	0	0	0	0	0	0	0	0	0	0	0	0	GB_GCA_001298575.1	database/GCA/001/298/575/	GCA_001298575.1_genomic.fna.gz	GB_GCA_001298575.1
GCA_001299455.1	0	0	0	0	0	0	0	0	0	0	0	0	0	0	0	0	0	0	0	0	0	0	0	0	0	0	0	0	0	0	0	0	0	0	0	0	0	0	0	0	0	0	0	0	0	GB_GCA_001299455.1	database/GCA/001/299/455/	GCA_001299455.1_genomic.fna.gz	GB_GCA_001299455.1
GCA_001302245.1	0	0	0	0	0	0	0	1	0	0	1	1	1	1	1	1	1	1	0	0	0	0	0	0	0	0	1	0	0	0	0	0	0	0	0	0	0	0	0	0	0	0	0	0	0	GB_GCA_001302245.1	database/GCA/001/302/245/	GCA_001302245.1_genomic.fna.gz	GB_GCA_001302245.1
GCA_001303705.1	1	0	0	0	0	0	0	0	0	0	0	0	0	0	0	0	0	0	0	0	0	0	0	0	0	0	0	0	0	0	0	0	0	0	0	0	0	0	0	0	0	0	0	0	0	GB_GCA_001303705.1	database/GCA/001/303/705/	GCA_001303705.1_genomic.fna.gz	GB_GCA_001303705.1
GCA_001305115.1	0	0	0	0	0	0	0	1	0	0	0	0	0	1	0	0	0	0	0	2	0	0	0	0	0	0	0	0	0	0	0	0	0	0	0	0	0	0	0	0	0	0	0	0	0	GB_GCA_001305115.1	database/GCA/001/305/115/	GCA_001305115.1_genomic.fna.gz	GB_GCA_001305115.1
GCA_001310375.1	1	0	1	0	0	1	0	1	0	0	0	1	1	1	1	1	0	0	0	0	0	0	0	0	0	1	1	0	0	1	0	0	0	0	0	0	0	0	0	0	0	0	0	0	0	GB_GCA_001310375.1	database/GCA/001/310/375/	GCA_001310375.1_genomic.fna.gz	GB_GCA_001310375.1
GCA_001319865.1	0	0	1	0	0	0	0	0	0	0	0	0	1	0	0	0	0	0	0	1	1	2	1	0	1	4	1	1	1	1	0	0	0	0	1	1	0	0	0	1	0	0	0	0	0	GB_GCA_001319865.1	database/GCA/001/319/865/	GCA_001319865.1_genomic.fna.gz	GB_GCA_001319865.1
GCA_001347015.1	0	0	0	0	0	0	0	0	0	0	0	0	0	0	0	0	0	0	0	0	0	0	0	0	0	0	0	0	0	0	0	0	0	0	0	0	0	0	0	0	0	0	0	0	0	GB_GCA_001347015.1	database/GCA/001/347/015/	GCA_001347015.1_genomic.fna.gz	GB_GCA_001347015.1
GCA_001403755.1	1	1	1	1	1	1	0	1	0	0	0	0	0	0	0	0	0	0	0	0	0	0	0	0	0	0	2	0	0	0	0	0	0	0	0	0	0	0	0	0	0	0	0	0	0	GB_GCA_001403755.1	database/GCA/001/403/755/	GCA_001403755.1_genomic.fna.gz	GB_GCA_001403755.1
GCA_001403775.1	1	1	1	0	0	1	0	1	0	0	0	0	0	0	0	0	0	0	0	0	0	0	0	0	0	0	1	0	0	0	0	0	0	0	0	0	0	0	0	0	0	0	0	0	0	GB_GCA_001403775.1	database/GCA/001/403/775/	GCA_001403775.1_genomic.fna.gz	GB_GCA_001403775.1
GCA_001404055.1	0	0	0	0	0	0	0	0	0	0	0	0	0	0	0	0	0	0	0	0	1	1	0	0	1	1	2	1	0	1	1	1	1	0	0	0	1	0	1	0	0	0	0	0	0	GB_GCA_001404055.1	database/GCA/001/404/055/	GCA_001404055.1_genomic.fna.gz	GB_GCA_001404055.1
GCA_001417715.1	1	0	0	0	0	0	0	0	0	0	0	0	0	0	0	0	0	0	0	0	0	0	0	0	0	0	0	0	0	0	0	0	0	0	0	0	0	0	0	0	0	0	0	0	0	GB_GCA_001417715.1	database/GCA/001/417/715/	GCA_001417715.1_genomic.fna.gz	GB_GCA_001417715.1
GCA_001418405.1	0	0	1	0	0	0	0	2	0	0	1	1	1	1	1	1	1	1	0	0	0	0	0	0	0	1	1	0	0	0	0	0	0	0	0	0	0	0	0	0	0	0	0	0	0	GB_GCA_001418405.1	database/GCA/001/418/405/	GCA_001418405.1_genomic.fna.gz	GB_GCA_001418405.1
GCA_001421175.1	1	0	0	0	0	0	0	0	0	0	0	0	0	0	0	0	0	0	0	0	0	0	0	0	0	1	1	0	0	0	0	0	0	0	0	0	0	0	0	0	0	0	0	0	0	GB_GCA_001421175.1	database/GCA/001/421/175/	GCA_001421175.1_genomic.fna.gz	GB_GCA_001421175.1
GCA_001421185.1	2	0	0	0	0	0	0	0	0	0	0	0	0	0	0	0	0	0	0	0	0	0	0	0	0	1	1	0	0	0	1	0	0	0	0	0	0	0	0	0	0	0	0	0	0	GB_GCA_001421185.1	database/GCA/001/421/185/	GCA_001421185.1_genomic.fna.gz	GB_GCA_001421185.1
GCA_001429255.1	1	1	1	1	0	1	0	1	0	0	1	0	0	0	0	0	0	1	0	0	0	0	0	0	0	0	1	0	0	0	0	0	0	0	0	0	0	0	0	0	0	0	0	0	0	GB_GCA_001429255.1	database/GCA/001/429/255/	GCA_001429255.1_genomic.fna.gz	GB_GCA_001429255.1
GCA_001429555.1	1	1	1	1	1	1	0	1	0	0	0	0	0	0	0	0	0	1	0	0	0	0	0	0	0	0	1	0	0	0	1	0	0	0	0	0	0	0	0	0	0	0	0	0	0	GB_GCA_001429555.1	database/GCA/001/429/555/	GCA_001429555.1_genomic.fna.gz	GB_GCA_001429555.1
GCA_001438605.1	0	0	0	0	0	0	0	1	0	0	0	0	0	0	0	0	0	0	0	0	1	1	1	0	1	1	1	1	1	1	0	0	0	0	1	1	0	0	0	1	0	0	0	0	0	GB_GCA_001438605.1	database/GCA/001/438/605/	GCA_001438605.1_genomic.fna.gz	GB_GCA_001438605.1
GCA_001439635.1	1	1	0	1	6	1	1	0	0	0	0	0	0	0	0	0	0	0	0	1	0	0	0	0	0	0	2	0	0	0	0	0	0	0	0	0	0	0	0	0	0	0	0	0	0	GB_GCA_001439635.1	database/GCA/001/439/635/	GCA_001439635.1_genomic.fna.gz	GB_GCA_001439635.1
GCA_001442925.1	1	0	0	0	0	0	0	0	0	0	1	0	1	1	1	1	0	2	0	0	0	0	0	0	0	1	1	0	0	0	0	0	0	0	0	0	0	0	0	0	0	0	0	0	0	GB_GCA_001442925.1	database/GCA/001/442/925/	GCA_001442925.1_genomic.fna.gz	GB_GCA_001442925.1
GCA_001442985.1	0	0	0	0	0	0	0	0	0	0	1	0	1	1	1	1	0	1	0	0	0	0	0	0	0	1	1	0	0	0	0	0	0	0	0	0	0	0	0	0	0	0	0	0	0	GB_GCA_001442985.1	database/GCA/001/442/985/	GCA_001442985.1_genomic.fna.gz	GB_GCA_001442985.1
GCA_001443005.1	0	0	0	0	0	0	0	0	0	0	0	0	0	0	0	0	0	0	0	0	0	0	0	0	0	0	0	0	0	0	0	0	0	0	0	0	0	0	0	0	0	0	0	0	0	GB_GCA_001443005.1	database/GCA/001/443/005/	GCA_001443005.1_genomic.fna.gz	GB_GCA_001443005.1
GCA_001443365.1	1	0	0	0	0	0	0	0	0	0	0	0	2	1	1	1	0	0	0	0	0	0	0	0	0	0	1	0	0	0	0	0	0	0	0	0	0	0	0	0	0	0	0	0	0	GB_GCA_001443365.1	database/GCA/001/443/365/	GCA_001443365.1_genomic.fna.gz	GB_GCA_001443365.1
GCA_001447805.1	1	0	0	0	0	0	0	0	0	0	0	1	0	0	0	0	0	0	0	0	1	1	1	0	1	1	1	1	1	1	0	0	0	0	1	1	0	0	0	1	1	0	0	0	0	GB_GCA_001447805.1	database/GCA/001/447/805/	GCA_001447805.1_genomic.fna.gz	GB_GCA_001447805.1
GCA_001449105.1	0	0	0	0	1	0	0	0	0	0	0	0	0	0	0	0	0	0	0	0	1	1	0	0	1	1	1	1	0	0	0	0	0	0	0	0	1	0	0	1	0	0	0	0	0	GB_GCA_001449105.1	database/GCA/001/449/105/	GCA_001449105.1_genomic.fna.gz	GB_GCA_001449105.1
GCA_001457715.1	1	1	1	1	1	1	0	0	0	0	0	0	0	0	0	0	0	0	0	0	0	0	0	0	0	0	0	0	0	0	0	0	0	0	0	0	0	0	0	0	0	0	0	0	0	GB_GCA_001457715.1	database/GCA/001/457/715/	GCA_001457715.1_genomic.fna.gz	GB_GCA_001457715.1
GCA_001458075.1	0	0	0	0	0	0	0	0	0	0	0	0	0	0	0	0	0	0	0	0	1	1	1	0	1	1	1	3	1	1	0	0	0	1	1	1	0	0	0	0	0	0	0	0	0	GB_GCA_001458075.1	database/GCA/001/458/075/	GCA_001458075.1_genomic.fna.gz	GB_GCA_001458075.1
GCA_001464115.1	1	1	1	1	1	1	1	0	0	0	0	0	0	0	0	0	0	0	0	0	0	0	0	0	0	0	1	1	0	0	0	0	0	0	0	0	0	0	0	0	0	0	0	0	0	GB_GCA_001464115.1	database/GCA/001/464/115/	GCA_001464115.1_genomic.fna.gz	GB_GCA_001464115.1
GCA_001464665.1	0	0	0	0	1	0	0	1	0	0	1	1	1	1	1	1	1	1	0	0	0	0	0	0	0	0	1	1	0	0	0	0	0	0	0	0	0	0	0	1	0	0	0	0	0	GB_GCA_001464665.1	database/GCA/001/464/665/	GCA_001464665.1_genomic.fna.gz	GB_GCA_001464665.1
GCA_001507425.1	1	1	1	1	0	1	0	1	0	0	0	0	0	0	0	0	0	0	0	0	0	0	0	0	0	0	2	0	0	0	0	0	0	0	0	0	0	0	0	0	0	0	0	0	0	GB_GCA_001507425.1	database/GCA/001/507/425/	GCA_001507425.1_genomic.fna.gz	GB_GCA_001507425.1
GCA_001508335.1	0	0	0	0	0	0	0	0	0	0	0	0	0	0	0	0	0	0	0	0	0	0	0	0	0	0	0	0	0	0	0	0	0	0	0	0	0	0	0	0	0	0	0	0	0	GB_GCA_001508335.1	database/GCA/001/508/335/	GCA_001508335.1_genomic.fna.gz	GB_GCA_001508335.1
GCA_001509375.1	0	0	0	0	0	0	0	0	0	0	0	0	0	0	1	0	0	1	0	0	1	0	0	0	0	1	0	0	0	0	0	0	0	0	0	0	0	0	0	0	0	0	0	0	0	GB_GCA_001509375.1	database/GCA/001/509/375/	GCA_001509375.1_genomic.fna.gz	GB_GCA_001509375.1
GCA_001510645.1	1	1	0	1	1	1	1	2	0	0	0	0	0	0	0	0	0	0	0	1	0	0	0	0	0	0	1	0	0	0	0	0	0	0	0	0	0	0	0	0	0	0	0	0	0	GB_GCA_001510645.1	database/GCA/001/510/645/	GCA_001510645.1_genomic.fna.gz	GB_GCA_001510645.1
GCA_001510895.1	0	0	0	0	0	0	0	0	0	0	1	0	0	0	0	0	0	0	0	0	2	1	0	0	0	0	1	1	0	1	0	0	0	0	0	0	1	1	1	0	0	0	0	0	0	GB_GCA_001510895.1	database/GCA/001/510/895/	GCA_001510895.1_genomic.fna.gz	GB_GCA_001510895.1
GCA_001512375.1	0	0	0	0	0	0	0	0	0	0	0	0	0	0	1	0	1	0	0	0	0	0	0	0	0	0	0	0	0	0	0	0	0	0	0	0	0	0	0	0	0	0	0	0	0	GB_GCA_001512375.1	database/GCA/001/512/375/	GCA_001512375.1_genomic.fna.gz	GB_GCA_001512375.1
GCA_001512765.1	0	0	0	0	0	0	0	0	0	0	0	0	0	0	0	0	0	0	0	0	0	0	0	0	0	0	0	0	0	0	0	0	0	0	0	0	0	0	0	0	0	0	0	0	0	GB_GCA_001512765.1	database/GCA/001/512/765/	GCA_001512765.1_genomic.fna.gz	GB_GCA_001512765.1
GCA_001513155.1	0	0	0	0	0	0	0	1	0	0	1	0	1	0	1	1	0	1	1	0	0	0	0	0	0	1	0	0	0	0	0	0	0	0	0	0	0	0	0	0	0	0	0	0	0	GB_GCA_001513155.1	database/GCA/001/513/155/	GCA_001513155.1_genomic.fna.gz	GB_GCA_001513155.1
GCA_001534745.1	0	0	1	0	0	1	0	0	0	0	0	0	0	0	0	0	0	0	0	0	1	1	1	0	1	1	1	1	1	1	1	0	0	0	1	1	0	0	0	1	0	0	0	0	0	GB_GCA_001534745.1	database/GCA/001/534/745/	GCA_001534745.1_genomic.fna.gz	GB_GCA_001534745.1
GCA_001542995.1	0	0	0	0	0	0	0	0	0	0	1	0	1	0	1	1	0	1	0	0	0	0	0	0	0	1	1	0	0	0	0	0	0	0	0	0	0	0	0	0	0	0	0	0	0	GB_GCA_001542995.1	database/GCA/001/542/995/	GCA_001542995.1_genomic.fna.gz	GB_GCA_001542995.1
GCA_001543005.1	0	0	0	0	0	0	0	0	0	0	0	0	0	0	0	0	0	0	0	0	1	1	0	0	0	0	1	1	1	1	0	0	0	0	1	1	0	0	0	1	0	0	0	0	0	GB_GCA_001543005.1	database/GCA/001/543/005/	GCA_001543005.1_genomic.fna.gz	GB_GCA_001543005.1
GCA_001543015.1	1	0	0	0	0	0	0	0	0	0	0	0	2	1	1	1	0	0	0	0	0	0	0	0	0	1	1	0	0	0	0	0	0	0	0	0	0	0	0	0	0	0	0	0	0	GB_GCA_001543015.1	database/GCA/001/543/015/	GCA_001543015.1_genomic.fna.gz	GB_GCA_001543015.1
GCA_001552765.1	1	1	1	1	1	1	0	1	0	0	0	0	0	0	0	0	0	0	0	0	0	0	0	0	0	0	1	0	0	0	0	0	0	0	0	0	0	0	0	0	0	0	0	0	0	GB_GCA_001552765.1	database/GCA/001/552/765/	GCA_001552765.1_genomic.fna.gz	GB_GCA_001552765.1
GCA_001552775.1	1	0	0	0	0	0	0	2	0	0	0	0	0	0	0	0	0	0	0	0	0	0	0	0	0	0	1	0	0	0	0	0	0	0	0	0	0	0	0	0	0	0	0	0	0	GB_GCA_001552775.1	database/GCA/001/552/775/	GCA_001552775.1_genomic.fna.gz	GB_GCA_001552775.1
GCA_001552935.1	1	1	0	0	1	0	0	1	0	0	0	0	0	0	0	0	0	0	0	0	0	0	0	0	0	0	2	0	0	0	0	0	0	0	0	0	0	0	0	0	0	0	0	0	0	GB_GCA_001552935.1	database/GCA/001/552/935/	GCA_001552935.1_genomic.fna.gz	GB_GCA_001552935.1
GCA_001556025.1	0	0	1	0	0	0	0	0	0	0	0	0	0	0	0	0	0	0	0	0	1	1	0	0	0	0	2	1	0	1	0	0	0	0	0	0	1	0	1	0	0	0	0	0	0	GB_GCA_001556025.1	database/GCA/001/556/025/	GCA_001556025.1_genomic.fna.gz	GB_GCA_001556025.1
GCA_001556125.1	0	0	1	0	0	0	0	0	0	0	0	0	0	0	0	0	0	0	0	0	1	1	0	0	0	0	2	1	0	1	0	0	0	0	0	0	1	0	1	0	0	0	0	0	0	GB_GCA_001556125.1	database/GCA/001/556/125/	GCA_001556125.1_genomic.fna.gz	GB_GCA_001556125.1
GCA_001556995.1	0	0	0	0	0	0	0	0	0	0	0	0	0	0	0	0	0	0	0	0	1	1	0	0	0	0	1	1	0	1	0	0	0	0	0	0	1	0	0	1	0	0	0	0	0	GB_GCA_001556995.1	database/GCA/001/556/995/	GCA_001556995.1_genomic.fna.gz	GB_GCA_001556995.1
GCA_001557035.1	0	0	0	0	0	0	0	1	0	0	0	0	0	0	0	0	0	0	0	0	1	1	0	0	1	1	1	1	0	1	0	0	0	0	0	0	1	0	0	1	0	0	0	0	0	GB_GCA_001557035.1	database/GCA/001/557/035/	GCA_001557035.1_genomic.fna.gz	GB_GCA_001557035.1
GCA_001560915.1	1	0	0	0	0	0	0	0	0	0	0	0	0	0	0	0	0	0	0	0	0	0	0	0	0	1	1	0	1	0	0	0	0	0	0	0	0	0	0	0	0	0	0	0	0	GB_GCA_001560915.1	database/GCA/001/560/915/	GCA_001560915.1_genomic.fna.gz	GB_GCA_001560915.1
GCA_001562115.1	0	0	0	0	0	0	0	0	0	0	0	0	0	0	1	0	0	0	0	1	1	1	1	0	1	1	1	2	1	1	0	0	0	0	1	2	0	0	0	0	0	0	0	0	0	GB_GCA_001562115.1	database/GCA/001/562/115/	GCA_001562115.1_genomic.fna.gz	GB_GCA_001562115.1
GCA_001563305.1	1	0	0	0	0	0	0	1	0	0	0	0	0	0	0	0	1	0	0	0	0	0	0	0	0	0	1	0	0	0	0	0	0	0	0	0	0	0	0	0	0	0	0	0	0	GB_GCA_001563305.1	database/GCA/001/563/305/	GCA_001563305.1_genomic.fna.gz	GB_GCA_001563305.1
GCA_001564055.1	1	1	1	1	2	1	1	1	0	0	1	0	0	0	0	0	0	0	0	0	0	0	0	0	0	0	2	0	0	0	0	0	0	0	0	0	0	0	0	0	0	0	0	0	0	GB_GCA_001564055.1	database/GCA/001/564/055/	GCA_001564055.1_genomic.fna.gz	GB_GCA_001564055.1
GCA_001567105.1	1	0	0	0	0	0	0	0	0	0	0	0	0	0	0	0	0	1	0	1	1	0	0	0	0	0	1	2	0	0	0	0	0	0	0	0	0	0	0	0	0	0	0	0	0	GB_GCA_001567105.1	database/GCA/001/567/105/	GCA_001567105.1_genomic.fna.gz	GB_GCA_001567105.1
GCA_001567115.1	0	0	0	0	1	0	0	0	0	0	1	0	1	1	1	1	1	1	0	0	0	0	0	0	0	0	1	1	0	0	0	0	0	0	0	0	0	0	0	0	0	0	0	0	0	GB_GCA_001567115.1	database/GCA/001/567/115/	GCA_001567115.1_genomic.fna.gz	GB_GCA_001567115.1
GCA_001567165.1	0	0	0	0	0	0	0	0	0	0	1	1	1	1	1	1	1	1	0	0	0	0	0	0	0	0	1	0	0	0	0	0	0	0	0	0	0	0	0	0	0	0	0	0	0	GB_GCA_001567165.1	database/GCA/001/567/165/	GCA_001567165.1_genomic.fna.gz	GB_GCA_001567165.1
GCA_001567255.1	1	1	1	1	1	1	0	1	0	0	0	0	0	0	0	0	0	0	0	0	0	0	0	0	0	0	1	1	0	0	0	0	0	0	0	0	0	0	0	0	0	0	0	0	0	GB_GCA_001567255.1	database/GCA/001/567/255/	GCA_001567255.1_genomic.fna.gz	GB_GCA_001567255.1
GCA_001567275.1	1	1	1	1	0	1	0	1	0	0	0	0	0	0	0	0	0	0	0	0	0	0	0	0	0	0	1	1	0	0	0	0	0	0	0	0	0	0	0	0	0	0	0	0	0	GB_GCA_001567275.1	database/GCA/001/567/275/	GCA_001567275.1_genomic.fna.gz	GB_GCA_001567275.1
GCA_001570385.1	1	1	1	1	3	1	0	2	0	0	0	0	0	0	0	0	0	0	0	0	0	0	0	0	0	0	1	0	0	0	0	0	0	0	0	0	0	0	0	0	0	0	0	0	0	GB_GCA_001570385.1	database/GCA/001/570/385/	GCA_001570385.1_genomic.fna.gz	GB_GCA_001570385.1
GCA_001577345.1	0	0	0	0	0	0	0	0	0	0	0	0	0	0	0	0	0	0	0	0	1	1	1	1	1	1	1	1	1	1	1	1	1	0	1	1	0	0	0	1	0	0	0	0	0	GB_GCA_001577345.1	database/GCA/001/577/345/	GCA_001577345.1_genomic.fna.gz	GB_GCA_001577345.1
GCA_001580565.1	0	0	3	0	1	0	0	0	0	1	0	0	0	0	0	0	0	0	0	1	1	2	1	1	1	2	1	1	1	1	0	0	0	0	1	1	0	0	0	1	0	0	0	0	0	GB_GCA_001580565.1	database/GCA/001/580/565/	GCA_001580565.1_genomic.fna.gz	GB_GCA_001580565.1
GCA_001584565.1	0	0	0	0	0	0	0	0	0	0	0	0	0	0	0	0	0	0	0	1	0	0	0	0	0	0	0	0	0	0	0	0	0	0	0	0	0	0	0	0	0	0	0	0	0	GB_GCA_001584565.1	database/GCA/001/584/565/	GCA_001584565.1_genomic.fna.gz	GB_GCA_001584565.1
GCA_001586195.1	1	1	0	1	9	2	1	1	0	0	0	0	0	0	0	0	0	0	0	0	0	0	0	0	0	0	1	0	0	0	0	0	0	0	0	0	0	0	0	0	0	0	0	0	0	GB_GCA_001586195.1	database/GCA/001/586/195/	GCA_001586195.1_genomic.fna.gz	GB_GCA_001586195.1
GCA_001587575.1	1	0	0	0	0	0	0	0	0	0	0	0	0	0	0	0	0	2	0	0	0	0	0	0	0	1	0	0	0	0	0	0	0	0	0	0	0	0	0	0	0	0	0	0	0	GB_GCA_001587575.1	database/GCA/001/587/575/	GCA_001587575.1_genomic.fna.gz	GB_GCA_001587575.1
GCA_001592145.1	1	1	1	2	0	1	0	1	0	0	0	0	0	0	0	0	0	0	0	0	0	0	0	0	0	0	1	0	0	0	0	0	0	0	0	0	0	0	0	0	0	0	0	0	0	GB_GCA_001592145.1	database/GCA/001/592/145/	GCA_001592145.1_genomic.fna.gz	GB_GCA_001592145.1
GCA_001595385.3	1	0	0	0	0	0	0	0	0	0	0	0	1	0	0	0	0	0	0	0	1	2	1	0	1	1	1	1	0	1	1	1	1	0	0	0	0	0	0	0	1	0	0	0	0	GB_GCA_001595385.3	database/GCA/001/595/385/	GCA_001595385.3_genomic.fna.gz	GB_GCA_001595385.3
GCA_001596135.1	0	0	0	0	0	0	0	0	0	0	1	1	1	1	1	1	1	1	0	0	1	0	0	0	0	0	1	0	0	0	0	0	0	0	0	0	0	0	0	0	0	0	0	0	0	GB_GCA_001596135.1	database/GCA/001/596/135/	GCA_001596135.1_genomic.fna.gz	GB_GCA_001596135.1
GCA_001602415.1	1	1	1	1	0	1	0	2	0	0	0	0	0	0	0	0	0	0	0	0	1	0	0	0	0	0	1	1	0	1	0	0	0	0	0	0	0	0	0	0	0	0	0	0	0	GB_GCA_001602415.1	database/GCA/001/602/415/	GCA_001602415.1_genomic.fna.gz	GB_GCA_001602415.1
GCA_001602435.1	0	0	0	0	0	0	0	0	0	0	0	0	0	0	0	0	0	0	0	0	1	1	0	0	1	1	1	1	0	1	0	0	0	0	0	0	1	0	0	1	0	0	0	0	0	GB_GCA_001602435.1	database/GCA/001/602/435/	GCA_001602435.1_genomic.fna.gz	GB_GCA_001602435.1
GCA_001602455.1	0	0	0	0	1	0	0	0	0	0	0	0	0	0	0	0	0	0	0	0	1	1	1	0	0	0	1	2	1	1	0	0	0	0	1	1	0	0	0	1	0	0	0	0	0	GB_GCA_001602455.1	database/GCA/001/602/455/	GCA_001602455.1_genomic.fna.gz	GB_GCA_001602455.1
GCA_001602645.1	0	0	0	0	0	0	0	0	0	0	0	0	0	0	1	0	0	1	0	0	1	0	1	0	0	1	0	0	0	0	0	0	0	0	0	0	0	0	0	0	0	0	0	0	0	GB_GCA_001602645.1	database/GCA/001/602/645/	GCA_001602645.1_genomic.fna.gz	GB_GCA_001602645.1
GCA_001603075.1	1	0	0	0	0	0	0	0	0	0	0	0	0	0	0	0	0	1	0	0	0	0	0	1	0	0	1	0	0	0	0	0	0	0	0	0	0	0	0	1	0	0	0	0	0	GB_GCA_001603075.1	database/GCA/001/603/075/	GCA_001603075.1_genomic.fna.gz	GB_GCA_001603075.1
GCA_001603595.1	0	0	0	0	0	0	0	0	0	0	1	1	1	1	1	1	1	1	0	0	0	0	0	0	0	0	1	0	0	1	0	0	0	0	0	0	0	0	0	0	0	0	0	0	0	GB_GCA_001603595.1	database/GCA/001/603/595/	GCA_001603595.1_genomic.fna.gz	GB_GCA_001603595.1
GCA_001603665.1	1	0	0	0	0	0	0	0	0	0	0	0	0	0	0	0	0	0	0	0	0	0	0	0	0	0	1	0	0	0	0	0	0	0	0	0	0	0	0	0	0	1	0	0	0	GB_GCA_001603665.1	database/GCA/001/603/665/	GCA_001603665.1_genomic.fna.gz	GB_GCA_001603665.1
GCA_001603805.1	0	0	0	0	0	0	0	0	0	0	1	1	1	1	1	2	0	1	0	0	0	0	0	0	0	1	1	0	0	0	0	0	0	0	0	0	0	0	0	0	0	0	0	0	0	GB_GCA_001603805.1	database/GCA/001/603/805/	GCA_001603805.1_genomic.fna.gz	GB_GCA_001603805.1
GCA_001604565.1	1	1	0	1	0	1	0	0	0	0	0	0	0	0	0	0	0	0	0	0	0	0	0	1	0	0	1	0	0	0	0	0	0	0	0	0	0	0	0	0	0	0	0	0	0	GB_GCA_001604565.1	database/GCA/001/604/565/	GCA_001604565.1_genomic.fna.gz	GB_GCA_001604565.1
GCA_001610955.1	2	1	0	1	7	1	1	1	0	0	0	0	0	0	0	0	0	0	0	0	0	0	0	0	0	0	1	0	0	0	1	0	0	0	0	0	0	0	0	0	0	0	0	0	0	GB_GCA_001610955.1	database/GCA/001/610/955/	GCA_001610955.1_genomic.fna.gz	GB_GCA_001610955.1
GCA_001627235.1	1	0	0	0	0	0	0	0	0	0	0	0	2	1	1	1	0	0	0	0	0	0	0	0	0	1	0	0	0	0	1	0	0	0	0	0	0	0	0	0	0	0	0	0	0	GB_GCA_001627235.1	database/GCA/001/627/235/	GCA_001627235.1_genomic.fna.gz	GB_GCA_001627235.1
GCA_001628815.1	0	0	0	0	0	0	0	0	0	0	1	1	1	1	1	1	0	1	0	1	0	1	0	0	0	1	1	0	0	1	0	0	0	0	0	0	0	0	0	0	0	0	0	0	0	GB_GCA_001628815.1	database/GCA/001/628/815/	GCA_001628815.1_genomic.fna.gz	GB_GCA_001628815.1
GCA_001636495.1	1	1	0	1	4	1	1	1	0	0	0	0	0	0	0	0	0	0	0	1	0	0	0	0	0	0	2	0	1	0	0	0	0	0	0	0	0	0	0	0	0	0	0	0	0	GB_GCA_001636495.1	database/GCA/001/636/495/	GCA_001636495.1_genomic.fna.gz	GB_GCA_001636495.1
GCA_001642945.1	0	0	0	0	0	0	0	0	0	0	0	0	0	0	0	0	0	0	0	0	1	1	0	0	0	0	1	2	0	1	0	0	0	0	0	0	1	0	1	0	0	0	0	0	0	GB_GCA_001642945.1	database/GCA/001/642/945/	GCA_001642945.1_genomic.fna.gz	GB_GCA_001642945.1
GCA_001644975.1	0	0	0	0	0	0	0	0	0	0	0	0	0	0	0	0	0	0	0	0	1	1	1	0	1	1	1	1	1	1	0	0	0	0	1	1	0	0	0	1	0	0	0	0	0	GB_GCA_001644975.1	database/GCA/001/644/975/	GCA_001644975.1_genomic.fna.gz	GB_GCA_001644975.1
GCA_001647635.1	1	1	1	1	0	1	0	2	0	0	0	0	0	0	0	0	1	1	0	0	0	0	0	0	0	0	1	0	0	0	0	0	0	0	0	0	0	0	0	0	0	0	0	0	0	GB_GCA_001647635.1	database/GCA/001/647/635/	GCA_001647635.1_genomic.fna.gz	GB_GCA_001647635.1
GCA_001650175.1	1	1	1	1	0	1	0	0	0	0	0	0	0	0	0	0	0	0	0	1	0	0	0	3	0	0	1	0	0	0	0	0	0	0	0	0	0	0	0	0	0	0	0	0	0	GB_GCA_001650175.1	database/GCA/001/650/175/	GCA_001650175.1_genomic.fna.gz	GB_GCA_001650175.1
GCA_001650895.1	0	0	0	0	0	0	0	0	0	0	0	0	0	0	0	0	0	0	0	0	1	1	0	0	0	0	1	1	0	1	0	0	0	0	0	0	1	0	1	0	0	0	0	0	0	GB_GCA_001650895.1	database/GCA/001/650/895/	GCA_001650895.1_genomic.fna.gz	GB_GCA_001650895.1
GCA_001650955.1	0	0	0	0	4	0	0	1	0	0	0	0	0	0	0	0	0	0	0	1	1	1	0	0	0	0	1	1	0	1	0	0	0	0	0	0	1	0	0	1	0	0	0	0	0	GB_GCA_001650955.1	database/GCA/001/650/955/	GCA_001650955.1_genomic.fna.gz	GB_GCA_001650955.1
GCA_001653155.1	2	0	0	0	0	0	0	0	0	0	0	0	0	0	0	0	0	0	0	1	0	0	0	0	0	0	1	0	0	0	0	0	0	0	0	0	0	0	0	0	0	0	0	0	0	GB_GCA_001653155.1	database/GCA/001/653/155/	GCA_001653155.1_genomic.fna.gz	GB_GCA_001653155.1
GCA_001657315.1	1	1	1	1	0	1	0	1	0	0	0	0	0	0	0	0	0	0	0	0	0	0	0	0	0	0	1	0	0	1	0	0	0	0	0	0	0	0	0	0	0	0	0	0	0	GB_GCA_001657315.1	database/GCA/001/657/315/	GCA_001657315.1_genomic.fna.gz	GB_GCA_001657315.1
GCA_001657385.1	0	0	0	0	0	0	0	0	0	0	0	0	0	0	0	0	0	0	0	0	1	1	0	0	1	1	1	1	0	1	0	0	0	0	0	0	1	0	0	1	0	0	0	0	0	GB_GCA_001657385.1	database/GCA/001/657/385/	GCA_001657385.1_genomic.fna.gz	GB_GCA_001657385.1
GCA_001657575.1	1	1	1	1	0	1	0	0	1	0	0	0	0	0	0	0	0	0	0	0	0	0	0	1	0	0	1	0	0	0	0	0	0	0	0	0	0	0	0	0	0	0	0	0	0	GB_GCA_001657575.1	database/GCA/001/657/575/	GCA_001657575.1_genomic.fna.gz	GB_GCA_001657575.1
GCA_001660395.1	0	0	0	0	1	0	0	0	0	0	0	0	0	0	1	0	0	0	0	1	1	1	1	0	1	1	1	1	1	1	0	0	0	1	1	1	0	0	0	0	0	0	0	0	0	GB_GCA_001660395.1	database/GCA/001/660/395/	GCA_001660395.1_genomic.fna.gz	GB_GCA_001660395.1
GCA_001664005.1	0	0	0	0	3	0	0	0	0	0	0	0	0	0	0	0	0	0	0	0	1	1	0	0	1	1	1	1	0	1	0	0	0	0	0	0	1	0	0	1	0	0	0	0	0	GB_GCA_001664005.1	database/GCA/001/664/005/	GCA_001664005.1_genomic.fna.gz	GB_GCA_001664005.1
GCA_001665235.1	1	1	1	1	1	1	0	2	0	0	0	0	0	0	0	0	0	0	0	1	0	0	0	0	0	0	1	0	0	0	0	0	0	0	0	0	0	0	0	0	0	0	0	0	0	GB_GCA_001665235.1	database/GCA/001/665/235/	GCA_001665235.1_genomic.fna.gz	GB_GCA_001665235.1
GCA_001665295.1	2	1	1	1	0	1	0	1	0	0	0	0	0	0	0	0	0	0	0	0	0	0	0	0	0	0	2	0	0	0	0	0	0	0	0	0	0	0	0	0	0	0	0	0	0	GB_GCA_001665295.1	database/GCA/001/665/295/	GCA_001665295.1_genomic.fna.gz	GB_GCA_001665295.1
GCA_001683825.1	1	1	1	1	0	1	0	1	0	0	0	0	0	0	0	0	0	0	0	0	0	0	0	0	0	0	1	1	0	0	0	0	0	0	0	0	0	0	0	0	0	0	0	0	0	GB_GCA_001683825.1	database/GCA/001/683/825/	GCA_001683825.1_genomic.fna.gz	GB_GCA_001683825.1
GCA_001683845.1	0	0	0	0	0	0	0	0	0	0	0	0	0	0	0	0	0	0	0	0	2	1	0	0	0	0	1	1	0	1	0	0	0	0	0	0	1	0	0	1	0	0	0	0	0	GB_GCA_001683845.1	database/GCA/001/683/845/	GCA_001683845.1_genomic.fna.gz	GB_GCA_001683845.1
GCA_001683985.1	2	1	1	0	1	0	0	1	0	0	0	0	0	0	0	0	0	0	0	0	0	0	0	0	0	0	1	0	0	0	0	0	0	0	0	0	0	0	0	0	0	0	0	0	0	GB_GCA_001683985.1	database/GCA/001/683/985/	GCA_001683985.1_genomic.fna.gz	GB_GCA_001683985.1
GCA_001698425.1	1	1	1	1	1	1	1	0	0	1	0	0	0	0	0	0	0	0	0	0	0	0	1	0	0	0	0	0	0	0	0	0	0	0	0	0	0	0	0	0	0	1	1	1	0	GB_GCA_001698425.1	database/GCA/001/698/425/	GCA_001698425.1_genomic.fna.gz	GB_GCA_001698425.1
GCA_001701165.1	1	1	1	1	0	1	0	1	0	0	0	0	0	0	0	0	0	0	0	0	0	0	0	0	0	0	1	0	0	0	0	0	0	0	0	0	0	0	0	0	0	0	0	0	0	GB_GCA_001701165.1	database/GCA/001/701/165/	GCA_001701165.1_genomic.fna.gz	GB_GCA_001701165.1
GCA_001704275.1	0	0	1	0	1	0	0	2	0	0	1	1	1	1	1	1	1	1	0	0	0	0	0	0	0	1	1	0	0	0	0	0	0	0	0	0	0	0	0	0	0	0	0	0	0	GB_GCA_001704275.1	database/GCA/001/704/275/	GCA_001704275.1_genomic.fna.gz	GB_GCA_001704275.1
GCA_001704575.1	0	0	0	0	0	0	0	0	0	0	0	0	0	0	0	0	0	0	0	0	1	1	1	0	0	0	1	1	1	1	0	0	0	0	1	1	0	1	0	1	0	0	0	0	0	GB_GCA_001704575.1	database/GCA/001/704/575/	GCA_001704575.1_genomic.fna.gz	GB_GCA_001704575.1
GCA_001708385.1	1	1	1	1	0	1	0	1	0	0	0	0	0	0	0	0	0	0	0	1	0	0	0	0	0	0	1	0	0	0	0	0	0	0	0	0	0	0	0	0	0	0	0	0	0	GB_GCA_001708385.1	database/GCA/001/708/385/	GCA_001708385.1_genomic.fna.gz	GB_GCA_001708385.1
GCA_001709035.1	2	0	0	0	0	0	0	0	0	0	0	0	0	0	0	0	0	0	0	0	1	1	1	0	1	1	1	1	1	1	1	1	1	0	1	1	0	0	0	1	0	0	0	0	0	GB_GCA_001709035.1	database/GCA/001/709/035/	GCA_001709035.1_genomic.fna.gz	GB_GCA_001709035.1
GCA_001714685.2	0	0	0	0	0	0	0	0	0	0	0	0	1	0	1	0	0	2	0	0	0	1	1	0	0	1	0	0	0	0	0	0	0	0	0	0	0	0	0	0	0	0	0	0	0	GB_GCA_001714685.2	database/GCA/001/714/685/	GCA_001714685.2_genomic.fna.gz	GB_GCA_001714685.2
GCA_001717025.1	0	0	0	0	1	0	0	0	0	0	0	0	0	0	0	0	1	0	0	0	0	0	0	0	0	0	0	0	0	0	0	0	0	0	0	0	0	0	0	0	0	0	0	0	0	GB_GCA_001717025.1	database/GCA/001/717/025/	GCA_001717025.1_genomic.fna.gz	GB_GCA_001717025.1
GCA_001717545.1	0	0	0	0	0	0	0	0	0	0	1	0	0	0	0	0	0	0	0	0	0	0	0	0	0	0	0	0	0	0	0	0	0	0	0	0	0	0	0	0	0	0	0	0	0	GB_GCA_001717545.1	database/GCA/001/717/545/	GCA_001717545.1_genomic.fna.gz	GB_GCA_001717545.1
GCA_001724025.1	0	0	0	0	0	1	0	0	0	0	1	1	1	1	1	1	1	1	0	0	0	0	0	0	0	0	1	0	0	0	0	0	0	0	0	0	0	0	0	0	0	0	0	0	0	GB_GCA_001724025.1	database/GCA/001/724/025/	GCA_001724025.1_genomic.fna.gz	GB_GCA_001724025.1
GCA_001724275.1	0	0	0	0	2	0	0	0	0	0	1	0	1	1	1	1	0	1	0	0	0	0	0	0	0	1	2	0	0	0	0	0	0	0	0	0	0	0	0	0	0	0	0	0	0	GB_GCA_001724275.1	database/GCA/001/724/275/	GCA_001724275.1_genomic.fna.gz	GB_GCA_001724275.1
GCA_001725945.1	0	0	1	0	1	0	0	0	0	0	0	0	0	0	0	0	0	0	0	1	1	1	1	0	1	2	1	1	1	1	1	1	1	0	1	0	0	0	0	1	0	0	0	0	0	GB_GCA_001725945.1	database/GCA/001/725/945/	GCA_001725945.1_genomic.fna.gz	GB_GCA_001725945.1
GCA_001750215.1	1	1	1	0	0	1	0	1	0	0	0	0	0	0	0	0	0	1	0	0	0	0	0	0	0	0	1	0	0	0	0	0	0	0	0	0	0	0	0	0	0	0	0	0	0	GB_GCA_001750215.1	database/GCA/001/750/215/	GCA_001750215.1_genomic.fna.gz	GB_GCA_001750215.1
GCA_001751075.1	1	1	1	1	1	1	1	0	0	0	0	0	0	0	0	0	0	0	0	0	0	0	0	0	0	0	1	0	0	0	0	0	0	0	0	0	0	0	0	0	0	0	0	0	0	GB_GCA_001751075.1	database/GCA/001/751/075/	GCA_001751075.1_genomic.fna.gz	GB_GCA_001751075.1
GCA_001752465.1	1	1	1	1	1	1	1	1	0	0	0	0	0	0	0	0	0	0	0	0	0	0	0	0	0	0	0	0	0	0	0	0	0	0	0	0	0	0	0	0	0	0	0	0	0	GB_GCA_001752465.1	database/GCA/001/752/465/	GCA_001752465.1_genomic.fna.gz	GB_GCA_001752465.1
GCA_001766815.1	1	0	0	0	0	0	0	0	0	0	1	1	2	1	1	0	0	1	0	0	0	0	1	0	0	1	0	0	0	0	0	0	0	0	0	0	0	0	0	0	0	0	0	0	0	GB_GCA_001766815.1	database/GCA/001/766/815/	GCA_001766815.1_genomic.fna.gz	GB_GCA_001766815.1
GCA_001766905.1	1	0	0	0	0	0	0	1	0	0	1	0	0	0	0	0	0	0	0	0	0	0	0	0	0	0	2	0	0	0	0	0	0	0	0	0	0	0	0	0	0	0	0	0	0	GB_GCA_001766905.1	database/GCA/001/766/905/	GCA_001766905.1_genomic.fna.gz	GB_GCA_001766905.1
GCA_001767605.1	0	0	0	0	0	0	0	0	0	0	0	0	0	0	0	0	0	0	0	0	0	0	0	0	0	0	0	0	0	0	1	0	0	0	0	0	0	0	0	0	0	0	0	0	0	GB_GCA_001767605.1	database/GCA/001/767/605/	GCA_001767605.1_genomic.fna.gz	GB_GCA_001767605.1
GCA_001767855.1	0	0	0	0	0	0	0	0	0	0	0	0	0	0	0	0	0	0	0	0	1	0	0	0	0	0	1	1	0	0	0	0	0	0	0	0	1	0	0	1	0	0	0	0	0	GB_GCA_001767855.1	database/GCA/001/767/855/	GCA_001767855.1_genomic.fna.gz	GB_GCA_001767855.1
GCA_001767955.1	0	0	0	0	0	0	0	0	0	0	0	0	0	0	0	0	0	0	0	0	1	1	0	0	0	0	2	1	0	0	1	1	1	0	0	0	1	0	0	1	0	0	0	0	0	GB_GCA_001767955.1	database/GCA/001/767/955/	GCA_001767955.1_genomic.fna.gz	GB_GCA_001767955.1
GCA_001768515.1	1	0	0	0	0	0	0	0	0	0	1	1	1	1	1	1	1	1	0	0	0	0	0	0	0	0	1	0	0	0	0	0	0	0	0	0	0	0	0	0	0	0	0	0	0	GB_GCA_001768515.1	database/GCA/001/768/515/	GCA_001768515.1_genomic.fna.gz	GB_GCA_001768515.1
GCA_001769125.1	0	0	0	0	0	0	0	1	0	0	1	1	1	1	1	1	1	2	0	0	0	0	0	0	0	0	1	0	0	0	0	0	0	0	0	0	0	0	0	0	0	0	0	0	0	GB_GCA_001769125.1	database/GCA/001/769/125/	GCA_001769125.1_genomic.fna.gz	GB_GCA_001769125.1
GCA_001769385.1	0	0	0	0	0	0	0	2	0	1	1	1	1	1	1	1	1	1	0	0	0	0	0	0	0	0	1	0	0	0	0	0	0	0	0	0	0	0	0	0	0	0	0	0	0	GB_GCA_001769385.1	database/GCA/001/769/385/	GCA_001769385.1_genomic.fna.gz	GB_GCA_001769385.1
GCA_001770205.1	1	1	1	1	0	1	1	1	0	0	0	0	0	0	0	0	0	1	0	0	0	0	0	0	0	0	1	0	0	0	0	0	0	0	0	0	0	0	0	0	0	0	0	0	0	GB_GCA_001770205.1	database/GCA/001/770/205/	GCA_001770205.1_genomic.fna.gz	GB_GCA_001770205.1
GCA_001771815.1	1	1	1	1	1	1	1	0	0	0	0	0	0	0	0	0	0	0	0	0	0	1	0	0	0	0	1	1	0	0	0	0	0	0	0	0	0	0	0	0	0	0	0	0	0	GB_GCA_001771815.1	database/GCA/001/771/815/	GCA_001771815.1_genomic.fna.gz	GB_GCA_001771815.1
GCA_001777915.1	0	0	0	0	0	0	0	0	0	0	0	0	0	0	0	0	0	0	0	0	0	0	0	0	0	0	0	2	0	0	0	0	0	0	0	0	0	0	0	0	0	0	0	0	0	GB_GCA_001777915.1	database/GCA/001/777/915/	GCA_001777915.1_genomic.fna.gz	GB_GCA_001777915.1
GCA_001778375.1	1	0	0	0	0	0	0	0	0	0	0	0	0	0	0	0	0	0	0	0	2	1	0	0	0	0	0	1	0	0	0	0	0	0	0	0	0	0	0	0	0	0	0	0	0	GB_GCA_001778375.1	database/GCA/001/778/375/	GCA_001778375.1_genomic.fna.gz	GB_GCA_001778375.1
GCA_001784175.1	0	0	0	0	0	0	0	0	0	0	1	0	1	1	1	1	1	1	0	1	0	0	0	0	0	0	1	0	0	0	0	0	0	0	0	0	0	0	0	0	0	0	0	0	0	GB_GCA_001784175.1	database/GCA/001/784/175/	GCA_001784175.1_genomic.fna.gz	GB_GCA_001784175.1
GCA_001789205.1	1	0	0	0	0	0	0	0	0	0	0	0	0	0	0	0	0	0	0	0	0	0	0	0	0	0	0	0	0	0	0	0	0	0	0	0	0	0	0	0	0	1	0	0	0	GB_GCA_001789205.1	database/GCA/001/789/205/	GCA_001789205.1_genomic.fna.gz	GB_GCA_001789205.1
GCA_001790855.1	0	0	0	0	1	0	0	0	0	0	1	0	0	0	1	2	0	1	0	0	0	0	0	0	0	1	1	1	0	0	0	0	0	0	0	0	0	0	0	0	0	0	0	0	0	GB_GCA_001790855.1	database/GCA/001/790/855/	GCA_001790855.1_genomic.fna.gz	GB_GCA_001790855.1
GCA_001796335.1	4	0	0	0	1	0	0	0	0	0	0	0	0	0	0	0	0	0	0	0	0	0	0	0	0	0	1	0	0	0	0	0	0	0	0	0	0	0	0	0	0	0	0	0	0	GB_GCA_001796335.1	database/GCA/001/796/335/	GCA_001796335.1_genomic.fna.gz	GB_GCA_001796335.1
GCA_001797335.1	0	0	0	0	0	0	0	0	0	0	0	0	0	0	0	0	0	0	0	0	0	1	0	0	0	0	0	1	0	0	0	0	0	0	0	0	0	0	0	0	0	0	0	0	0	GB_GCA_001797335.1	database/GCA/001/797/335/	GCA_001797335.1_genomic.fna.gz	GB_GCA_001797335.1
GCA_001798135.1	0	0	0	0	0	0	0	0	0	0	1	0	1	1	1	1	1	1	0	0	0	0	0	0	0	0	1	0	0	0	0	0	0	0	0	0	0	0	0	0	0	0	0	0	0	GB_GCA_001798135.1	database/GCA/001/798/135/	GCA_001798135.1_genomic.fna.gz	GB_GCA_001798135.1
GCA_001800135.1	0	0	0	0	1	0	0	0	0	0	1	0	1	1	1	1	1	1	0	0	0	0	0	0	0	0	1	0	0	0	0	0	0	0	0	0	0	0	0	0	0	0	0	0	0	GB_GCA_001800135.1	database/GCA/001/800/135/	GCA_001800135.1_genomic.fna.gz	GB_GCA_001800135.1
GCA_001800285.1	0	0	0	0	0	0	0	0	0	0	0	0	0	0	0	0	0	0	0	0	0	0	0	0	0	0	0	0	0	0	0	0	0	0	0	0	0	0	0	0	0	0	0	0	0	GB_GCA_001800285.1	database/GCA/001/800/285/	GCA_001800285.1_genomic.fna.gz	GB_GCA_001800285.1
GCA_001801025.1	1	0	0	0	0	0	0	0	0	0	1	0	0	0	0	0	0	0	0	0	1	1	1	0	1	1	1	1	1	1	0	0	0	0	1	1	0	0	0	1	0	0	0	0	0	GB_GCA_001801025.1	database/GCA/001/801/025/	GCA_001801025.1_genomic.fna.gz	GB_GCA_001801025.1
GCA_001803045.1	1	1	1	1	1	1	1	0	0	0	1	0	0	0	0	0	0	0	0	0	1	0	0	0	0	0	2	1	0	0	0	0	0	0	0	0	0	0	0	0	0	0	0	0	0	GB_GCA_001803045.1	database/GCA/001/803/045/	GCA_001803045.1_genomic.fna.gz	GB_GCA_001803045.1
GCA_001803165.1	1	1	1	1	1	1	1	0	0	0	1	0	0	0	0	0	0	1	0	0	0	0	0	0	0	0	1	1	0	0	0	0	0	0	0	0	0	0	0	0	0	1	0	0	0	GB_GCA_001803165.1	database/GCA/001/803/165/	GCA_001803165.1_genomic.fna.gz	GB_GCA_001803165.1
GCA_001804705.1	1	0	0	0	0	0	0	0	0	0	1	0	0	0	0	0	0	0	0	0	0	0	0	0	0	0	2	0	0	0	0	0	0	0	0	0	0	0	0	0	0	0	0	0	0	GB_GCA_001804705.1	database/GCA/001/804/705/	GCA_001804705.1_genomic.fna.gz	GB_GCA_001804705.1
GCA_001805105.1	0	0	0	0	0	0	0	0	0	0	1	1	1	2	2	1	0	1	0	0	0	1	0	0	0	1	1	0	0	0	0	0	0	0	0	0	0	0	0	0	0	0	0	0	0	GB_GCA_001805105.1	database/GCA/001/805/105/	GCA_001805105.1_genomic.fna.gz	GB_GCA_001805105.1
GCA_001805245.1	0	0	0	0	0	0	0	0	0	0	0	0	0	0	0	0	0	0	0	1	1	0	0	0	0	0	1	0	0	0	0	0	0	0	0	0	0	0	0	0	0	0	0	0	0	GB_GCA_001805245.1	database/GCA/001/805/245/	GCA_001805245.1_genomic.fna.gz	GB_GCA_001805245.1
GCA_001829495.1	1	0	0	0	2	0	0	0	0	0	0	0	0	0	0	0	0	0	0	0	0	0	0	0	0	0	1	0	0	0	0	0	0	0	0	0	0	0	0	0	0	0	0	0	0	GB_GCA_001829495.1	database/GCA/001/829/495/	GCA_001829495.1_genomic.fna.gz	GB_GCA_001829495.1
GCA_001856825.1	3	0	0	0	0	0	0	0	0	0	0	0	0	0	0	1	0	0	0	0	0	0	0	0	0	1	1	0	0	0	0	0	0	0	0	0	0	0	0	0	0	0	0	0	0	GB_GCA_001856825.1	database/GCA/001/856/825/	GCA_001856825.1_genomic.fna.gz	GB_GCA_001856825.1
GCA_001871115.1	0	0	0	0	0	0	0	0	0	0	1	0	1	1	1	1	0	1	0	0	0	0	0	0	0	1	1	0	0	0	0	0	0	0	0	0	0	0	0	0	0	0	0	0	0	GB_GCA_001871115.1	database/GCA/001/871/115/	GCA_001871115.1_genomic.fna.gz	GB_GCA_001871115.1
GCA_001871905.1	0	0	0	0	0	0	0	1	0	0	0	0	0	0	0	0	0	0	0	0	1	0	0	0	0	0	1	1	0	0	0	0	0	0	0	0	0	1	0	0	0	0	0	0	0	GB_GCA_001871905.1	database/GCA/001/871/905/	GCA_001871905.1_genomic.fna.gz	GB_GCA_001871905.1
GCA_001872685.1	1	1	1	1	1	1	1	1	0	0	0	0	0	0	0	0	0	0	0	0	1	0	0	0	0	0	1	0	0	0	0	0	0	0	0	0	0	0	0	0	0	0	0	0	0	GB_GCA_001872685.1	database/GCA/001/872/685/	GCA_001872685.1_genomic.fna.gz	GB_GCA_001872685.1
GCA_001872735.1	1	1	1	1	0	1	1	0	0	0	0	0	0	0	0	0	0	0	0	0	0	0	0	0	0	0	1	0	0	0	0	0	0	0	0	0	0	0	0	0	0	0	0	0	0	GB_GCA_001872735.1	database/GCA/001/872/735/	GCA_001872735.1_genomic.fna.gz	GB_GCA_001872735.1
GCA_001873295.1	0	0	0	0	0	0	0	0	0	0	1	0	1	1	1	1	0	1	0	0	0	1	0	0	0	1	0	0	0	0	0	0	0	0	0	0	0	0	0	1	0	0	0	0	0	GB_GCA_001873295.1	database/GCA/001/873/295/	GCA_001873295.1_genomic.fna.gz	GB_GCA_001873295.1
GCA_001873845.1	0	0	0	0	0	0	0	0	0	0	0	0	1	1	1	0	0	1	0	0	0	0	0	0	0	1	1	1	0	0	0	0	0	0	0	0	0	0	0	0	0	0	0	0	0	GB_GCA_001873845.1	database/GCA/001/873/845/	GCA_001873845.1_genomic.fna.gz	GB_GCA_001873845.1
GCA_001875325.1	0	0	0	0	1	0	0	0	0	0	1	0	1	0	1	1	0	1	1	0	0	0	0	0	0	1	1	0	0	0	0	0	0	0	0	0	0	0	0	0	0	0	0	0	0	GB_GCA_001875325.1	database/GCA/001/875/325/	GCA_001875325.1_genomic.fna.gz	GB_GCA_001875325.1
GCA_001880285.1	1	1	1	1	0	1	0	2	0	0	0	0	0	0	0	0	0	1	0	0	0	0	0	0	0	0	1	0	0	0	0	0	0	0	0	0	0	0	0	0	0	0	0	0	0	GB_GCA_001880285.1	database/GCA/001/880/285/	GCA_001880285.1_genomic.fna.gz	GB_GCA_001880285.1
GCA_001890965.1	1	1	1	1	2	1	0	1	0	0	0	0	0	0	0	0	0	0	0	0	0	0	0	0	0	0	1	1	0	0	0	0	0	0	0	0	0	0	0	0	0	0	0	0	0	GB_GCA_001890965.1	database/GCA/001/890/965/	GCA_001890965.1_genomic.fna.gz	GB_GCA_001890965.1
GCA_001897435.1	0	0	1	0	0	0	0	0	0	0	1	1	2	1	1	1	1	1	0	0	0	0	0	0	0	0	1	0	0	0	0	0	0	0	0	0	0	0	0	0	0	0	0	0	0	GB_GCA_001897435.1	database/GCA/001/897/435/	GCA_001897435.1_genomic.fna.gz	GB_GCA_001897435.1
GCA_001897515.1	0	0	0	0	0	0	0	0	0	0	1	1	1	1	1	1	0	1	0	0	0	0	0	0	0	1	1	0	0	0	0	0	0	0	0	0	0	0	0	0	0	0	0	0	0	GB_GCA_001897515.1	database/GCA/001/897/515/	GCA_001897515.1_genomic.fna.gz	GB_GCA_001897515.1
GCA_001897535.1	1	1	1	1	0	1	0	1	0	0	0	1	0	0	0	0	0	0	0	0	0	0	0	0	0	0	1	0	0	0	0	0	0	0	0	0	0	0	0	0	0	0	0	0	0	GB_GCA_001897535.1	database/GCA/001/897/535/	GCA_001897535.1_genomic.fna.gz	GB_GCA_001897535.1
GCA_001898035.1	0	0	0	0	0	0	0	0	0	0	1	0	1	1	1	1	1	2	0	0	0	0	0	0	0	0	1	0	0	0	0	0	0	0	0	0	0	0	0	0	0	0	0	0	0	GB_GCA_001898035.1	database/GCA/001/898/035/	GCA_001898035.1_genomic.fna.gz	GB_GCA_001898035.1
GCA_001898075.1	0	0	0	0	0	0	0	0	0	0	0	0	0	0	0	0	0	0	0	0	1	0	0	0	0	0	1	1	0	0	0	0	0	0	1	0	0	0	0	0	0	0	0	0	0	GB_GCA_001898075.1	database/GCA/001/898/075/	GCA_001898075.1_genomic.fna.gz	GB_GCA_001898075.1
GCA_001899175.1	2	0	0	0	0	0	0	0	0	0	0	0	0	0	0	0	0	0	0	0	0	0	0	0	0	0	1	0	0	0	0	0	0	0	0	0	0	0	0	0	0	0	0	0	0	GB_GCA_001899175.1	database/GCA/001/899/175/	GCA_001899175.1_genomic.fna.gz	GB_GCA_001899175.1
GCA_001899235.1	0	0	0	0	0	0	0	0	0	0	0	0	0	0	0	0	0	0	0	0	1	1	1	0	1	1	1	1	1	1	0	0	0	0	1	1	0	0	0	1	0	0	0	0	0	GB_GCA_001899235.1	database/GCA/001/899/235/	GCA_001899235.1_genomic.fna.gz	GB_GCA_001899235.1
GCA_001899315.1	0	0	0	0	2	0	0	0	0	0	1	0	1	1	1	1	0	1	0	0	0	0	1	0	0	1	1	0	0	0	0	0	0	0	0	0	0	0	0	0	0	0	0	0	0	GB_GCA_001899315.1	database/GCA/001/899/315/	GCA_001899315.1_genomic.fna.gz	GB_GCA_001899315.1
GCA_001899805.1	0	0	0	0	0	0	0	1	0	0	0	0	0	0	0	1	0	0	0	0	1	1	0	1	0	1	1	1	1	1	0	0	0	0	1	1	0	1	0	1	0	0	0	0	0	GB_GCA_001899805.1	database/GCA/001/899/805/	GCA_001899805.1_genomic.fna.gz	GB_GCA_001899805.1
GCA_001914235.1	0	0	0	0	0	0	0	0	0	0	1	1	1	1	1	1	1	1	0	0	0	0	0	0	0	0	1	0	0	1	0	0	0	0	0	0	0	0	0	0	0	0	0	0	0	GB_GCA_001914235.1	database/GCA/001/914/235/	GCA_001914235.1_genomic.fna.gz	GB_GCA_001914235.1
GCA_001914405.1	0	0	0	0	0	0	0	0	0	0	0	0	1	0	0	0	0	0	0	0	0	0	0	0	0	1	1	0	0	0	0	0	0	0	0	0	0	0	0	0	0	0	0	0	0	GB_GCA_001914405.1	database/GCA/001/914/405/	GCA_001914405.1_genomic.fna.gz	GB_GCA_001914405.1
GCA_001917175.1	0	0	0	1	0	0	0	0	0	0	0	0	0	0	0	0	0	0	0	0	0	0	0	0	0	0	0	0	0	0	0	0	0	0	0	0	0	0	0	0	1	0	0	0	0	GB_GCA_001917175.1	database/GCA/001/917/175/	GCA_001917175.1_genomic.fna.gz	GB_GCA_001917175.1
GCA_001938995.1	1	1	0	1	2	1	1	1	0	0	0	0	0	0	0	0	0	0	0	0	0	0	0	0	0	0	1	0	0	0	0	0	0	0	0	0	0	0	0	1	0	0	0	0	0	GB_GCA_001938995.1	database/GCA/001/938/995/	GCA_001938995.1_genomic.fna.gz	GB_GCA_001938995.1
GCA_001939945.1	0	0	0	0	0	0	0	0	0	0	0	0	0	0	0	0	0	0	0	1	1	1	0	0	1	1	1	1	0	1	0	0	0	0	0	0	1	0	0	1	0	0	0	0	0	GB_GCA_001939945.1	database/GCA/001/939/945/	GCA_001939945.1_genomic.fna.gz	GB_GCA_001939945.1
GCA_001950395.1	0	0	0	0	0	0	0	0	0	0	1	0	1	0	1	1	0	1	1	0	0	0	0	0	0	1	1	0	0	0	0	0	0	0	0	0	0	0	0	0	0	0	0	0	0	GB_GCA_001950395.1	database/GCA/001/950/395/	GCA_001950395.1_genomic.fna.gz	GB_GCA_001950395.1
GCA_001953215.1	1	0	2	0	0	0	0	2	0	0	0	0	0	0	0	0	0	0	0	0	1	1	1	0	0	0	2	1	1	1	0	0	0	0	1	1	0	0	0	1	1	0	0	0	0	GB_GCA_001953215.1	database/GCA/001/953/215/	GCA_001953215.1_genomic.fna.gz	GB_GCA_001953215.1
GCA_001999425.1	1	1	1	1	1	1	1	1	0	0	0	0	0	0	0	0	0	0	0	0	0	0	0	0	0	0	0	0	0	0	0	0	0	0	0	0	0	0	0	0	0	0	0	0	0	GB_GCA_001999425.1	database/GCA/001/999/425/	GCA_001999425.1_genomic.fna.gz	GB_GCA_001999425.1
GCA_002002725.1	0	0	0	0	0	0	0	1	0	0	0	0	0	0	0	0	0	0	0	0	2	1	0	0	1	2	1	1	0	1	1	1	1	0	0	0	1	0	1	0	0	0	0	0	0	GB_GCA_002002725.1	database/GCA/002/002/725/	GCA_002002725.1_genomic.fna.gz	GB_GCA_002002725.1
GCA_002005205.3	0	0	0	0	0	1	0	0	0	0	0	0	0	0	0	0	0	0	0	1	1	1	0	0	1	1	2	1	0	1	1	1	1	0	0	0	1	0	1	0	0	0	0	0	0	GB_GCA_002005205.3	database/GCA/002/005/205/	GCA_002005205.3_genomic.fna.gz	GB_GCA_002005205.3
GCA_002005325.1	0	0	0	0	0	0	0	0	0	0	0	0	0	0	0	0	0	0	0	0	1	1	0	0	0	0	1	1	0	1	0	0	0	0	0	0	1	0	1	0	0	0	0	0	0	GB_GCA_002005325.1	database/GCA/002/005/325/	GCA_002005325.1_genomic.fna.gz	GB_GCA_002005325.1
GCA_002007405.1	0	0	0	0	0	0	0	0	0	0	0	0	0	0	0	0	0	0	0	0	1	1	1	0	0	0	1	2	1	0	0	0	0	0	0	1	0	1	0	0	0	0	0	0	0	GB_GCA_002007405.1	database/GCA/002/007/405/	GCA_002007405.1_genomic.fna.gz	GB_GCA_002007405.1
GCA_002009425.1	1	0	0	1	1	1	0	0	0	0	0	0	0	0	0	0	0	0	0	0	1	1	1	0	1	1	2	1	1	1	0	0	0	0	1	1	0	0	0	1	0	0	0	0	0	GB_GCA_002009425.1	database/GCA/002/009/425/	GCA_002009425.1_genomic.fna.gz	GB_GCA_002009425.1
GCA_002009475.1	0	0	0	0	0	0	0	0	0	0	1	1	1	1	1	1	0	1	0	1	0	0	0	0	0	1	2	0	0	1	2	0	0	0	0	0	0	0	0	0	0	0	0	0	0	GB_GCA_002009475.1	database/GCA/002/009/475/	GCA_002009475.1_genomic.fna.gz	GB_GCA_002009475.1
GCA_002010065.2	0	0	0	0	0	0	0	0	0	0	1	0	1	1	2	1	0	1	0	0	0	0	1	0	0	1	1	0	0	0	0	0	0	0	0	0	0	0	0	0	0	0	0	0	0	GB_GCA_002010065.2	database/GCA/002/010/065/	GCA_002010065.2_genomic.fna.gz	GB_GCA_002010065.2
GCA_002010075.1	0	0	0	0	0	0	0	0	0	0	0	0	0	0	1	0	0	1	0	0	0	0	0	0	0	2	1	0	0	0	0	0	0	0	0	0	0	0	0	0	0	0	0	0	0	GB_GCA_002010075.1	database/GCA/002/010/075/	GCA_002010075.1_genomic.fna.gz	GB_GCA_002010075.1
GCA_002010915.1	0	0	0	0	4	0	0	1	0	0	1	1	1	1	1	1	0	1	0	0	0	0	0	0	0	1	1	0	0	0	0	0	0	0	0	0	0	0	0	0	0	0	0	0	0	GB_GCA_002010915.1	database/GCA/002/010/915/	GCA_002010915.1_genomic.fna.gz	GB_GCA_002010915.1
GCA_002011035.2	1	0	0	0	0	0	0	0	0	0	0	0	1	0	0	0	0	0	0	0	0	0	1	0	0	1	1	0	0	0	1	0	0	0	0	0	0	0	0	0	0	0	0	0	0	GB_GCA_002011035.2	database/GCA/002/011/035/	GCA_002011035.2_genomic.fna.gz	GB_GCA_002011035.2
GCA_002011615.1	2	0	0	0	0	0	0	0	0	0	0	0	0	0	0	0	0	0	0	0	1	0	0	0	0	0	1	0	0	0	0	0	0	0	0	0	0	0	0	0	0	0	0	0	0	GB_GCA_002011615.1	database/GCA/002/011/615/	GCA_002011615.1_genomic.fna.gz	GB_GCA_002011615.1
GCA_002011795.1	0	0	0	0	0	0	0	0	0	0	1	1	1	1	1	1	1	1	0	0	0	1	0	0	0	0	0	0	0	0	0	0	0	0	0	0	0	0	0	0	0	0	0	0	0	GB_GCA_002011795.1	database/GCA/002/011/795/	GCA_002011795.1_genomic.fna.gz	GB_GCA_002011795.1
GCA_002025645.1	1	1	1	1	0	1	0	2	0	0	0	0	0	0	0	0	0	1	0	0	0	0	0	0	0	1	1	0	0	0	0	0	0	0	0	0	0	0	0	0	0	0	0	0	0	GB_GCA_002025645.1	database/GCA/002/025/645/	GCA_002025645.1_genomic.fna.gz	GB_GCA_002025645.1
GCA_002027195.1	0	0	2	0	1	0	0	2	0	0	3	1	1	2	1	1	1	1	0	0	0	0	0	0	0	0	1	0	0	0	0	0	0	0	0	0	0	0	0	0	0	0	0	0	0	GB_GCA_002027195.1	database/GCA/002/027/195/	GCA_002027195.1_genomic.fna.gz	GB_GCA_002027195.1
GCA_002030045.1	0	0	0	0	0	0	0	0	0	0	0	0	0	0	0	0	0	0	0	0	0	0	0	0	0	0	0	0	0	0	0	0	0	0	0	0	0	0	0	0	0	0	0	0	0	GB_GCA_002030045.1	database/GCA/002/030/045/	GCA_002030045.1_genomic.fna.gz	GB_GCA_002030045.1
GCA_002066995.1	2	1	1	1	0	1	0	1	0	0	0	0	0	0	0	1	0	0	0	0	0	0	0	0	0	0	1	0	0	0	0	0	0	0	0	0	0	0	0	0	0	0	0	0	0	GB_GCA_002066995.1	database/GCA/002/066/995/	GCA_002066995.1_genomic.fna.gz	GB_GCA_002066995.1
GCA_002069605.1	0	0	0	0	1	0	0	1	0	0	0	0	0	0	0	0	0	0	0	0	0	0	0	0	0	0	0	0	0	0	0	0	0	0	0	0	0	0	0	0	0	0	0	0	0	GB_GCA_002069605.1	database/GCA/002/069/605/	GCA_002069605.1_genomic.fna.gz	GB_GCA_002069605.1
GCA_002069885.1	0	0	0	0	0	0	0	0	0	0	0	0	0	0	0	0	0	0	0	0	0	0	0	0	0	0	0	0	0	1	0	0	0	0	0	0	0	0	0	1	0	0	0	0	0	GB_GCA_002069885.1	database/GCA/002/069/885/	GCA_002069885.1_genomic.fna.gz	GB_GCA_002069885.1
GCA_002070955.1	1	1	1	1	1	1	0	0	0	0	0	0	0	0	0	0	0	0	0	0	0	0	0	1	0	0	1	0	0	0	0	0	0	0	0	0	0	0	0	0	0	0	0	0	0	GB_GCA_002070955.1	database/GCA/002/070/955/	GCA_002070955.1_genomic.fna.gz	GB_GCA_002070955.1
GCA_002071385.1	1	0	0	0	0	0	0	0	0	0	0	0	0	1	0	1	0	0	0	0	0	0	0	1	0	0	1	0	0	0	0	0	0	0	0	0	0	0	0	0	0	0	0	0	0	GB_GCA_002071385.1	database/GCA/002/071/385/	GCA_002071385.1_genomic.fna.gz	GB_GCA_002071385.1
GCA_002082245.2	1	1	1	1	1	1	1	1	0	0	0	0	0	0	0	0	0	0	0	0	1	1	1	0	1	1	1	1	1	1	1	1	1	1	1	1	0	0	0	0	0	0	0	0	0	GB_GCA_002082245.2	database/GCA/002/082/245/	GCA_002082245.2_genomic.fna.gz	GB_GCA_002082245.2
GCA_002082585.1	0	0	0	0	0	1	0	2	0	0	1	1	1	1	1	1	1	1	0	0	0	0	0	0	0	0	2	0	0	0	0	0	0	0	0	0	0	0	0	0	0	0	0	0	0	GB_GCA_002082585.1	database/GCA/002/082/585/	GCA_002082585.1_genomic.fna.gz	GB_GCA_002082585.1
GCA_002083435.1	0	0	0	0	0	0	0	0	0	0	0	0	0	0	0	0	0	0	0	0	1	1	0	0	0	0	1	1	0	1	0	0	0	0	0	0	1	0	0	1	0	0	0	0	0	GB_GCA_002083435.1	database/GCA/002/083/435/	GCA_002083435.1_genomic.fna.gz	GB_GCA_002083435.1
GCA_002084765.1	1	0	0	0	0	0	0	0	0	0	0	0	0	0	0	0	0	0	0	0	0	0	0	0	0	0	1	0	0	0	0	0	0	0	0	0	0	0	0	0	0	0	0	0	0	GB_GCA_002084765.1	database/GCA/002/084/765/	GCA_002084765.1_genomic.fna.gz	GB_GCA_002084765.1
GCA_002085155.1	1	1	1	1	1	1	1	1	0	0	0	0	0	0	0	0	0	0	0	0	0	0	0	0	0	0	1	0	0	0	0	0	0	0	0	0	0	0	0	0	0	0	0	0	0	GB_GCA_002085155.1	database/GCA/002/085/155/	GCA_002085155.1_genomic.fna.gz	GB_GCA_002085155.1
GCA_002095075.2	0	0	0	0	0	0	0	0	0	0	0	0	0	0	0	0	0	0	0	1	1	1	1	0	0	0	1	2	1	1	0	0	0	0	1	1	0	0	0	1	0	0	0	0	0	GB_GCA_002095075.2	database/GCA/002/095/075/	GCA_002095075.2_genomic.fna.gz	GB_GCA_002095075.2
GCA_002101205.1	0	0	0	0	0	0	0	0	0	0	0	0	0	0	0	0	0	0	0	0	1	1	1	0	2	1	1	1	1	2	0	0	0	0	1	1	0	0	0	1	0	0	0	0	0	GB_GCA_002101205.1	database/GCA/002/101/205/	GCA_002101205.1_genomic.fna.gz	GB_GCA_002101205.1
GCA_002101235.1	0	0	0	0	0	0	0	0	0	0	0	0	0	0	0	0	0	0	0	0	1	1	1	0	1	1	1	1	1	1	0	0	0	0	1	1	0	0	0	1	0	0	0	0	0	GB_GCA_002101235.1	database/GCA/002/101/235/	GCA_002101235.1_genomic.fna.gz	GB_GCA_002101235.1
GCA_002102225.1	2	1	1	1	2	1	0	1	0	0	0	0	0	0	0	0	0	0	0	0	0	0	0	0	0	0	2	0	0	0	0	0	0	0	0	0	0	0	0	0	0	0	0	0	0	GB_GCA_002102225.1	database/GCA/002/102/225/	GCA_002102225.1_genomic.fna.gz	GB_GCA_002102225.1
GCA_002127285.1	0	0	0	0	0	0	0	1	0	0	1	1	1	1	1	1	1	1	0	0	0	0	0	0	0	0	1	0	0	0	0	0	0	0	0	0	0	0	0	0	0	0	0	0	0	GB_GCA_002127285.1	database/GCA/002/127/285/	GCA_002127285.1_genomic.fna.gz	GB_GCA_002127285.1
GCA_002127295.1	0	0	0	0	0	0	0	1	0	0	1	1	1	1	1	1	1	1	0	0	0	0	0	0	0	0	1	0	0	0	0	0	0	0	0	0	0	0	0	0	0	0	0	0	0	GB_GCA_002127295.1	database/GCA/002/127/295/	GCA_002127295.1_genomic.fna.gz	GB_GCA_002127295.1
GCA_002150995.1	1	1	2	0	0	1	0	1	0	0	0	0	0	0	0	0	0	1	0	0	0	0	0	0	0	0	1	0	0	0	0	0	0	0	0	0	0	0	0	0	0	0	0	0	0	GB_GCA_002150995.1	database/GCA/002/150/995/	GCA_002150995.1_genomic.fna.gz	GB_GCA_002150995.1
GCA_002151545.1	0	0	0	0	0	0	0	1	0	0	1	1	1	1	1	1	1	1	0	0	0	0	0	0	0	0	2	0	0	0	0	0	0	0	0	0	0	0	0	0	0	0	0	0	0	GB_GCA_002151545.1	database/GCA/002/151/545/	GCA_002151545.1_genomic.fna.gz	GB_GCA_002151545.1
GCA_002154585.1	0	0	1	0	0	0	0	1	0	0	2	2	2	2	2	1	1	1	0	0	0	0	0	0	0	0	1	0	0	0	1	0	0	0	0	0	0	0	0	0	0	0	0	0	0	GB_GCA_002154585.1	database/GCA/002/154/585/	GCA_002154585.1_genomic.fna.gz	GB_GCA_002154585.1
GCA_002157505.1	1	1	2	1	1	1	0	2	0	0	0	0	0	0	0	0	0	1	0	0	0	0	0	0	0	0	1	0	0	0	0	0	0	0	0	0	0	0	0	0	0	0	0	0	0	GB_GCA_002157505.1	database/GCA/002/157/505/	GCA_002157505.1_genomic.fna.gz	GB_GCA_002157505.1
GCA_002159075.1	1	2	0	1	13	1	1	1	0	0	0	1	0	0	0	0	0	0	0	1	0	0	0	0	0	0	1	0	0	0	0	0	0	0	0	0	0	0	0	0	0	0	0	0	0	GB_GCA_002159075.1	database/GCA/002/159/075/	GCA_002159075.1_genomic.fna.gz	GB_GCA_002159075.1
GCA_002159155.1	1	1	0	1	1	1	1	0	0	0	0	0	0	0	0	0	0	0	0	0	0	0	0	0	0	0	1	0	0	0	0	0	0	0	0	0	0	0	0	0	0	0	0	0	0	GB_GCA_002159155.1	database/GCA/002/159/155/	GCA_002159155.1_genomic.fna.gz	GB_GCA_002159155.1
GCA_002162095.1	1	1	1	1	0	1	0	1	0	1	0	0	0	0	0	0	0	0	0	0	0	0	0	0	0	0	0	0	0	0	0	0	0	0	0	0	0	0	0	0	0	0	0	0	0	GB_GCA_002162095.1	database/GCA/002/162/095/	GCA_002162095.1_genomic.fna.gz	GB_GCA_002162095.1
GCA_002163155.1	1	1	1	1	0	1	0	1	0	0	0	1	0	0	0	0	0	0	0	0	0	1	0	0	0	0	1	1	0	0	0	0	0	0	0	0	0	0	0	0	0	0	0	0	0	GB_GCA_002163155.1	database/GCA/002/163/155/	GCA_002163155.1_genomic.fna.gz	GB_GCA_002163155.1
GCA_002166865.1	0	0	0	0	0	0	0	0	0	0	0	0	0	0	0	0	0	0	0	0	1	1	0	0	0	0	1	1	0	1	0	0	0	0	0	0	1	0	1	0	0	0	0	0	0	GB_GCA_002166865.1	database/GCA/002/166/865/	GCA_002166865.1_genomic.fna.gz	GB_GCA_002166865.1
GCA_002173415.2	0	0	0	0	0	0	0	0	0	0	0	0	0	0	0	0	0	0	0	0	1	1	1	0	1	1	1	1	1	1	0	0	0	0	1	1	0	0	0	1	0	0	0	0	0	GB_GCA_002173415.2	database/GCA/002/173/415/	GCA_002173415.2_genomic.fna.gz	GB_GCA_002173415.2
GCA_002189105.1	2	0	0	0	0	0	0	0	0	0	1	1	1	1	1	1	0	2	0	1	0	0	0	0	0	1	1	0	0	1	0	0	0	0	0	0	0	0	0	0	0	0	0	0	0	GB_GCA_002189105.1	database/GCA/002/189/105/	GCA_002189105.1_genomic.fna.gz	GB_GCA_002189105.1
GCA_002205125.1	0	0	1	0	0	0	0	0	0	0	0	0	0	0	0	0	0	0	0	0	1	1	1	0	1	1	1	1	1	0	0	0	0	0	1	1	0	0	0	1	0	0	0	0	0	GB_GCA_002205125.1	database/GCA/002/205/125/	GCA_002205125.1_genomic.fna.gz	GB_GCA_002205125.1
GCA_002211745.1	1	1	1	1	0	0	1	2	0	0	0	0	0	0	0	0	0	0	0	0	0	0	1	0	1	2	1	1	1	1	1	1	1	1	0	1	0	0	0	0	0	0	0	0	0	GB_GCA_002211745.1	database/GCA/002/211/745/	GCA_002211745.1_genomic.fna.gz	GB_GCA_002211745.1
GCA_002215645.1	0	0	1	0	0	0	0	0	0	0	1	0	1	1	1	1	0	1	0	0	0	0	0	0	0	1	1	0	0	0	0	0	0	0	0	0	0	0	0	0	0	0	0	0	0	GB_GCA_002215645.1	database/GCA/002/215/645/	GCA_002215645.1_genomic.fna.gz	GB_GCA_002215645.1
GCA_002215675.1	0	0	0	0	0	0	0	0	0	0	1	1	1	1	1	1	1	1	0	0	0	0	0	0	0	0	1	2	0	0	0	0	0	0	0	0	0	0	0	0	0	0	0	0	0	GB_GCA_002215675.1	database/GCA/002/215/675/	GCA_002215675.1_genomic.fna.gz	GB_GCA_002215675.1
GCA_002238445.1	1	0	0	0	1	0	0	1	0	0	2	0	0	0	0	0	0	0	0	0	0	0	0	0	0	0	1	0	0	0	0	0	0	0	0	0	0	0	0	0	0	0	0	0	0	GB_GCA_002238445.1	database/GCA/002/238/445/	GCA_002238445.1_genomic.fna.gz	GB_GCA_002238445.1
GCA_002238485.1	1	1	1	1	2	1	1	0	0	0	0	0	0	0	0	0	0	0	0	0	0	0	0	0	0	0	1	0	0	0	0	0	0	0	0	0	0	0	0	0	0	0	0	0	0	GB_GCA_002238485.1	database/GCA/002/238/485/	GCA_002238485.1_genomic.fna.gz	GB_GCA_002238485.1
GCA_002238505.1	0	0	0	0	1	0	0	0	0	0	1	0	1	0	0	1	1	1	0	0	0	0	0	0	0	0	1	0	0	0	0	0	0	0	0	0	0	0	0	0	0	0	0	0	0	GB_GCA_002238505.1	database/GCA/002/238/505/	GCA_002238505.1_genomic.fna.gz	GB_GCA_002238505.1
GCA_002238525.1	1	1	1	1	0	1	0	1	0	0	0	0	0	0	0	0	0	0	0	0	0	0	0	0	0	0	0	0	0	1	0	0	0	0	0	0	0	0	0	0	0	0	0	0	0	GB_GCA_002238525.1	database/GCA/002/238/525/	GCA_002238525.1_genomic.fna.gz	GB_GCA_002238525.1
GCA_002238555.1	1	1	1	1	1	1	1	1	0	0	0	0	0	0	0	0	0	0	0	0	0	0	0	0	0	0	1	0	0	0	0	0	0	0	0	0	0	0	0	0	0	0	0	0	0	GB_GCA_002238555.1	database/GCA/002/238/555/	GCA_002238555.1_genomic.fna.gz	GB_GCA_002238555.1
GCA_002238605.1	1	1	0	1	1	1	0	0	0	0	0	0	0	0	0	0	1	0	0	0	0	0	0	0	0	0	1	0	0	0	0	0	0	0	0	0	0	0	0	0	0	0	0	0	0	GB_GCA_002238605.1	database/GCA/002/238/605/	GCA_002238605.1_genomic.fna.gz	GB_GCA_002238605.1
GCA_002238685.1	0	0	0	0	1	0	0	0	0	0	0	0	0	0	0	0	0	0	0	0	1	0	0	0	0	0	1	1	0	1	0	0	0	0	0	0	1	0	0	1	0	0	0	0	0	GB_GCA_002238685.1	database/GCA/002/238/685/	GCA_002238685.1_genomic.fna.gz	GB_GCA_002238685.1
GCA_002238725.1	0	0	0	0	3	0	0	0	0	0	0	0	0	1	0	0	0	0	0	0	1	1	0	0	1	1	1	1	0	1	0	0	0	0	0	0	1	0	0	1	0	0	0	0	0	GB_GCA_002238725.1	database/GCA/002/238/725/	GCA_002238725.1_genomic.fna.gz	GB_GCA_002238725.1
GCA_002238765.1	0	0	0	0	0	0	0	0	0	0	0	0	0	0	0	0	0	0	0	1	1	0	0	0	0	0	1	0	0	0	0	0	0	0	0	0	0	0	0	0	0	0	0	0	0	GB_GCA_002238765.1	database/GCA/002/238/765/	GCA_002238765.1_genomic.fna.gz	GB_GCA_002238765.1
GCA_002238805.1	1	1	2	1	1	1	0	2	0	0	1	0	0	0	0	0	0	0	0	0	0	0	0	0	0	0	1	0	0	0	0	0	0	0	0	0	0	0	0	0	0	0	0	0	0	GB_GCA_002238805.1	database/GCA/002/238/805/	GCA_002238805.1_genomic.fna.gz	GB_GCA_002238805.1
GCA_002238825.1	0	0	0	0	0	0	0	0	0	0	2	0	1	0	0	1	1	1	0	0	0	0	0	0	0	0	1	0	0	0	0	1	0	0	0	0	0	0	0	0	0	0	0	0	0	GB_GCA_002238825.1	database/GCA/002/238/825/	GCA_002238825.1_genomic.fna.gz	GB_GCA_002238825.1
GCA_002238855.1	0	0	0	0	0	0	0	0	0	0	0	0	0	0	0	1	1	1	0	0	0	0	0	0	0	0	1	0	0	0	0	0	0	0	0	0	0	0	0	0	0	0	0	0	0	GB_GCA_002238855.1	database/GCA/002/238/855/	GCA_002238855.1_genomic.fna.gz	GB_GCA_002238855.1
GCA_002238865.1	1	1	0	1	1	1	0	0	0	0	0	0	0	0	0	0	0	0	0	0	0	0	0	0	0	0	1	0	0	0	0	0	0	0	0	0	0	0	0	0	0	0	0	0	0	GB_GCA_002238865.1	database/GCA/002/238/865/	GCA_002238865.1_genomic.fna.gz	GB_GCA_002238865.1
GCA_002238925.1	1	1	0	1	1	1	1	0	0	1	0	0	0	0	0	0	0	0	0	2	0	0	0	0	0	0	1	0	0	0	0	0	0	0	0	0	0	0	0	0	0	0	0	0	0	GB_GCA_002238925.1	database/GCA/002/238/925/	GCA_002238925.1_genomic.fna.gz	GB_GCA_002238925.1
GCA_002238965.1	0	0	0	0	0	0	0	2	0	0	1	0	2	1	1	1	0	1	0	0	0	0	0	0	0	1	1	0	0	0	0	0	0	0	0	0	0	0	0	0	0	0	0	0	0	GB_GCA_002238965.1	database/GCA/002/238/965/	GCA_002238965.1_genomic.fna.gz	GB_GCA_002238965.1
GCA_002239025.1	1	1	0	0	1	0	0	1	0	0	0	1	0	0	0	0	0	0	0	0	0	0	0	0	0	0	1	0	0	0	0	0	0	0	0	0	0	0	0	0	0	0	0	0	0	GB_GCA_002239025.1	database/GCA/002/239/025/	GCA_002239025.1_genomic.fna.gz	GB_GCA_002239025.1
GCA_002239045.1	0	0	0	0	0	0	0	1	0	0	1	0	1	1	1	1	1	1	0	0	1	0	0	0	0	0	0	0	0	0	0	0	0	0	0	0	0	0	0	0	0	0	0	0	0	GB_GCA_002239045.1	database/GCA/002/239/045/	GCA_002239045.1_genomic.fna.gz	GB_GCA_002239045.1
GCA_002239105.1	1	1	1	1	1	1	1	1	0	0	0	0	0	0	0	0	0	0	0	0	0	0	0	0	0	0	1	0	0	0	0	0	0	0	0	0	0	0	0	0	0	0	0	0	0	GB_GCA_002239105.1	database/GCA/002/239/105/	GCA_002239105.1_genomic.fna.gz	GB_GCA_002239105.1
GCA_002240395.1	0	0	0	0	0	1	0	1	0	0	0	0	0	0	0	0	0	0	0	0	1	1	0	1	1	0	1	1	1	1	1	1	1	0	1	1	0	1	0	1	0	0	0	0	0	GB_GCA_002240395.1	database/GCA/002/240/395/	GCA_002240395.1_genomic.fna.gz	GB_GCA_002240395.1
GCA_002243285.1	1	1	1	1	0	1	0	1	0	0	0	0	0	0	0	0	0	2	0	0	0	1	0	0	0	0	2	0	0	0	0	0	0	0	0	0	0	0	0	0	0	0	0	0	0	GB_GCA_002243285.1	database/GCA/002/243/285/	GCA_002243285.1_genomic.fna.gz	GB_GCA_002243285.1
GCA_002243705.1	1	1	0	1	5	1	1	0	0	0	0	0	0	0	0	0	0	0	0	0	0	0	0	0	0	0	1	0	0	0	0	0	0	0	0	0	0	0	0	0	0	0	0	0	0	GB_GCA_002243705.1	database/GCA/002/243/705/	GCA_002243705.1_genomic.fna.gz	GB_GCA_002243705.1
GCA_002245855.1	0	0	0	0	0	0	0	1	0	0	1	1	1	1	1	1	1	1	0	0	0	0	0	0	0	0	2	0	0	0	0	0	0	0	0	0	0	0	0	0	0	0	0	0	0	GB_GCA_002245855.1	database/GCA/002/245/855/	GCA_002245855.1_genomic.fna.gz	GB_GCA_002245855.1
GCA_002255925.1	0	0	1	0	0	0	0	0	0	0	0	1	0	0	0	0	0	0	0	0	1	1	0	0	1	1	1	1	1	0	0	0	0	0	1	1	0	0	0	1	0	0	0	0	0	GB_GCA_002255925.1	database/GCA/002/255/925/	GCA_002255925.1_genomic.fna.gz	GB_GCA_002255925.1
GCA_002256385.1	1	1	1	1	0	1	0	1	0	0	0	0	0	0	0	0	0	0	0	0	1	0	0	0	0	0	1	0	0	0	0	0	0	0	0	0	0	0	0	0	0	0	0	0	0	GB_GCA_002256385.1	database/GCA/002/256/385/	GCA_002256385.1_genomic.fna.gz	GB_GCA_002256385.1
GCA_002256425.1	0	0	0	0	1	0	0	0	0	0	0	0	0	0	0	0	0	0	0	0	1	1	0	0	1	1	1	1	0	1	0	0	0	0	0	0	1	0	0	1	0	0	0	0	0	GB_GCA_002256425.1	database/GCA/002/256/425/	GCA_002256425.1_genomic.fna.gz	GB_GCA_002256425.1
GCA_002256485.1	1	1	0	1	0	1	0	1	0	0	0	0	0	0	0	0	0	0	0	0	0	0	0	0	0	1	1	0	0	0	0	0	0	0	0	0	0	0	0	0	0	0	0	0	0	GB_GCA_002256485.1	database/GCA/002/256/485/	GCA_002256485.1_genomic.fna.gz	GB_GCA_002256485.1
GCA_002256935.1	1	1	0	1	1	1	1	1	0	0	0	0	0	0	0	0	0	0	0	0	0	1	0	0	0	0	1	1	0	0	0	0	0	0	0	0	0	0	0	0	0	0	0	0	0	GB_GCA_002256935.1	database/GCA/002/256/935/	GCA_002256935.1_genomic.fna.gz	GB_GCA_002256935.1
GCA_002257525.1	1	1	2	1	1	1	1	0	0	0	0	0	0	0	0	0	0	0	0	0	1	1	1	0	1	1	1	1	1	1	0	0	0	0	1	2	0	0	0	1	0	0	0	0	0	GB_GCA_002257525.1	database/GCA/002/257/525/	GCA_002257525.1_genomic.fna.gz	GB_GCA_002257525.1
GCA_002261155.1	1	1	0	1	8	1	1	1	0	0	0	0	0	0	0	0	0	0	0	0	0	0	0	0	0	0	1	0	0	1	0	0	0	0	0	0	0	0	0	0	0	0	0	0	0	GB_GCA_002261155.1	database/GCA/002/261/155/	GCA_002261155.1_genomic.fna.gz	GB_GCA_002261155.1
GCA_002271215.1	1	1	3	1	1	2	1	2	0	0	0	0	0	0	0	0	0	0	0	0	1	1	1	0	1	1	1	1	1	1	1	1	1	1	1	1	0	0	0	0	0	0	0	0	0	GB_GCA_002271215.1	database/GCA/002/271/215/	GCA_002271215.1_genomic.fna.gz	GB_GCA_002271215.1
GCA_002279935.1	0	0	0	0	0	0	0	0	0	0	0	0	0	0	0	0	0	0	0	0	1	1	0	0	0	0	1	3	0	1	0	0	0	0	0	0	1	0	1	0	0	0	0	0	0	GB_GCA_002279935.1	database/GCA/002/279/935/	GCA_002279935.1_genomic.fna.gz	GB_GCA_002279935.1
GCA_002281295.1	0	0	0	0	0	0	0	0	0	0	0	0	0	0	0	0	0	0	0	0	1	1	0	1	0	0	1	1	1	1	0	0	0	0	1	1	0	0	0	0	0	0	0	0	0	GB_GCA_002281295.1	database/GCA/002/281/295/	GCA_002281295.1_genomic.fna.gz	GB_GCA_002281295.1
GCA_002284855.1	1	1	1	1	0	1	0	1	0	0	0	0	0	0	0	0	0	0	0	0	0	0	0	0	0	0	1	0	0	1	0	0	0	0	0	0	0	0	0	0	0	0	0	0	0	GB_GCA_002284855.1	database/GCA/002/284/855/	GCA_002284855.1_genomic.fna.gz	GB_GCA_002284855.1
GCA_002287035.1	0	0	0	0	0	0	0	0	0	0	0	0	0	0	0	0	0	0	0	0	1	1	1	0	1	1	1	1	1	2	2	1	1	0	1	1	0	0	0	1	0	0	0	0	0	GB_GCA_002287035.1	database/GCA/002/287/035/	GCA_002287035.1_genomic.fna.gz	GB_GCA_002287035.1
GCA_002287215.1	0	0	0	0	0	0	0	0	0	0	0	0	0	0	1	0	1	0	0	0	0	0	0	0	0	0	0	0	0	0	0	0	0	0	0	0	0	0	0	0	0	0	0	0	0	GB_GCA_002287215.1	database/GCA/002/287/215/	GCA_002287215.1_genomic.fna.gz	GB_GCA_002287215.1
GCA_002293145.1	1	1	0	0	0	1	0	0	0	0	0	0	0	0	0	0	0	0	0	0	0	0	0	0	0	0	1	0	0	0	0	0	0	0	0	0	0	0	0	0	0	0	0	0	0	GB_GCA_002293145.1	database/GCA/002/293/145/	GCA_002293145.1_genomic.fna.gz	GB_GCA_002293145.1
GCA_002307375.1	0	0	0	0	0	1	0	1	0	0	0	0	0	0	0	0	0	0	0	0	1	1	0	1	0	0	1	1	1	1	0	0	0	0	1	1	0	1	0	1	0	0	0	0	0	GB_GCA_002307375.1	database/GCA/002/307/375/	GCA_002307375.1_genomic.fna.gz	GB_GCA_002307375.1
GCA_002317795.1	1	0	0	0	0	0	0	0	0	0	0	0	2	1	1	1	0	0	0	0	0	0	0	0	0	1	2	0	0	0	0	0	0	0	0	0	0	0	0	0	0	0	0	0	0	GB_GCA_002317795.1	database/GCA/002/317/795/	GCA_002317795.1_genomic.fna.gz	GB_GCA_002317795.1
GCA_002319075.1	0	0	0	0	0	0	0	1	0	0	1	1	1	1	1	1	1	1	0	0	0	0	0	0	0	0	1	0	0	0	0	0	0	0	0	0	0	0	0	1	0	0	0	0	0	GB_GCA_002319075.1	database/GCA/002/319/075/	GCA_002319075.1_genomic.fna.gz	GB_GCA_002319075.1
GCA_002324875.1	0	0	0	0	0	1	0	2	0	0	0	0	0	0	0	0	0	0	0	0	1	1	0	1	0	0	1	1	1	1	0	0	0	0	1	1	0	0	0	1	0	0	0	0	0	GB_GCA_002324875.1	database/GCA/002/324/875/	GCA_002324875.1_genomic.fna.gz	GB_GCA_002324875.1
GCA_002325245.1	1	1	2	1	0	1	0	1	0	0	0	0	0	0	0	0	0	0	0	0	0	0	0	0	0	0	1	0	0	0	0	0	0	0	0	0	0	0	0	0	0	0	0	0	0	GB_GCA_002325245.1	database/GCA/002/325/245/	GCA_002325245.1_genomic.fna.gz	GB_GCA_002325245.1
GCA_002327445.1	2	0	0	0	0	0	0	0	0	0	0	0	0	0	0	0	0	1	0	0	0	0	0	0	0	0	2	1	0	0	0	0	0	0	0	0	0	0	0	0	0	0	0	0	0	GB_GCA_002327445.1	database/GCA/002/327/445/	GCA_002327445.1_genomic.fna.gz	GB_GCA_002327445.1
GCA_002337125.1	0	0	0	0	0	0	0	0	0	0	1	1	1	1	1	1	1	1	0	0	0	0	0	0	0	0	1	1	0	0	0	0	0	0	0	0	0	0	0	0	0	0	0	0	0	GB_GCA_002337125.1	database/GCA/002/337/125/	GCA_002337125.1_genomic.fna.gz	GB_GCA_002337125.1
GCA_002337145.1	0	0	0	0	0	0	0	0	0	0	1	1	1	1	1	1	1	1	0	0	0	0	0	0	0	0	1	0	0	0	0	0	0	0	0	0	0	0	0	0	0	0	0	0	0	GB_GCA_002337145.1	database/GCA/002/337/145/	GCA_002337145.1_genomic.fna.gz	GB_GCA_002337145.1
GCA_002342035.1	0	0	0	0	0	0	0	1	0	0	0	0	0	0	0	0	0	0	0	0	1	1	0	0	1	1	1	1	0	1	0	0	0	0	0	0	1	0	0	1	0	0	0	0	0	GB_GCA_002342035.1	database/GCA/002/342/035/	GCA_002342035.1_genomic.fna.gz	GB_GCA_002342035.1
GCA_002344075.1	1	1	1	1	2	1	1	1	0	0	1	0	0	0	0	0	0	0	0	0	1	0	0	0	0	0	1	0	0	0	0	0	0	0	0	0	0	0	0	0	0	0	0	0	0	GB_GCA_002344075.1	database/GCA/002/344/075/	GCA_002344075.1_genomic.fna.gz	GB_GCA_002344075.1
GCA_002344125.1	1	0	0	0	0	0	0	0	0	0	0	0	0	0	0	0	0	0	0	0	1	0	0	0	0	0	1	0	0	0	0	0	0	0	0	0	0	0	0	0	0	0	0	0	0	GB_GCA_002344125.1	database/GCA/002/344/125/	GCA_002344125.1_genomic.fna.gz	GB_GCA_002344125.1
GCA_002344135.1	0	0	0	0	0	0	0	0	0	0	1	0	1	1	1	1	1	1	0	0	0	0	0	0	0	0	1	0	0	0	0	0	0	0	0	0	0	0	0	0	0	0	0	0	0	GB_GCA_002344135.1	database/GCA/002/344/135/	GCA_002344135.1_genomic.fna.gz	GB_GCA_002344135.1
GCA_002345205.1	1	1	0	1	1	1	1	0	0	0	0	0	0	0	0	0	0	0	0	0	0	1	0	0	0	0	2	0	0	0	0	0	0	0	0	0	0	0	0	0	0	0	0	0	0	GB_GCA_002345205.1	database/GCA/002/345/205/	GCA_002345205.1_genomic.fna.gz	GB_GCA_002345205.1
GCA_002345215.1	2	0	0	0	0	0	0	0	0	0	0	0	0	0	0	0	0	0	0	0	1	0	0	0	0	0	1	2	0	0	0	0	0	0	0	0	0	0	0	0	0	0	0	0	0	GB_GCA_002345215.1	database/GCA/002/345/215/	GCA_002345215.1_genomic.fna.gz	GB_GCA_002345215.1
GCA_002352645.1	1	2	0	1	2	1	1	0	0	0	0	0	0	0	0	0	0	0	0	0	0	1	0	0	0	0	1	1	0	0	1	0	0	0	0	0	0	0	0	0	0	0	0	0	0	GB_GCA_002352645.1	database/GCA/002/352/645/	GCA_002352645.1_genomic.fna.gz	GB_GCA_002352645.1
GCA_002354635.1	0	0	0	0	2	0	0	1	0	0	0	0	0	0	0	0	0	0	0	1	1	1	0	0	0	0	1	1	0	1	0	0	0	0	0	0	1	0	0	1	0	0	0	0	0	GB_GCA_002354635.1	database/GCA/002/354/635/	GCA_002354635.1_genomic.fna.gz	GB_GCA_002354635.1
GCA_002355495.1	0	0	0	0	0	0	0	2	0	0	1	1	1	1	1	1	1	1	0	0	0	0	0	0	0	0	1	0	0	0	0	0	0	0	0	0	0	0	0	0	0	0	0	0	0	GB_GCA_002355495.1	database/GCA/002/355/495/	GCA_002355495.1_genomic.fna.gz	GB_GCA_002355495.1
GCA_002356435.2	2	1	1	1	1	1	0	1	0	0	0	0	0	0	0	0	0	0	0	0	0	0	0	0	0	0	1	0	0	0	0	0	0	0	0	0	0	0	0	0	0	0	0	0	0	GB_GCA_002356435.2	database/GCA/002/356/435/	GCA_002356435.2_genomic.fna.gz	GB_GCA_002356435.2
GCA_002356455.1	0	0	2	0	0	0	0	0	0	0	0	1	0	0	0	0	0	0	0	2	0	0	0	0	0	0	0	0	0	0	0	0	0	0	0	0	0	0	0	0	0	0	0	0	0	GB_GCA_002356455.1	database/GCA/002/356/455/	GCA_002356455.1_genomic.fna.gz	GB_GCA_002356455.1
GCA_002356515.1	0	0	0	0	0	0	0	0	0	0	0	0	0	0	0	0	0	0	1	0	4	1	0	0	0	0	1	1	0	1	0	0	0	0	0	0	1	1	1	0	0	0	0	0	0	GB_GCA_002356515.1	database/GCA/002/356/515/	GCA_002356515.1_genomic.fna.gz	GB_GCA_002356515.1
GCA_002356635.1	0	0	0	0	0	0	0	0	0	0	0	0	0	0	0	0	0	0	0	0	2	1	0	0	1	1	1	1	0	1	1	1	1	0	0	0	1	0	1	0	0	0	0	0	0	GB_GCA_002356635.1	database/GCA/002/356/635/	GCA_002356635.1_genomic.fna.gz	GB_GCA_002356635.1
GCA_002364085.1	1	1	1	1	1	1	1	1	0	0	0	0	0	0	0	0	0	0	0	0	0	0	0	0	0	0	1	0	0	0	0	0	0	0	0	0	0	0	0	0	0	0	0	0	0	GB_GCA_002364085.1	database/GCA/002/364/085/	GCA_002364085.1_genomic.fna.gz	GB_GCA_002364085.1
GCA_002364215.1	1	1	1	1	0	1	0	1	0	0	0	0	0	0	0	0	0	0	0	0	0	0	0	0	0	0	1	0	0	0	0	0	0	0	0	0	0	0	0	0	0	0	0	0	0	GB_GCA_002364215.1	database/GCA/002/364/215/	GCA_002364215.1_genomic.fna.gz	GB_GCA_002364215.1
GCA_002365175.1	0	0	0	0	0	0	0	0	0	0	0	0	0	0	0	0	0	0	0	0	1	1	0	0	0	0	1	1	0	1	0	0	0	0	0	0	1	0	1	0	0	0	0	0	0	GB_GCA_002365175.1	database/GCA/002/365/175/	GCA_002365175.1_genomic.fna.gz	GB_GCA_002365175.1
GCA_002375465.1	0	0	0	0	0	0	0	0	0	0	0	0	0	0	0	0	0	0	0	0	1	1	0	0	0	0	1	1	0	1	0	0	0	0	0	0	1	0	0	1	0	0	0	0	0	GB_GCA_002375465.1	database/GCA/002/375/465/	GCA_002375465.1_genomic.fna.gz	GB_GCA_002375465.1
GCA_002375495.1	1	1	1	1	0	1	0	1	0	0	0	0	0	0	0	0	0	0	0	0	0	0	0	0	0	0	1	0	0	0	0	0	0	0	0	0	0	0	0	0	0	0	0	0	0	GB_GCA_002375495.1	database/GCA/002/375/495/	GCA_002375495.1_genomic.fna.gz	GB_GCA_002375495.1
GCA_002382325.1	0	0	0	0	0	0	0	0	0	0	1	1	1	1	1	1	1	1	0	1	0	0	0	0	0	0	0	1	0	0	0	0	0	0	0	0	0	0	0	0	0	0	0	0	0	GB_GCA_002382325.1	database/GCA/002/382/325/	GCA_002382325.1_genomic.fna.gz	GB_GCA_002382325.1
GCA_002383495.1	2	0	0	0	0	0	0	0	0	0	0	0	0	0	0	0	0	0	0	0	0	0	0	0	0	0	1	0	0	0	0	0	0	0	0	0	0	0	0	0	0	0	0	0	0	GB_GCA_002383495.1	database/GCA/002/383/495/	GCA_002383495.1_genomic.fna.gz	GB_GCA_002383495.1
GCA_002388665.1	1	1	1	1	0	1	1	0	0	0	0	0	0	0	0	0	0	0	0	0	0	0	0	0	0	0	1	0	0	0	1	0	0	0	0	0	0	0	0	1	0	0	0	0	0	GB_GCA_002388665.1	database/GCA/002/388/665/	GCA_002388665.1_genomic.fna.gz	GB_GCA_002388665.1
GCA_002389045.1	1	0	0	0	0	0	0	0	0	0	0	0	0	0	0	0	0	0	0	0	1	1	1	0	0	0	1	2	1	1	1	1	1	0	1	1	0	0	0	1	0	0	0	0	0	GB_GCA_002389045.1	database/GCA/002/389/045/	GCA_002389045.1_genomic.fna.gz	GB_GCA_002389045.1
GCA_002390845.1	0	0	1	0	0	0	0	1	0	0	1	1	1	1	1	1	1	2	0	0	0	0	0	0	0	0	1	0	0	0	0	0	0	0	0	0	0	0	0	0	0	0	0	0	0	GB_GCA_002390845.1	database/GCA/002/390/845/	GCA_002390845.1_genomic.fna.gz	GB_GCA_002390845.1
GCA_002400415.1	0	0	0	0	0	0	0	1	0	0	1	1	1	1	1	1	1	1	0	0	0	0	0	0	0	0	1	0	0	0	0	0	0	0	0	0	0	0	0	0	0	0	0	0	0	GB_GCA_002400415.1	database/GCA/002/400/415/	GCA_002400415.1_genomic.fna.gz	GB_GCA_002400415.1
GCA_002403335.1	0	0	0	0	0	0	0	0	0	0	0	0	0	0	0	0	0	0	0	0	0	0	0	0	0	0	0	0	0	0	0	0	0	0	0	0	0	0	0	0	0	0	0	0	0	GB_GCA_002403335.1	database/GCA/002/403/335/	GCA_002403335.1_genomic.fna.gz	GB_GCA_002403335.1
GCA_002403385.1	1	1	1	1	1	1	0	0	0	0	0	0	0	0	0	0	0	0	0	0	0	0	0	0	0	0	1	0	0	0	0	0	0	0	0	0	0	0	0	0	0	0	0	0	0	GB_GCA_002403385.1	database/GCA/002/403/385/	GCA_002403385.1_genomic.fna.gz	GB_GCA_002403385.1
GCA_002403445.1	0	0	0	0	0	0	0	0	0	0	0	1	0	0	0	0	0	0	0	0	1	0	0	1	0	0	1	1	0	1	0	0	0	0	1	1	0	0	0	0	0	0	0	0	0	GB_GCA_002403445.1	database/GCA/002/403/445/	GCA_002403445.1_genomic.fna.gz	GB_GCA_002403445.1
GCA_002409625.1	0	0	0	0	0	0	0	0	0	0	0	0	0	0	0	0	0	0	0	0	0	0	0	0	0	0	0	0	0	0	0	0	0	0	0	0	0	0	0	0	0	0	0	0	0	GB_GCA_002409625.1	database/GCA/002/409/625/	GCA_002409625.1_genomic.fna.gz	GB_GCA_002409625.1
GCA_002411175.1	0	0	0	0	0	0	0	0	0	0	0	0	0	0	0	0	0	0	0	0	0	0	0	0	0	0	0	0	0	0	0	0	0	0	0	0	0	0	0	0	0	0	0	0	0	GB_GCA_002411175.1	database/GCA/002/411/175/	GCA_002411175.1_genomic.fna.gz	GB_GCA_002411175.1
GCA_002418215.1	4	0	0	0	3	0	0	0	0	0	0	0	0	0	0	0	0	0	0	0	0	0	0	0	0	0	1	0	0	0	0	0	0	0	0	0	0	0	0	0	0	0	0	0	0	GB_GCA_002418215.1	database/GCA/002/418/215/	GCA_002418215.1_genomic.fna.gz	GB_GCA_002418215.1
GCA_002418265.1	1	1	0	1	1	1	1	0	0	0	0	0	0	0	0	0	0	0	0	0	0	0	0	0	0	1	0	0	0	0	0	0	0	0	0	0	0	0	0	0	0	0	0	0	0	GB_GCA_002418265.1	database/GCA/002/418/265/	GCA_002418265.1_genomic.fna.gz	GB_GCA_002418265.1
GCA_002420145.1	0	0	0	0	0	0	0	1	0	0	1	1	1	1	1	1	1	1	0	0	0	0	0	0	0	0	2	1	0	0	0	0	0	0	0	0	0	0	0	0	0	0	0	0	0	GB_GCA_002420145.1	database/GCA/002/420/145/	GCA_002420145.1_genomic.fna.gz	GB_GCA_002420145.1
GCA_002421665.1	1	0	0	0	0	0	0	0	0	0	0	0	0	0	0	0	0	0	0	0	0	0	0	0	0	0	1	0	0	0	0	0	0	0	0	0	0	0	0	0	0	0	0	0	0	GB_GCA_002421665.1	database/GCA/002/421/665/	GCA_002421665.1_genomic.fna.gz	GB_GCA_002421665.1
GCA_002427845.1	0	0	1	0	1	0	0	0	0	0	1	0	1	1	1	1	0	1	0	0	0	0	0	0	0	1	1	0	0	0	0	0	0	0	0	0	0	0	0	0	0	0	0	0	0	GB_GCA_002427845.1	database/GCA/002/427/845/	GCA_002427845.1_genomic.fna.gz	GB_GCA_002427845.1
GCA_002428685.1	0	0	0	0	0	0	0	0	0	0	0	0	0	0	0	0	0	0	0	0	0	0	0	0	0	0	0	0	0	0	0	0	0	0	0	0	0	0	0	0	0	0	0	0	0	GB_GCA_002428685.1	database/GCA/002/428/685/	GCA_002428685.1_genomic.fna.gz	GB_GCA_002428685.1
GCA_002429045.1	0	0	0	0	0	0	0	0	0	0	1	1	1	1	1	1	1	1	0	0	0	0	0	0	0	0	1	0	0	0	0	0	0	0	0	0	0	0	0	0	0	0	0	0	0	GB_GCA_002429045.1	database/GCA/002/429/045/	GCA_002429045.1_genomic.fna.gz	GB_GCA_002429045.1
GCA_002431635.1	0	0	0	0	0	0	0	0	0	0	0	0	0	0	0	0	0	0	0	0	0	0	0	0	0	0	0	0	0	0	0	0	0	0	0	0	0	0	0	0	0	0	0	0	0	GB_GCA_002431635.1	database/GCA/002/431/635/	GCA_002431635.1_genomic.fna.gz	GB_GCA_002431635.1
GCA_002436025.1	0	0	0	0	0	0	0	0	0	0	0	0	0	0	0	0	0	0	0	0	0	0	0	0	0	0	0	0	0	0	0	0	0	0	0	0	0	0	0	0	0	0	0	0	0	GB_GCA_002436025.1	database/GCA/002/436/025/	GCA_002436025.1_genomic.fna.gz	GB_GCA_002436025.1
GCA_002436085.1	0	0	0	0	0	0	0	0	0	0	0	0	0	0	0	0	0	0	0	0	0	0	0	0	0	0	0	0	0	0	0	0	0	0	0	0	0	0	0	0	0	0	0	0	0	GB_GCA_002436085.1	database/GCA/002/436/085/	GCA_002436085.1_genomic.fna.gz	GB_GCA_002436085.1
GCA_002436105.1	1	0	0	0	0	0	0	0	0	0	0	0	0	0	0	0	0	0	0	0	0	0	0	0	0	0	0	0	0	0	0	0	0	0	0	0	0	0	0	0	0	0	0	0	0	GB_GCA_002436105.1	database/GCA/002/436/105/	GCA_002436105.1_genomic.fna.gz	GB_GCA_002436105.1
GCA_002454815.1	1	1	1	1	0	1	0	1	0	0	0	0	0	0	0	0	0	0	0	0	0	0	0	0	0	0	1	0	0	0	0	0	0	0	0	0	0	0	0	0	0	0	0	0	0	GB_GCA_002454815.1	database/GCA/002/454/815/	GCA_002454815.1_genomic.fna.gz	GB_GCA_002454815.1
GCA_002457675.1	1	0	0	0	0	0	0	0	0	0	0	0	0	0	0	0	0	0	0	0	0	0	0	0	0	0	1	0	0	0	0	0	0	0	0	0	0	0	0	0	0	0	0	0	0	GB_GCA_002457675.1	database/GCA/002/457/675/	GCA_002457675.1_genomic.fna.gz	GB_GCA_002457675.1
GCA_002470605.1	1	1	2	1	0	1	1	0	0	0	0	0	0	0	0	0	0	0	0	0	0	0	0	0	0	0	1	0	0	0	0	0	0	0	0	0	0	0	0	0	0	0	0	0	0	GB_GCA_002470605.1	database/GCA/002/470/605/	GCA_002470605.1_genomic.fna.gz	GB_GCA_002470605.1
GCA_002478145.1	0	0	1	0	0	0	0	0	0	0	1	0	1	1	1	1	1	2	0	0	0	0	0	0	0	0	1	0	0	0	0	0	0	0	0	0	0	0	0	0	0	0	0	0	0	GB_GCA_002478145.1	database/GCA/002/478/145/	GCA_002478145.1_genomic.fna.gz	GB_GCA_002478145.1
GCA_002494495.1	1	0	0	0	0	0	0	0	0	0	0	0	0	0	2	0	1	0	0	0	0	0	1	0	0	1	0	1	0	0	0	0	0	0	0	0	0	0	0	0	0	0	0	0	0	GB_GCA_002494495.1	database/GCA/002/494/495/	GCA_002494495.1_genomic.fna.gz	GB_GCA_002494495.1
GCA_002494885.1	0	0	0	0	0	0	0	0	0	0	0	0	1	0	1	0	0	0	0	0	0	0	1	0	0	1	0	0	0	0	0	0	0	0	0	0	0	0	0	0	0	0	0	0	0	GB_GCA_002494885.1	database/GCA/002/494/885/	GCA_002494885.1_genomic.fna.gz	GB_GCA_002494885.1
GCA_002495625.1	1	0	0	0	0	0	0	0	0	0	0	0	0	0	2	0	1	1	0	0	0	0	1	0	0	1	1	0	0	0	0	0	0	0	0	0	0	0	0	0	0	0	0	0	0	GB_GCA_002495625.1	database/GCA/002/495/625/	GCA_002495625.1_genomic.fna.gz	GB_GCA_002495625.1
GCA_002498365.1	1	0	0	0	0	0	0	0	0	0	0	0	0	0	0	0	1	0	0	0	0	0	0	0	0	0	1	0	0	0	0	0	0	0	0	0	0	0	0	0	0	0	0	0	0	GB_GCA_002498365.1	database/GCA/002/498/365/	GCA_002498365.1_genomic.fna.gz	GB_GCA_002498365.1
GCA_002503825.1	0	0	0	0	0	0	0	0	0	0	0	0	0	0	2	0	0	0	0	0	0	0	1	0	0	1	0	0	0	1	0	0	0	0	0	0	0	0	0	0	0	0	0	0	0	GB_GCA_002503825.1	database/GCA/002/503/825/	GCA_002503825.1_genomic.fna.gz	GB_GCA_002503825.1
GCA_002503985.1	0	0	0	0	0	0	0	0	0	0	0	0	0	0	0	1	1	1	0	0	0	0	0	0	0	0	1	0	0	0	1	0	0	0	0	0	0	0	0	0	0	0	0	0	0	GB_GCA_002503985.1	database/GCA/002/503/985/	GCA_002503985.1_genomic.fna.gz	GB_GCA_002503985.1
GCA_002504525.1	2	0	0	0	0	0	0	0	0	0	0	0	0	0	0	0	0	0	0	0	0	0	0	0	0	1	1	0	0	0	0	0	0	0	0	0	0	0	0	0	0	0	0	0	0	GB_GCA_002504525.1	database/GCA/002/504/525/	GCA_002504525.1_genomic.fna.gz	GB_GCA_002504525.1
GCA_002505765.1	1	0	0	0	0	0	0	0	0	0	0	0	0	0	1	0	0	1	0	0	0	0	1	0	0	1	0	0	0	0	0	0	0	0	0	0	0	0	0	0	0	0	0	0	0	GB_GCA_002505765.1	database/GCA/002/505/765/	GCA_002505765.1_genomic.fna.gz	GB_GCA_002505765.1
GCA_002506535.1	0	0	0	0	0	0	0	0	0	0	0	0	0	0	1	0	0	2	0	0	1	0	1	0	0	1	0	0	0	0	0	0	0	0	0	0	0	0	0	0	0	0	0	0	0	GB_GCA_002506535.1	database/GCA/002/506/535/	GCA_002506535.1_genomic.fna.gz	GB_GCA_002506535.1
GCA_002506665.1	1	0	0	0	0	0	0	0	0	0	0	0	2	0	0	1	0	0	0	0	0	0	0	0	0	1	0	0	0	0	0	0	0	0	0	0	0	0	0	0	0	0	0	0	0	GB_GCA_002506665.1	database/GCA/002/506/665/	GCA_002506665.1_genomic.fna.gz	GB_GCA_002506665.1
GCA_002508545.1	2	0	0	0	0	0	0	0	0	0	0	0	0	0	0	0	0	1	0	0	0	0	0	0	0	1	2	0	1	0	0	0	0	0	0	0	0	0	0	0	0	0	0	0	0	GB_GCA_002508545.1	database/GCA/002/508/545/	GCA_002508545.1_genomic.fna.gz	GB_GCA_002508545.1
GCA_002508705.1	1	0	0	0	0	0	0	0	0	0	0	0	0	0	1	0	1	0	0	0	0	0	1	0	0	0	0	0	0	0	0	0	0	0	0	0	0	0	0	0	0	0	0	0	0	GB_GCA_002508705.1	database/GCA/002/508/705/	GCA_002508705.1_genomic.fna.gz	GB_GCA_002508705.1
GCA_002529645.1	1	1	2	1	0	1	0	1	0	0	0	0	0	0	0	0	0	0	0	0	0	0	0	0	0	0	1	0	0	0	0	0	0	0	0	0	0	0	0	0	0	0	0	0	0	GB_GCA_002529645.1	database/GCA/002/529/645/	GCA_002529645.1_genomic.fna.gz	GB_GCA_002529645.1
GCA_002551005.1	1	1	0	1	4	1	1	1	1	0	0	0	0	0	0	0	0	0	0	1	0	0	0	0	0	0	3	1	0	1	0	0	0	0	0	0	0	0	0	0	0	0	0	0	0	GB_GCA_002551005.1	database/GCA/002/551/005/	GCA_002551005.1_genomic.fna.gz	GB_GCA_002551005.1
GCA_002551355.1	0	0	1	0	0	1	0	2	0	0	1	1	1	1	1	1	1	1	0	0	0	0	0	0	0	0	1	0	0	0	0	0	0	0	0	0	0	0	0	0	0	0	0	0	0	GB_GCA_002551355.1	database/GCA/002/551/355/	GCA_002551355.1_genomic.fna.gz	GB_GCA_002551355.1
GCA_002591745.1	0	0	0	0	0	0	0	1	0	0	1	1	1	1	1	1	1	1	0	0	1	0	0	0	0	0	1	0	0	0	0	0	0	0	0	0	0	0	0	0	0	0	0	0	0	GB_GCA_002591745.1	database/GCA/002/591/745/	GCA_002591745.1_genomic.fna.gz	GB_GCA_002591745.1
GCA_002632325.1	0	0	0	0	0	0	0	1	0	0	0	0	0	0	0	0	0	0	0	0	1	1	0	1	1	0	1	1	1	1	1	1	1	0	1	1	0	1	0	1	0	0	0	0	0	GB_GCA_002632325.1	database/GCA/002/632/325/	GCA_002632325.1_genomic.fna.gz	GB_GCA_002632325.1
GCA_002633085.1	1	0	1	0	0	0	0	1	0	0	0	0	0	0	0	0	0	0	0	1	0	1	0	0	1	1	1	1	1	0	1	1	1	0	0	1	0	0	0	1	0	0	0	0	0	GB_GCA_002633085.1	database/GCA/002/633/085/	GCA_002633085.1_genomic.fna.gz	GB_GCA_002633085.1
GCA_002683135.1	0	0	0	0	1	0	0	0	0	0	1	0	1	1	0	1	0	1	0	0	0	0	0	0	0	1	2	0	0	0	0	0	0	0	0	0	0	0	0	0	0	0	0	0	0	GB_GCA_002683135.1	database/GCA/002/683/135/	GCA_002683135.1_genomic.fna.gz	GB_GCA_002683135.1
GCA_002703265.1	1	1	1	1	1	1	1	0	0	0	0	0	0	0	0	0	0	0	0	0	0	0	0	0	0	0	0	0	0	0	0	0	0	0	0	0	0	0	0	0	0	0	0	0	0	GB_GCA_002703265.1	database/GCA/002/703/265/	GCA_002703265.1_genomic.fna.gz	GB_GCA_002703265.1
GCA_002705085.1	1	1	1	1	0	1	0	0	0	0	0	0	0	0	0	0	0	1	0	0	0	0	0	0	0	0	1	0	0	0	0	0	0	0	0	0	0	0	0	0	0	0	0	0	0	GB_GCA_002705085.1	database/GCA/002/705/085/	GCA_002705085.1_genomic.fna.gz	GB_GCA_002705085.1
GCA_002706365.1	0	0	0	0	0	0	0	0	0	0	1	1	1	1	1	1	1	2	0	0	0	0	0	0	0	0	1	0	0	0	0	0	0	0	0	0	0	0	0	0	0	0	0	0	0	GB_GCA_002706365.1	database/GCA/002/706/365/	GCA_002706365.1_genomic.fna.gz	GB_GCA_002706365.1
GCA_002706605.1	0	0	0	0	0	0	0	0	0	0	0	0	0	0	0	0	0	0	0	0	1	1	0	0	0	0	1	1	0	1	0	0	0	0	0	0	1	0	1	0	0	0	0	0	0	GB_GCA_002706605.1	database/GCA/002/706/605/	GCA_002706605.1_genomic.fna.gz	GB_GCA_002706605.1
GCA_002707205.1	0	0	0	0	0	0	0	0	0	0	0	0	0	0	0	0	0	0	0	0	1	1	1	0	0	0	1	1	1	1	0	0	0	0	1	1	0	0	0	1	0	0	0	0	0	GB_GCA_002707205.1	database/GCA/002/707/205/	GCA_002707205.1_genomic.fna.gz	GB_GCA_002707205.1
GCA_002709955.1	0	0	0	0	0	0	0	0	0	0	0	0	0	0	0	0	0	0	0	0	1	1	0	0	1	1	1	1	0	1	0	0	0	0	0	0	1	0	0	1	0	0	0	0	0	GB_GCA_002709955.1	database/GCA/002/709/955/	GCA_002709955.1_genomic.fna.gz	GB_GCA_002709955.1
GCA_002713695.1	1	1	1	1	0	1	0	0	0	0	0	0	0	0	0	0	0	0	0	0	0	0	0	0	0	0	1	0	0	0	0	0	0	0	0	0	0	0	0	0	0	0	0	0	0	GB_GCA_002713695.1	database/GCA/002/713/695/	GCA_002713695.1_genomic.fna.gz	GB_GCA_002713695.1
GCA_002714425.1	0	0	0	0	0	0	0	0	0	0	1	0	1	1	1	1	0	1	0	1	0	0	0	0	0	1	0	0	0	0	0	0	0	0	0	0	0	0	0	0	0	0	0	0	0	GB_GCA_002714425.1	database/GCA/002/714/425/	GCA_002714425.1_genomic.fna.gz	GB_GCA_002714425.1
GCA_002718095.1	0	0	0	0	0	0	0	0	0	0	0	0	1	0	0	1	1	1	0	0	0	0	0	0	0	0	1	0	0	0	0	0	0	0	0	0	0	0	0	0	0	0	0	0	0	GB_GCA_002718095.1	database/GCA/002/718/095/	GCA_002718095.1_genomic.fna.gz	GB_GCA_002718095.1
GCA_002722455.1	0	0	0	0	0	0	0	0	0	0	0	0	0	0	0	1	1	1	0	0	0	0	0	0	0	0	1	2	0	0	0	0	0	0	0	0	0	0	0	0	0	0	0	0	0	GB_GCA_002722455.1	database/GCA/002/722/455/	GCA_002722455.1_genomic.fna.gz	GB_GCA_002722455.1
GCA_002729235.1	1	1	1	1	1	1	0	1	0	0	0	0	0	0	0	0	0	0	0	0	2	0	0	0	0	0	1	1	0	0	0	0	0	0	0	0	0	0	0	0	0	0	0	0	0	GB_GCA_002729235.1	database/GCA/002/729/235/	GCA_002729235.1_genomic.fna.gz	GB_GCA_002729235.1
GCA_002729885.1	0	0	0	0	0	0	0	1	0	0	1	0	1	1	0	1	1	1	0	0	0	0	0	0	0	0	2	0	0	0	0	0	0	0	0	0	0	0	0	0	0	0	0	0	0	GB_GCA_002729885.1	database/GCA/002/729/885/	GCA_002729885.1_genomic.fna.gz	GB_GCA_002729885.1
GCA_002730875.1	0	0	0	0	0	0	0	1	0	0	1	0	1	1	0	1	1	1	0	0	1	0	0	0	0	0	2	0	0	0	0	0	0	0	0	0	0	0	0	0	0	0	0	0	0	GB_GCA_002730875.1	database/GCA/002/730/875/	GCA_002730875.1_genomic.fna.gz	GB_GCA_002730875.1
GCA_002733865.1	0	0	0	0	3	0	0	0	0	0	0	0	0	0	0	0	0	0	0	1	1	1	0	0	0	0	1	1	0	1	0	0	0	0	0	0	1	0	0	1	0	0	0	0	0	GB_GCA_002733865.1	database/GCA/002/733/865/	GCA_002733865.1_genomic.fna.gz	GB_GCA_002733865.1
GCA_002737345.1	0	0	0	0	0	0	0	0	0	0	0	0	0	0	0	0	0	0	0	0	1	0	0	0	0	0	1	0	0	0	0	0	0	0	0	0	0	0	0	0	0	0	0	0	0	GB_GCA_002737345.1	database/GCA/002/737/345/	GCA_002737345.1_genomic.fna.gz	GB_GCA_002737345.1
GCA_002737725.1	0	0	0	0	0	0	0	0	0	0	0	0	0	0	0	0	0	0	0	0	1	1	0	0	1	1	1	1	0	1	0	0	0	0	0	0	1	0	0	1	0	0	0	0	0	GB_GCA_002737725.1	database/GCA/002/737/725/	GCA_002737725.1_genomic.fna.gz	GB_GCA_002737725.1
GCA_002742845.1	0	0	0	0	0	0	0	0	0	0	1	1	1	1	1	1	1	1	0	1	0	0	0	0	0	0	0	0	0	0	0	0	0	0	0	0	0	0	0	0	0	0	0	0	0	GB_GCA_002742845.1	database/GCA/002/742/845/	GCA_002742845.1_genomic.fna.gz	GB_GCA_002742845.1
GCA_002746305.1	1	1	1	1	0	1	0	1	0	0	0	0	0	0	0	0	0	0	0	0	0	0	0	0	0	0	1	1	0	0	0	0	0	0	0	0	0	0	0	0	0	1	0	0	0	GB_GCA_002746305.1	database/GCA/002/746/305/	GCA_002746305.1_genomic.fna.gz	GB_GCA_002746305.1
GCA_002746365.1	0	0	0	0	0	0	0	0	0	0	0	0	0	0	0	0	0	0	0	0	1	1	1	0	1	1	1	1	1	1	1	1	1	0	1	1	0	0	0	1	0	0	0	0	0	GB_GCA_002746365.1	database/GCA/002/746/365/	GCA_002746365.1_genomic.fna.gz	GB_GCA_002746365.1
GCA_002746535.1	0	0	0	0	0	0	0	0	0	0	1	0	1	1	1	1	0	1	0	0	0	0	0	0	0	1	2	2	0	0	0	0	0	0	0	0	0	0	0	1	0	0	0	0	0	GB_GCA_002746535.1	database/GCA/002/746/535/	GCA_002746535.1_genomic.fna.gz	GB_GCA_002746535.1
GCA_002746975.1	1	1	1	1	0	1	0	1	0	0	0	0	0	0	0	0	0	0	0	0	0	0	0	0	0	0	1	0	0	0	0	0	0	0	0	0	0	0	0	0	0	0	0	0	0	GB_GCA_002746975.1	database/GCA/002/746/975/	GCA_002746975.1_genomic.fna.gz	GB_GCA_002746975.1
GCA_002753185.1	0	0	0	0	0	0	0	0	0	0	0	0	0	0	0	0	0	0	0	0	1	0	1	0	1	1	0	1	0	2	0	1	1	0	0	0	0	0	0	0	1	0	0	0	0	GB_GCA_002753185.1	database/GCA/002/753/185/	GCA_002753185.1_genomic.fna.gz	GB_GCA_002753185.1
GCA_002753505.1	0	0	0	0	0	0	0	0	0	0	0	0	0	0	0	0	0	0	0	0	1	1	1	0	1	1	1	1	0	2	1	1	1	0	0	0	0	0	0	0	1	0	0	0	0	GB_GCA_002753505.1	database/GCA/002/753/505/	GCA_002753505.1_genomic.fna.gz	GB_GCA_002753505.1
GCA_002763895.1	3	0	0	0	0	0	0	0	0	0	0	0	1	0	0	0	0	1	0	0	0	0	0	0	0	0	1	1	0	0	0	0	0	0	0	0	0	0	0	0	0	0	0	0	0	GB_GCA_002763895.1	database/GCA/002/763/895/	GCA_002763895.1_genomic.fna.gz	GB_GCA_002763895.1
GCA_002774355.1	1	0	0	0	0	0	0	0	0	0	0	0	0	0	0	0	0	1	0	0	0	0	0	0	0	0	0	0	0	1	0	0	0	0	0	0	0	0	0	0	0	0	0	0	0	GB_GCA_002774355.1	database/GCA/002/774/355/	GCA_002774355.1_genomic.fna.gz	GB_GCA_002774355.1
GCA_002777825.1	0	0	0	0	0	0	0	0	0	0	0	0	0	0	0	0	0	0	0	0	1	1	0	0	1	1	1	1	1	1	1	1	1	0	1	1	0	1	0	0	0	0	0	0	0	GB_GCA_002777825.1	database/GCA/002/777/825/	GCA_002777825.1_genomic.fna.gz	GB_GCA_002777825.1
GCA_002778455.1	0	0	0	0	0	0	0	0	0	0	0	0	0	0	0	0	1	1	0	0	0	0	0	0	0	0	0	0	0	0	0	0	0	0	0	0	0	0	0	0	0	0	0	0	0	GB_GCA_002778455.1	database/GCA/002/778/455/	GCA_002778455.1_genomic.fna.gz	GB_GCA_002778455.1
GCA_002778785.1	1	0	0	0	0	0	0	0	0	0	0	0	0	0	0	0	0	0	0	0	0	1	0	0	0	0	0	0	0	0	0	0	0	0	0	0	0	0	0	0	0	0	0	0	0	GB_GCA_002778785.1	database/GCA/002/778/785/	GCA_002778785.1_genomic.fna.gz	GB_GCA_002778785.1
GCA_002779995.1	1	0	0	0	0	0	0	0	0	0	0	0	0	0	0	0	0	0	0	0	1	1	1	0	0	0	1	1	1	1	0	0	0	0	1	1	0	0	0	0	0	0	0	0	0	GB_GCA_002779995.1	database/GCA/002/779/995/	GCA_002779995.1_genomic.fna.gz	GB_GCA_002779995.1
GCA_002783345.1	0	0	0	0	0	0	0	0	0	0	1	0	1	0	1	1	0	1	1	0	0	0	0	0	0	1	1	0	0	0	0	0	0	0	0	0	0	0	0	0	0	0	0	0	0	GB_GCA_002783345.1	database/GCA/002/783/345/	GCA_002783345.1_genomic.fna.gz	GB_GCA_002783345.1
GCA_002787815.1	1	1	0	1	0	1	1	1	0	0	1	0	0	0	0	0	0	0	0	0	0	0	0	0	0	0	1	0	0	0	0	0	0	0	0	0	0	0	0	0	0	0	0	0	0	GB_GCA_002787815.1	database/GCA/002/787/815/	GCA_002787815.1_genomic.fna.gz	GB_GCA_002787815.1
GCA_002790095.1	1	0	0	0	1	0	0	0	0	0	0	0	0	0	0	0	0	0	0	0	0	0	0	0	0	0	0	0	0	0	0	0	0	0	0	0	0	0	0	0	0	0	0	0	0	GB_GCA_002790095.1	database/GCA/002/790/095/	GCA_002790095.1_genomic.fna.gz	GB_GCA_002790095.1
GCA_002790835.1	0	0	0	0	0	0	0	0	0	0	1	0	1	1	1	1	0	1	0	0	0	0	0	0	0	1	1	0	0	0	0	0	0	0	0	0	0	0	0	0	0	0	0	0	0	GB_GCA_002790835.1	database/GCA/002/790/835/	GCA_002790835.1_genomic.fna.gz	GB_GCA_002790835.1
GCA_002793215.1	1	1	0	1	0	1	0	1	0	0	0	0	0	0	0	0	0	0	0	1	0	0	0	0	0	0	0	0	0	0	0	0	0	0	0	0	0	0	0	0	0	0	0	0	0	GB_GCA_002793215.1	database/GCA/002/793/215/	GCA_002793215.1_genomic.fna.gz	GB_GCA_002793215.1
GCA_002796325.1	0	0	0	0	0	0	0	0	0	0	1	1	1	1	0	1	1	1	0	1	0	0	0	0	0	0	1	0	0	0	0	0	0	0	0	0	0	0	0	0	0	0	0	0	0	GB_GCA_002796325.1	database/GCA/002/796/325/	GCA_002796325.1_genomic.fna.gz	GB_GCA_002796325.1
GCA_002796345.1	1	0	1	0	0	1	0	0	0	0	0	0	0	0	0	0	0	0	0	0	0	0	0	0	0	0	1	0	0	0	0	0	0	0	0	0	0	0	0	0	0	0	0	0	0	GB_GCA_002796345.1	database/GCA/002/796/345/	GCA_002796345.1_genomic.fna.gz	GB_GCA_002796345.1
GCA_002798175.1	0	0	0	0	0	1	0	1	0	0	0	0	0	0	0	0	0	0	0	0	1	1	0	1	0	0	1	1	1	3	0	0	0	0	1	1	0	1	0	1	0	0	0	0	0	GB_GCA_002798175.1	database/GCA/002/798/175/	GCA_002798175.1_genomic.fna.gz	GB_GCA_002798175.1
GCA_002798195.1	0	0	0	0	0	0	0	1	0	0	0	0	0	0	0	0	0	0	0	0	1	1	0	1	0	0	1	1	1	1	0	0	0	0	1	1	0	1	0	0	0	0	0	0	0	GB_GCA_002798195.1	database/GCA/002/798/195/	GCA_002798195.1_genomic.fna.gz	GB_GCA_002798195.1
GCA_002798255.1	0	0	0	0	0	0	0	1	0	0	0	0	0	0	0	0	0	0	0	0	1	1	0	1	0	0	1	1	1	1	0	0	0	0	1	1	0	1	0	0	0	0	0	0	0	GB_GCA_002798255.1	database/GCA/002/798/255/	GCA_002798255.1_genomic.fna.gz	GB_GCA_002798255.1
GCA_002798275.1	0	0	0	0	0	0	0	1	0	0	0	0	0	0	0	0	0	0	0	0	1	1	0	1	0	0	1	1	1	1	0	0	0	0	1	1	0	1	0	0	0	0	0	0	0	GB_GCA_002798275.1	database/GCA/002/798/275/	GCA_002798275.1_genomic.fna.gz	GB_GCA_002798275.1
GCA_002798295.1	0	0	0	0	0	0	0	1	0	0	0	0	0	0	0	0	0	0	0	0	1	1	0	1	0	0	1	1	1	1	0	0	0	0	1	1	0	1	0	0	0	0	0	0	0	GB_GCA_002798295.1	database/GCA/002/798/295/	GCA_002798295.1_genomic.fna.gz	GB_GCA_002798295.1
GCA_002813285.1	1	1	1	1	0	1	0	1	0	0	0	0	0	0	0	0	0	0	0	0	0	0	0	0	0	0	1	0	0	0	0	0	0	0	0	0	0	0	0	0	0	0	0	0	0	GB_GCA_002813285.1	database/GCA/002/813/285/	GCA_002813285.1_genomic.fna.gz	GB_GCA_002813285.1
GCA_002813635.1	0	0	0	0	0	0	0	0	0	0	0	0	0	0	0	0	0	0	0	0	1	1	1	0	0	0	1	2	1	1	0	0	0	0	1	1	0	0	0	0	0	0	0	0	0	GB_GCA_002813635.1	database/GCA/002/813/635/	GCA_002813635.1_genomic.fna.gz	GB_GCA_002813635.1
GCA_002831545.1	1	0	0	0	0	0	0	0	0	0	0	0	0	0	0	0	0	0	0	0	0	0	0	0	0	0	0	0	0	0	0	0	0	0	0	0	0	0	0	0	0	0	0	0	0	GB_GCA_002831545.1	database/GCA/002/831/545/	GCA_002831545.1_genomic.fna.gz	GB_GCA_002831545.1
GCA_002835545.1	1	0	0	0	0	0	0	0	0	0	0	0	1	0	0	0	0	0	0	0	1	1	1	0	1	1	1	1	1	1	0	0	0	1	1	1	0	0	0	0	0	0	0	0	0	GB_GCA_002835545.1	database/GCA/002/835/545/	GCA_002835545.1_genomic.fna.gz	GB_GCA_002835545.1
GCA_002837195.1	0	0	2	0	0	0	0	1	0	0	0	0	0	0	0	0	0	0	0	0	1	1	1	0	1	1	1	1	1	1	1	1	1	1	1	1	0	0	0	0	0	0	0	0	0	GB_GCA_002837195.1	database/GCA/002/837/195/	GCA_002837195.1_genomic.fna.gz	GB_GCA_002837195.1
GCA_002837415.1	1	1	1	1	0	1	0	1	0	0	0	0	0	0	0	0	0	0	0	0	0	0	0	0	0	0	1	0	0	0	0	0	0	0	0	0	0	0	0	0	0	0	0	0	0	GB_GCA_002837415.1	database/GCA/002/837/415/	GCA_002837415.1_genomic.fna.gz	GB_GCA_002837415.1
GCA_002838205.1	0	0	0	0	0	0	0	0	0	0	0	0	0	0	0	0	0	0	0	0	0	0	0	0	0	0	0	0	0	0	0	0	0	0	0	0	0	0	0	0	0	0	0	0	0	GB_GCA_002838205.1	database/GCA/002/838/205/	GCA_002838205.1_genomic.fna.gz	GB_GCA_002838205.1
GCA_002838945.1	2	0	0	0	0	0	0	0	0	0	0	0	0	0	0	0	0	2	0	0	0	0	0	0	0	0	1	0	0	0	0	0	0	0	0	0	0	0	0	0	0	0	0	0	0	GB_GCA_002838945.1	database/GCA/002/838/945/	GCA_002838945.1_genomic.fna.gz	GB_GCA_002838945.1
GCA_002839375.1	0	0	0	0	1	0	0	0	0	0	1	0	1	1	1	1	0	1	0	0	0	0	0	0	0	1	1	0	0	0	0	0	0	0	0	0	0	0	0	0	0	0	0	0	0	GB_GCA_002839375.1	database/GCA/002/839/375/	GCA_002839375.1_genomic.fna.gz	GB_GCA_002839375.1
GCA_002839535.1	0	0	0	0	0	0	0	0	0	0	1	1	1	1	1	1	0	1	0	0	0	0	0	0	0	1	0	0	0	0	0	0	0	0	0	0	0	0	0	0	0	0	0	0	0	GB_GCA_002839535.1	database/GCA/002/839/535/	GCA_002839535.1_genomic.fna.gz	GB_GCA_002839535.1
GCA_002839545.1	0	0	0	0	0	0	0	0	0	0	1	1	1	1	2	1	0	1	0	0	1	0	1	0	0	1	1	0	0	0	0	0	0	0	0	0	0	0	0	0	0	0	0	0	0	GB_GCA_002839545.1	database/GCA/002/839/545/	GCA_002839545.1_genomic.fna.gz	GB_GCA_002839545.1
GCA_002839765.1	1	0	0	0	0	0	0	0	0	0	1	0	0	0	0	0	0	0	0	1	1	0	0	0	0	0	1	1	0	0	0	0	0	0	0	0	0	0	0	0	0	0	0	0	0	GB_GCA_002839765.1	database/GCA/002/839/765/	GCA_002839765.1_genomic.fna.gz	GB_GCA_002839765.1
GCA_002839795.1	1	1	1	1	2	1	1	0	0	0	0	0	0	0	0	0	0	0	0	0	0	0	0	0	0	0	1	0	0	0	0	0	0	0	0	0	0	0	0	0	0	0	0	0	0	GB_GCA_002839795.1	database/GCA/002/839/795/	GCA_002839795.1_genomic.fna.gz	GB_GCA_002839795.1
GCA_002839805.1	1	1	1	1	2	1	1	0	0	0	1	0	0	0	0	0	0	0	0	0	0	0	0	0	0	0	2	0	0	0	0	0	0	0	0	0	0	0	0	0	0	0	0	0	0	GB_GCA_002839805.1	database/GCA/002/839/805/	GCA_002839805.1_genomic.fna.gz	GB_GCA_002839805.1
GCA_002839855.1	1	0	0	0	1	0	0	0	0	0	0	0	0	0	0	0	0	0	0	0	0	0	0	0	0	0	0	0	0	0	0	0	0	0	0	0	0	0	0	0	0	0	0	0	0	GB_GCA_002839855.1	database/GCA/002/839/855/	GCA_002839855.1_genomic.fna.gz	GB_GCA_002839855.1
GCA_002840095.1	1	0	0	0	0	0	0	0	0	0	0	0	0	0	0	0	0	0	0	0	2	1	1	0	1	1	1	1	1	1	1	1	1	0	2	2	0	0	0	1	0	0	0	0	0	GB_GCA_002840095.1	database/GCA/002/840/095/	GCA_002840095.1_genomic.fna.gz	GB_GCA_002840095.1
GCA_002840245.1	0	0	0	0	0	0	0	1	0	0	2	0	1	0	1	1	0	1	1	0	0	0	0	0	0	1	1	0	0	0	0	0	0	0	0	0	0	0	0	0	0	0	0	0	0	GB_GCA_002840245.1	database/GCA/002/840/245/	GCA_002840245.1_genomic.fna.gz	GB_GCA_002840245.1
GCA_002840285.1	1	0	0	0	0	0	0	0	0	0	0	0	0	0	0	0	0	0	0	0	0	0	0	0	0	1	0	0	0	0	0	0	0	0	0	0	0	0	0	0	0	0	0	0	0	GB_GCA_002840285.1	database/GCA/002/840/285/	GCA_002840285.1_genomic.fna.gz	GB_GCA_002840285.1
GCA_002840355.1	1	0	0	0	0	0	0	0	0	0	0	0	0	0	0	0	0	0	0	0	1	0	0	0	0	0	1	0	0	0	0	0	0	0	0	0	1	0	0	0	0	0	0	0	0	GB_GCA_002840355.1	database/GCA/002/840/355/	GCA_002840355.1_genomic.fna.gz	GB_GCA_002840355.1
GCA_002841155.1	0	0	0	0	0	0	0	0	0	0	0	0	0	0	0	0	0	0	0	0	1	1	0	0	0	0	1	1	0	1	0	0	0	0	0	0	1	0	0	0	0	0	0	0	0	GB_GCA_002841155.1	database/GCA/002/841/155/	GCA_002841155.1_genomic.fna.gz	GB_GCA_002841155.1
GCA_002841545.1	1	0	0	0	0	0	0	0	0	0	1	0	0	0	0	0	0	0	0	0	0	0	0	0	0	0	0	0	0	0	0	0	0	0	0	0	0	0	0	0	0	0	0	0	0	GB_GCA_002841545.1	database/GCA/002/841/545/	GCA_002841545.1_genomic.fna.gz	GB_GCA_002841545.1
GCA_002841695.1	0	0	0	0	0	0	0	0	0	0	0	0	0	0	0	0	0	0	0	0	0	0	0	0	0	0	0	0	0	0	0	0	0	0	0	0	0	0	0	0	0	0	0	0	0	GB_GCA_002841695.1	database/GCA/002/841/695/	GCA_002841695.1_genomic.fna.gz	GB_GCA_002841695.1
GCA_002841765.1	0	0	0	0	0	0	0	1	0	0	1	1	1	1	1	2	0	1	0	0	0	1	0	0	0	1	1	0	0	1	0	0	0	0	0	0	0	0	0	0	0	0	0	0	0	GB_GCA_002841765.1	database/GCA/002/841/765/	GCA_002841765.1_genomic.fna.gz	GB_GCA_002841765.1
GCA_002841865.1	1	0	0	0	3	0	0	2	0	0	0	0	0	0	0	0	0	0	0	0	0	0	0	0	0	0	1	0	0	0	0	0	0	0	0	0	0	0	0	0	0	0	0	0	0	GB_GCA_002841865.1	database/GCA/002/841/865/	GCA_002841865.1_genomic.fna.gz	GB_GCA_002841865.1
GCA_002842085.1	0	0	0	0	0	0	0	0	0	0	0	0	0	0	0	0	0	1	0	0	0	0	0	0	0	1	0	0	0	0	0	0	0	0	0	0	0	0	0	0	0	0	0	0	0	GB_GCA_002842085.1	database/GCA/002/842/085/	GCA_002842085.1_genomic.fna.gz	GB_GCA_002842085.1
GCA_002842095.1	0	0	0	0	0	0	0	0	0	0	1	0	1	1	1	1	0	1	0	0	0	0	0	0	0	1	1	0	0	0	0	0	0	0	0	0	0	0	0	0	0	0	0	0	0	GB_GCA_002842095.1	database/GCA/002/842/095/	GCA_002842095.1_genomic.fna.gz	GB_GCA_002842095.1
GCA_002842755.1	1	1	1	1	1	1	0	1	0	0	0	0	0	0	0	0	0	0	0	0	0	0	0	0	0	0	1	0	0	0	0	0	0	0	0	0	0	0	0	0	0	0	0	0	0	GB_GCA_002842755.1	database/GCA/002/842/755/	GCA_002842755.1_genomic.fna.gz	GB_GCA_002842755.1
GCA_002855745.1	1	0	0	0	0	0	0	0	0	0	0	0	0	0	0	1	0	0	0	0	1	0	0	0	0	0	0	0	0	0	0	0	0	0	0	0	0	0	0	0	0	0	0	0	0	GB_GCA_002855745.1	database/GCA/002/855/745/	GCA_002855745.1_genomic.fna.gz	GB_GCA_002855745.1
GCA_002861535.1	1	0	1	1	1	1	0	0	0	1	0	0	0	0	0	0	0	0	0	0	0	0	0	0	0	0	0	0	0	0	0	0	0	0	0	0	0	0	0	0	0	1	1	1	0	GB_GCA_002861535.1	database/GCA/002/861/535/	GCA_002861535.1_genomic.fna.gz	GB_GCA_002861535.1
GCA_002862095.1	0	0	0	0	0	0	0	0	0	0	0	0	0	0	0	0	0	0	0	0	1	1	0	0	0	0	1	1	0	0	0	0	0	0	0	0	0	0	1	0	0	0	0	0	0	GB_GCA_002862095.1	database/GCA/002/862/095/	GCA_002862095.1_genomic.fna.gz	GB_GCA_002862095.1
GCA_002862125.1	1	0	0	0	0	0	0	0	0	0	0	0	0	0	0	0	0	0	0	1	1	1	1	0	1	1	1	1	1	1	0	0	0	1	1	0	0	0	0	0	0	0	0	0	0	GB_GCA_002862125.1	database/GCA/002/862/125/	GCA_002862125.1_genomic.fna.gz	GB_GCA_002862125.1
GCA_002862745.1	1	1	1	1	0	1	0	1	0	0	0	0	0	0	0	0	0	0	0	1	0	0	0	0	0	0	1	0	0	0	0	0	0	0	0	0	0	0	0	0	0	0	0	0	0	GB_GCA_002862745.1	database/GCA/002/862/745/	GCA_002862745.1_genomic.fna.gz	GB_GCA_002862745.1
GCA_002868945.1	0	0	0	0	0	0	0	0	0	0	1	1	1	2	1	1	1	1	0	0	0	0	0	0	0	0	1	0	0	0	0	0	0	0	0	0	0	0	0	0	0	0	0	0	0	GB_GCA_002868945.1	database/GCA/002/868/945/	GCA_002868945.1_genomic.fna.gz	GB_GCA_002868945.1
GCA_002869065.1	1	0	0	0	0	0	0	0	0	0	0	0	0	0	0	0	0	0	0	0	1	1	0	0	1	1	2	1	0	1	1	1	1	0	0	0	1	0	1	0	0	0	0	0	0	GB_GCA_002869065.1	database/GCA/002/869/065/	GCA_002869065.1_genomic.fna.gz	GB_GCA_002869065.1
GCA_002869145.1	0	0	0	0	1	0	0	0	0	0	1	1	1	1	1	1	0	1	0	0	0	0	0	0	0	1	1	0	0	0	0	0	0	0	0	0	0	0	0	0	0	0	0	0	0	GB_GCA_002869145.1	database/GCA/002/869/145/	GCA_002869145.1_genomic.fna.gz	GB_GCA_002869145.1
GCA_002869225.1	0	0	0	0	0	0	0	0	0	0	0	0	0	0	0	0	0	0	0	0	0	1	0	0	0	0	0	1	0	0	0	0	0	0	0	0	0	0	0	0	0	0	0	0	0	GB_GCA_002869225.1	database/GCA/002/869/225/	GCA_002869225.1_genomic.fna.gz	GB_GCA_002869225.1
GCA_002871655.1	1	0	0	0	0	0	0	0	1	0	0	0	0	0	0	0	0	0	0	0	0	0	0	0	0	0	0	0	0	0	0	0	0	0	0	0	0	0	0	0	0	0	0	0	0	GB_GCA_002871655.1	database/GCA/002/871/655/	GCA_002871655.1_genomic.fna.gz	GB_GCA_002871655.1
GCA_002890585.1	0	0	0	0	0	0	0	0	1	0	0	0	0	0	0	0	0	0	0	0	0	0	0	0	0	0	1	0	0	0	0	0	0	0	0	0	0	0	0	0	0	0	0	0	0	GB_GCA_002890585.1	database/GCA/002/890/585/	GCA_002890585.1_genomic.fna.gz	GB_GCA_002890585.1
GCA_002894665.1	1	1	1	1	2	1	0	1	0	0	1	0	0	0	0	0	0	0	0	1	0	0	0	0	0	0	1	0	0	0	0	0	0	0	0	0	0	0	0	0	0	0	0	0	0	GB_GCA_002894665.1	database/GCA/002/894/665/	GCA_002894665.1_genomic.fna.gz	GB_GCA_002894665.1
GCA_002894685.1	1	1	1	1	1	1	0	1	0	0	1	0	0	0	0	0	0	0	0	1	0	0	0	0	0	0	1	0	0	0	0	0	0	0	0	0	0	0	0	0	0	0	0	0	0	GB_GCA_002894685.1	database/GCA/002/894/685/	GCA_002894685.1_genomic.fna.gz	GB_GCA_002894685.1
GCA_002897615.1	0	0	0	0	0	0	0	0	0	0	1	1	1	1	1	1	0	0	0	0	0	0	0	0	0	1	2	0	0	0	0	0	0	0	0	0	0	0	0	0	0	0	0	0	0	GB_GCA_002897615.1	database/GCA/002/897/615/	GCA_002897615.1_genomic.fna.gz	GB_GCA_002897615.1
GCA_002897635.1	0	0	0	0	1	0	0	0	0	0	0	0	0	0	0	0	0	0	0	0	1	1	0	1	1	0	2	1	1	1	1	1	1	0	1	1	0	0	0	1	0	0	0	0	0	GB_GCA_002897635.1	database/GCA/002/897/635/	GCA_002897635.1_genomic.fna.gz	GB_GCA_002897635.1
GCA_002897675.1	1	1	0	1	1	1	1	0	0	0	0	0	0	0	0	0	0	0	0	0	0	0	0	0	0	0	0	0	0	0	0	0	0	0	0	0	0	0	0	0	0	0	0	0	0	GB_GCA_002897675.1	database/GCA/002/897/675/	GCA_002897675.1_genomic.fna.gz	GB_GCA_002897675.1
GCA_002897695.1	3	0	0	0	0	0	0	0	0	0	0	0	0	0	0	0	0	0	0	0	0	1	0	0	0	0	1	0	0	0	0	0	0	0	0	0	0	0	0	0	0	0	0	0	0	GB_GCA_002897695.1	database/GCA/002/897/695/	GCA_002897695.1_genomic.fna.gz	GB_GCA_002897695.1
GCA_002897735.1	0	0	0	0	0	0	0	0	0	0	0	0	0	0	0	0	0	0	0	0	1	1	1	1	1	1	2	1	0	1	1	1	1	0	0	0	0	0	0	0	0	0	0	0	0	GB_GCA_002897735.1	database/GCA/002/897/735/	GCA_002897735.1_genomic.fna.gz	GB_GCA_002897735.1
GCA_002897775.1	0	0	0	0	0	0	0	0	0	0	1	1	0	1	1	1	0	1	0	0	0	1	0	0	0	1	1	0	0	1	0	0	0	0	0	0	0	0	0	0	0	0	0	0	0	GB_GCA_002897775.1	database/GCA/002/897/775/	GCA_002897775.1_genomic.fna.gz	GB_GCA_002897775.1
GCA_002897855.1	0	0	0	0	1	0	0	0	0	0	2	1	1	1	1	1	1	1	0	0	0	1	0	0	0	0	0	0	0	1	0	0	0	0	0	0	0	0	0	0	0	0	0	0	0	GB_GCA_002897855.1	database/GCA/002/897/855/	GCA_002897855.1_genomic.fna.gz	GB_GCA_002897855.1
GCA_002897955.1	0	0	0	0	0	0	0	0	0	0	1	0	1	1	2	1	1	1	0	0	0	0	1	0	0	0	1	1	0	0	0	0	0	0	0	0	0	0	0	0	0	0	0	0	0	GB_GCA_002897955.1	database/GCA/002/897/955/	GCA_002897955.1_genomic.fna.gz	GB_GCA_002897955.1
GCA_002897995.1	1	0	0	0	0	0	0	0	0	0	0	0	0	0	0	0	0	0	0	0	1	1	0	1	0	0	1	1	0	1	1	1	1	0	0	0	1	0	1	0	1	0	0	0	0	GB_GCA_002897995.1	database/GCA/002/897/995/	GCA_002897995.1_genomic.fna.gz	GB_GCA_002897995.1
GCA_002898215.1	1	1	1	1	2	1	1	0	0	0	0	0	0	0	0	0	0	0	0	0	0	0	0	0	0	0	1	0	0	0	0	0	0	0	0	0	0	0	0	0	0	0	0	0	0	GB_GCA_002898215.1	database/GCA/002/898/215/	GCA_002898215.1_genomic.fna.gz	GB_GCA_002898215.1
GCA_002898355.1	1	0	0	0	0	0	0	0	0	0	0	0	0	0	0	1	0	0	0	0	0	0	0	0	0	1	1	0	0	0	1	0	0	0	0	0	0	0	0	0	0	0	0	0	0	GB_GCA_002898355.1	database/GCA/002/898/355/	GCA_002898355.1_genomic.fna.gz	GB_GCA_002898355.1
GCA_002898535.1	1	0	0	0	0	0	0	0	0	0	1	0	1	1	1	1	0	1	0	0	0	1	0	0	0	1	1	0	0	0	0	0	0	0	0	0	0	0	0	0	0	0	0	0	0	GB_GCA_002898535.1	database/GCA/002/898/535/	GCA_002898535.1_genomic.fna.gz	GB_GCA_002898535.1
GCA_002898555.1	0	0	0	0	1	0	0	0	0	0	1	0	1	1	1	1	1	1	0	0	0	0	0	0	0	0	1	0	0	0	0	0	0	0	0	0	0	0	0	0	0	0	0	0	0	GB_GCA_002898555.1	database/GCA/002/898/555/	GCA_002898555.1_genomic.fna.gz	GB_GCA_002898555.1
GCA_002898575.1	0	0	0	0	1	0	0	0	0	0	1	0	1	1	1	1	1	1	0	0	0	0	0	0	0	0	1	0	0	0	0	0	0	0	0	0	0	0	0	0	0	0	0	0	0	GB_GCA_002898575.1	database/GCA/002/898/575/	GCA_002898575.1_genomic.fna.gz	GB_GCA_002898575.1
GCA_002898735.1	1	0	0	0	1	0	0	0	0	0	0	0	0	0	0	1	0	1	0	0	0	0	0	0	0	1	1	0	0	0	0	0	0	0	0	0	0	0	0	0	0	0	0	0	0	GB_GCA_002898735.1	database/GCA/002/898/735/	GCA_002898735.1_genomic.fna.gz	GB_GCA_002898735.1
GCA_002902985.1	1	1	3	1	1	2	1	2	0	0	0	1	0	0	0	0	0	0	0	0	1	1	1	0	1	2	1	1	1	1	1	1	1	1	1	1	0	0	0	0	0	0	0	0	0	GB_GCA_002902985.1	database/GCA/002/902/985/	GCA_002902985.1_genomic.fna.gz	GB_GCA_002902985.1
GCA_002909145.1	1	0	0	0	0	0	0	0	0	0	0	0	0	0	0	0	0	0	0	0	1	1	1	0	1	1	2	2	1	0	1	1	1	0	0	1	0	1	0	0	0	0	0	0	0	GB_GCA_002909145.1	database/GCA/002/909/145/	GCA_002909145.1_genomic.fna.gz	GB_GCA_002909145.1
GCA_002919305.1	0	0	0	0	0	0	0	1	0	0	1	1	1	1	0	1	1	1	0	0	0	0	0	0	0	0	1	0	0	0	1	0	0	0	0	0	0	0	0	0	0	0	0	0	0	GB_GCA_002919305.1	database/GCA/002/919/305/	GCA_002919305.1_genomic.fna.gz	GB_GCA_002919305.1
GCA_002923375.1	0	0	0	0	0	0	0	0	0	0	1	0	1	1	1	1	0	1	0	0	0	0	0	0	0	1	2	0	0	0	0	0	0	0	0	0	0	0	0	0	0	0	0	0	0	GB_GCA_002923375.1	database/GCA/002/923/375/	GCA_002923375.1_genomic.fna.gz	GB_GCA_002923375.1
GCA_002926195.1	0	0	0	0	0	0	0	0	0	0	0	0	0	0	1	0	0	1	0	0	0	0	1	0	0	1	1	0	0	0	0	0	0	0	0	0	0	0	0	0	0	0	0	0	0	GB_GCA_002926195.1	database/GCA/002/926/195/	GCA_002926195.1_genomic.fna.gz	GB_GCA_002926195.1
GCA_002929375.1	1	1	1	1	1	1	0	2	0	0	0	0	0	0	0	0	0	1	0	0	0	0	0	0	0	0	1	0	0	0	0	0	0	0	0	0	0	0	0	0	0	0	0	0	0	GB_GCA_002929375.1	database/GCA/002/929/375/	GCA_002929375.1_genomic.fna.gz	GB_GCA_002929375.1
GCA_002967695.1	0	0	1	0	0	0	0	0	0	0	0	0	0	0	0	0	0	0	0	0	1	1	0	0	0	0	1	1	0	1	0	0	0	0	0	0	1	0	1	0	0	0	0	0	0	GB_GCA_002967695.1	database/GCA/002/967/695/	GCA_002967695.1_genomic.fna.gz	GB_GCA_002967695.1
GCA_002968845.1	0	0	1	0	0	0	0	0	0	0	0	0	0	0	0	0	0	0	0	0	1	1	0	0	1	1	1	1	0	1	1	1	1	0	0	0	1	0	1	0	0	0	0	0	0	GB_GCA_002968845.1	database/GCA/002/968/845/	GCA_002968845.1_genomic.fna.gz	GB_GCA_002968845.1
GCA_002973575.1	0	0	0	0	0	0	0	0	0	0	1	1	1	1	1	1	1	1	0	0	0	0	0	0	0	0	1	0	0	0	0	0	0	0	0	0	0	0	0	0	0	0	0	0	0	GB_GCA_002973575.1	database/GCA/002/973/575/	GCA_002973575.1_genomic.fna.gz	GB_GCA_002973575.1
GCA_002999035.1	0	0	0	0	0	0	0	0	0	0	0	0	0	0	0	0	0	0	0	0	1	0	0	0	0	0	0	0	0	0	0	0	0	0	0	0	0	0	0	0	0	0	0	0	0	GB_GCA_002999035.1	database/GCA/002/999/035/	GCA_002999035.1_genomic.fna.gz	GB_GCA_002999035.1
GCA_003001795.1	1	1	1	1	4	1	0	1	0	0	0	0	0	0	0	0	0	0	0	0	0	0	0	0	0	0	1	0	0	0	1	0	0	0	0	0	0	0	0	0	0	0	0	0	0	GB_GCA_003001795.1	database/GCA/003/001/795/	GCA_003001795.1_genomic.fna.gz	GB_GCA_003001795.1
GCA_003001975.1	0	0	0	0	0	0	0	0	0	0	0	0	0	0	0	0	0	0	0	0	1	1	0	0	1	1	1	1	0	1	1	1	1	0	0	0	1	0	1	0	0	0	0	0	0	GB_GCA_003001975.1	database/GCA/003/001/975/	GCA_003001975.1_genomic.fna.gz	GB_GCA_003001975.1
GCA_003003725.1	1	1	1	0	0	1	1	1	0	1	0	0	0	0	0	0	0	0	0	0	0	0	1	0	0	0	0	1	0	0	0	0	0	0	0	0	0	0	0	0	0	1	1	1	0	GB_GCA_003003725.1	database/GCA/003/003/725/	GCA_003003725.1_genomic.fna.gz	GB_GCA_003003725.1
GCA_003009755.1	1	0	0	0	0	0	0	0	0	0	0	0	0	0	0	0	0	0	0	0	0	0	0	0	0	0	0	0	0	0	0	0	0	0	0	0	0	0	0	0	0	0	0	0	0	GB_GCA_003009755.1	database/GCA/003/009/755/	GCA_003009755.1_genomic.fna.gz	GB_GCA_003009755.1
GCA_003010405.1	0	0	0	0	0	0	0	0	0	0	1	0	1	1	1	1	1	1	0	0	0	0	0	0	0	0	1	0	0	0	0	0	0	0	0	0	0	0	0	0	0	0	0	0	0	GB_GCA_003010405.1	database/GCA/003/010/405/	GCA_003010405.1_genomic.fna.gz	GB_GCA_003010405.1
GCA_003017855.1	1	1	1	1	0	1	0	0	0	1	0	0	0	0	0	0	0	0	0	0	0	0	1	0	0	0	0	2	0	0	0	0	0	0	0	0	0	0	0	0	0	1	1	0	0	GB_GCA_003017855.1	database/GCA/003/017/855/	GCA_003017855.1_genomic.fna.gz	GB_GCA_003017855.1
GCA_003022125.1	1	1	1	1	0	1	0	0	0	1	0	1	0	0	0	0	0	0	0	0	0	0	0	0	0	0	0	0	0	0	0	0	0	0	0	0	0	0	0	0	0	1	1	1	0	GB_GCA_003022125.1	database/GCA/003/022/125/	GCA_003022125.1_genomic.fna.gz	GB_GCA_003022125.1
GCA_003023565.1	1	1	0	0	1	1	0	0	0	0	0	0	1	0	0	0	0	1	0	0	0	0	0	0	0	0	0	0	0	0	0	0	0	0	0	0	0	0	0	0	0	0	0	0	0	GB_GCA_003023565.1	database/GCA/003/023/565/	GCA_003023565.1_genomic.fna.gz	GB_GCA_003023565.1
GCA_003028315.1	0	0	0	0	0	0	0	0	0	0	0	0	0	0	0	0	0	0	0	0	1	1	1	0	1	1	1	1	1	1	1	1	1	0	0	0	0	1	0	0	0	0	0	0	0	GB_GCA_003028315.1	database/GCA/003/028/315/	GCA_003028315.1_genomic.fna.gz	GB_GCA_003028315.1
GCA_003034855.1	0	0	0	0	0	0	0	0	0	0	0	0	1	0	0	0	0	0	0	0	0	0	0	0	0	0	0	0	0	0	0	0	0	0	0	0	0	0	0	0	0	0	0	0	0	GB_GCA_003034855.1	database/GCA/003/034/855/	GCA_003034855.1_genomic.fna.gz	GB_GCA_003034855.1
GCA_003045065.1	0	0	0	0	0	0	0	0	0	0	0	0	0	0	0	0	0	0	0	0	1	1	0	0	0	0	1	1	0	1	0	0	0	0	0	0	0	0	1	0	0	0	0	0	0	GB_GCA_003045065.1	database/GCA/003/045/065/	GCA_003045065.1_genomic.fna.gz	GB_GCA_003045065.1
GCA_003050565.1	0	0	0	0	0	0	0	0	0	0	1	0	1	0	2	1	1	1	1	1	0	0	0	0	0	0	1	0	0	0	0	0	0	0	0	0	0	0	0	0	0	0	0	0	0	GB_GCA_003050565.1	database/GCA/003/050/565/	GCA_003050565.1_genomic.fna.gz	GB_GCA_003050565.1
GCA_003053925.1	1	1	1	1	0	1	0	1	0	0	0	0	0	0	0	0	0	0	0	0	0	0	0	0	0	0	1	0	0	0	0	0	0	0	0	0	0	0	0	0	0	0	0	0	0	GB_GCA_003053925.1	database/GCA/003/053/925/	GCA_003053925.1_genomic.fna.gz	GB_GCA_003053925.1
GCA_003054655.1	0	0	0	0	0	0	0	0	0	0	1	0	1	1	1	1	1	1	0	1	0	0	0	1	0	0	1	0	0	0	0	0	0	0	0	0	0	0	0	0	0	0	0	0	0	GB_GCA_003054655.1	database/GCA/003/054/655/	GCA_003054655.1_genomic.fna.gz	GB_GCA_003054655.1
GCA_003054665.1	1	1	1	1	0	1	0	0	0	0	0	0	0	0	0	0	0	0	0	0	0	0	0	2	0	0	1	0	0	0	0	0	0	0	0	0	0	0	0	0	0	0	0	0	0	GB_GCA_003054665.1	database/GCA/003/054/665/	GCA_003054665.1_genomic.fna.gz	GB_GCA_003054665.1
GCA_003054695.1	0	0	0	0	0	0	0	0	0	0	1	0	1	1	1	1	0	1	0	0	1	0	0	0	0	1	1	0	0	0	0	0	0	0	0	0	0	0	0	1	0	0	0	0	0	GB_GCA_003054695.1	database/GCA/003/054/695/	GCA_003054695.1_genomic.fna.gz	GB_GCA_003054695.1
GCA_003056265.1	0	0	0	0	0	0	0	0	0	0	0	0	0	0	0	0	0	0	0	0	0	0	0	0	0	1	0	0	0	0	0	0	0	0	0	0	0	0	0	0	0	0	0	0	0	GB_GCA_003056265.1	database/GCA/003/056/265/	GCA_003056265.1_genomic.fna.gz	GB_GCA_003056265.1
GCA_003056285.1	1	0	0	0	0	0	0	0	0	0	0	0	0	0	0	0	0	0	0	0	0	0	0	0	0	1	0	0	0	0	0	0	0	0	0	0	0	0	0	0	0	0	0	0	0	GB_GCA_003056285.1	database/GCA/003/056/285/	GCA_003056285.1_genomic.fna.gz	GB_GCA_003056285.1
GCA_003056425.1	0	0	0	0	0	0	0	0	0	0	0	2	0	0	0	0	0	0	0	0	1	1	1	1	1	1	1	3	1	1	0	0	0	1	1	1	0	0	0	0	0	0	0	0	0	GB_GCA_003056425.1	database/GCA/003/056/425/	GCA_003056425.1_genomic.fna.gz	GB_GCA_003056425.1
GCA_003058525.1	2	0	0	0	0	0	0	0	0	0	0	0	0	0	0	0	0	0	0	0	1	1	1	0	1	1	2	1	2	1	1	1	1	0	1	1	0	0	0	1	0	0	0	0	0	GB_GCA_003058525.1	database/GCA/003/058/525/	GCA_003058525.1_genomic.fna.gz	GB_GCA_003058525.1
GCA_003062205.1	1	1	1	1	0	1	0	0	0	0	0	1	0	0	0	0	0	0	0	0	1	1	1	0	1	1	2	1	1	1	1	1	1	0	1	1	0	0	0	1	0	0	0	0	0	GB_GCA_003062205.1	database/GCA/003/062/205/	GCA_003062205.1_genomic.fna.gz	GB_GCA_003062205.1
GCA_003094535.1	1	0	0	0	0	0	0	0	0	0	0	0	0	0	0	0	0	0	0	0	1	1	1	0	1	1	2	1	1	1	1	1	1	0	1	1	0	0	0	1	0	0	0	0	0	GB_GCA_003094535.1	database/GCA/003/094/535/	GCA_003094535.1_genomic.fna.gz	GB_GCA_003094535.1
GCA_003096535.1	0	0	0	0	0	0	0	1	0	0	0	0	0	0	0	0	0	0	0	0	0	0	0	0	0	0	0	0	0	0	0	0	0	0	0	0	0	0	0	0	0	0	0	0	0	GB_GCA_003096535.1	database/GCA/003/096/535/	GCA_003096535.1_genomic.fna.gz	GB_GCA_003096535.1
GCA_003104975.1	0	0	0	0	0	0	0	0	0	0	1	0	2	1	1	1	0	1	0	2	0	0	0	0	0	1	1	0	0	0	0	0	0	0	0	0	0	0	0	0	0	0	0	0	0	GB_GCA_003104975.1	database/GCA/003/104/975/	GCA_003104975.1_genomic.fna.gz	GB_GCA_003104975.1
GCA_003112755.1	0	0	0	0	0	0	0	0	0	0	0	0	0	0	0	0	0	0	0	0	0	0	0	0	0	0	0	0	0	0	0	0	0	0	0	0	0	0	0	0	0	0	0	0	0	GB_GCA_003112755.1	database/GCA/003/112/755/	GCA_003112755.1_genomic.fna.gz	GB_GCA_003112755.1
GCA_003129525.1	1	0	0	0	0	0	0	1	0	0	0	0	1	0	0	0	0	0	0	0	0	0	0	0	0	0	1	0	0	0	0	0	0	0	0	0	0	0	0	0	0	0	0	0	0	GB_GCA_003129525.1	database/GCA/003/129/525/	GCA_003129525.1_genomic.fna.gz	GB_GCA_003129525.1
GCA_003132585.1	2	0	0	0	0	0	0	0	0	0	1	0	1	0	1	1	0	1	1	0	0	0	0	0	0	1	1	0	0	0	0	0	0	0	0	0	0	0	0	0	0	0	0	0	0	GB_GCA_003132585.1	database/GCA/003/132/585/	GCA_003132585.1_genomic.fna.gz	GB_GCA_003132585.1
GCA_003134685.1	0	0	0	0	0	0	0	0	0	0	1	0	1	1	1	1	0	1	0	0	0	0	0	0	0	1	1	0	0	0	0	0	0	0	0	0	0	0	0	0	0	0	0	0	0	GB_GCA_003134685.1	database/GCA/003/134/685/	GCA_003134685.1_genomic.fna.gz	GB_GCA_003134685.1
GCA_003134785.1	0	0	0	0	0	0	0	0	0	0	1	0	1	1	1	1	1	1	0	0	0	0	0	0	0	0	1	0	0	0	0	0	0	0	0	0	0	0	0	0	0	0	0	0	0	GB_GCA_003134785.1	database/GCA/003/134/785/	GCA_003134785.1_genomic.fna.gz	GB_GCA_003134785.1
GCA_003135135.1	2	2	1	1	1	1	1	0	0	0	0	0	2	0	0	0	0	0	0	1	1	0	0	0	0	0	1	0	1	0	0	0	0	0	0	0	0	0	0	0	0	0	0	0	0	GB_GCA_003135135.1	database/GCA/003/135/135/	GCA_003135135.1_genomic.fna.gz	GB_GCA_003135135.1
GCA_003135935.1	1	0	0	0	0	0	0	0	0	0	0	0	0	0	0	0	1	1	0	0	0	0	0	0	0	0	0	0	0	0	0	0	0	0	0	0	0	0	0	0	0	0	0	0	0	GB_GCA_003135935.1	database/GCA/003/135/935/	GCA_003135935.1_genomic.fna.gz	GB_GCA_003135935.1
GCA_003138815.1	1	0	0	1	1	1	1	1	0	0	0	0	0	0	0	0	0	0	0	0	0	0	0	0	0	0	1	1	0	0	0	0	0	0	0	0	0	0	0	0	0	0	0	0	0	GB_GCA_003138815.1	database/GCA/003/138/815/	GCA_003138815.1_genomic.fna.gz	GB_GCA_003138815.1
GCA_003138855.1	1	1	0	1	1	1	1	2	0	0	0	0	0	0	0	0	0	0	0	0	0	0	0	0	0	0	1	1	0	0	0	0	0	0	0	0	0	0	0	0	0	0	0	0	0	GB_GCA_003138855.1	database/GCA/003/138/855/	GCA_003138855.1_genomic.fna.gz	GB_GCA_003138855.1
GCA_003139545.1	0	0	0	0	1	0	0	0	0	1	1	0	1	1	1	1	0	1	0	0	0	0	0	0	0	1	0	0	0	0	0	0	0	0	0	0	0	0	0	0	0	0	0	0	0	GB_GCA_003139545.1	database/GCA/003/139/545/	GCA_003139545.1_genomic.fna.gz	GB_GCA_003139545.1
GCA_003139855.1	0	0	0	0	0	0	0	0	0	0	0	0	0	0	1	0	0	1	0	0	0	0	1	0	0	1	0	0	0	0	0	0	0	0	0	0	0	0	0	0	0	0	0	0	0	GB_GCA_003139855.1	database/GCA/003/139/855/	GCA_003139855.1_genomic.fna.gz	GB_GCA_003139855.1
GCA_003140595.1	1	0	0	1	0	1	1	0	0	0	0	0	0	0	0	0	0	0	0	0	0	0	1	0	0	0	1	0	0	0	0	0	0	0	0	0	0	0	0	0	0	0	0	0	0	GB_GCA_003140595.1	database/GCA/003/140/595/	GCA_003140595.1_genomic.fna.gz	GB_GCA_003140595.1
GCA_003141835.1	1	0	0	0	0	0	0	0	0	0	0	0	0	0	0	0	0	0	0	0	0	0	0	0	0	0	0	0	0	0	0	0	0	0	0	0	0	0	0	0	0	0	0	0	0	GB_GCA_003141835.1	database/GCA/003/141/835/	GCA_003141835.1_genomic.fna.gz	GB_GCA_003141835.1
GCA_003142035.1	1	1	1	0	0	1	0	1	0	0	0	0	0	0	0	0	0	0	0	0	0	0	0	0	0	0	1	0	0	0	0	0	0	0	0	0	0	0	0	0	0	0	0	0	0	GB_GCA_003142035.1	database/GCA/003/142/035/	GCA_003142035.1_genomic.fna.gz	GB_GCA_003142035.1
GCA_003142185.1	0	0	1	0	0	0	0	0	0	0	1	0	1	1	1	1	0	1	0	0	0	0	0	0	0	1	2	0	0	0	0	0	0	0	0	0	0	0	0	0	0	0	0	0	0	GB_GCA_003142185.1	database/GCA/003/142/185/	GCA_003142185.1_genomic.fna.gz	GB_GCA_003142185.1
GCA_003142615.1	1	1	1	1	0	1	0	0	0	0	0	0	0	0	0	0	0	0	0	0	0	0	0	1	0	0	1	0	0	0	0	0	0	0	0	0	0	0	0	0	0	0	0	0	0	GB_GCA_003142615.1	database/GCA/003/142/615/	GCA_003142615.1_genomic.fna.gz	GB_GCA_003142615.1
GCA_003142855.1	0	0	0	0	0	0	0	0	0	0	0	0	1	0	1	1	1	1	0	0	0	0	0	1	0	0	1	1	0	0	0	0	0	0	0	0	0	0	0	0	0	0	0	0	0	GB_GCA_003142855.1	database/GCA/003/142/855/	GCA_003142855.1_genomic.fna.gz	GB_GCA_003142855.1
GCA_003144015.1	1	1	1	1	0	1	0	1	0	0	0	0	0	0	0	0	0	0	0	0	0	0	0	0	0	0	1	0	0	0	0	0	0	0	0	0	0	0	0	0	0	0	0	0	0	GB_GCA_003144015.1	database/GCA/003/144/015/	GCA_003144015.1_genomic.fna.gz	GB_GCA_003144015.1
GCA_003149065.1	0	0	0	0	0	0	0	0	0	0	0	0	0	0	0	0	0	0	0	0	0	0	0	0	0	0	0	0	0	0	0	0	0	0	0	0	0	0	0	0	0	0	0	0	0	GB_GCA_003149065.1	database/GCA/003/149/065/	GCA_003149065.1_genomic.fna.gz	GB_GCA_003149065.1
GCA_003149635.1	1	1	1	1	0	1	0	2	0	0	0	0	0	0	0	0	0	0	0	0	0	0	0	0	0	0	1	0	0	0	0	0	0	0	0	0	0	0	0	0	0	0	0	0	0	GB_GCA_003149635.1	database/GCA/003/149/635/	GCA_003149635.1_genomic.fna.gz	GB_GCA_003149635.1
GCA_003151115.1	0	0	0	0	0	0	0	0	0	0	1	1	1	1	1	1	0	1	0	0	0	0	0	0	0	1	1	0	0	0	0	0	0	0	0	0	0	0	0	0	0	0	0	0	0	GB_GCA_003151115.1	database/GCA/003/151/115/	GCA_003151115.1_genomic.fna.gz	GB_GCA_003151115.1
GCA_003155135.1	1	1	0	1	4	1	1	2	0	0	0	0	0	0	0	0	0	0	0	0	0	0	0	0	0	0	1	0	0	0	0	0	0	0	0	0	0	0	0	0	0	0	0	0	0	GB_GCA_003155135.1	database/GCA/003/155/135/	GCA_003155135.1_genomic.fna.gz	GB_GCA_003155135.1
GCA_003162415.1	1	0	1	1	1	1	0	1	0	0	0	0	0	0	0	0	0	1	0	0	0	0	0	0	0	0	1	1	0	0	0	0	0	0	0	0	0	0	0	0	0	0	0	0	0	GB_GCA_003162415.1	database/GCA/003/162/415/	GCA_003162415.1_genomic.fna.gz	GB_GCA_003162415.1
GCA_003164815.1	2	0	0	0	0	0	0	0	0	0	0	0	0	0	0	0	0	1	0	0	0	0	0	0	0	1	0	0	0	0	1	0	0	0	0	0	0	0	0	0	0	0	0	0	0	GB_GCA_003164815.1	database/GCA/003/164/815/	GCA_003164815.1_genomic.fna.gz	GB_GCA_003164815.1
GCA_003166855.1	0	0	0	0	0	0	0	0	0	0	1	0	2	1	1	1	1	2	0	1	0	0	0	0	0	0	1	0	0	0	0	0	0	0	0	0	0	0	0	0	0	0	0	0	0	GB_GCA_003166855.1	database/GCA/003/166/855/	GCA_003166855.1_genomic.fna.gz	GB_GCA_003166855.1
GCA_003167365.1	0	0	0	0	0	0	0	0	0	0	1	0	1	1	1	1	1	1	0	0	0	0	0	0	0	0	1	0	0	0	0	0	0	0	0	0	0	0	0	0	0	0	0	0	0	GB_GCA_003167365.1	database/GCA/003/167/365/	GCA_003167365.1_genomic.fna.gz	GB_GCA_003167365.1
GCA_003167555.1	0	0	0	0	0	0	0	0	0	0	1	0	1	1	1	1	1	1	0	0	0	0	0	0	0	0	1	0	0	0	1	0	0	0	0	0	0	0	0	0	0	0	0	0	0	GB_GCA_003167555.1	database/GCA/003/167/555/	GCA_003167555.1_genomic.fna.gz	GB_GCA_003167555.1
GCA_003168265.1	0	0	0	0	0	0	0	1	0	1	1	1	1	1	1	1	2	1	0	0	0	0	0	0	0	0	1	0	0	0	0	0	0	0	0	0	0	0	0	0	0	0	0	0	0	GB_GCA_003168265.1	database/GCA/003/168/265/	GCA_003168265.1_genomic.fna.gz	GB_GCA_003168265.1
GCA_003168335.1	0	0	0	0	1	0	0	0	0	0	1	0	1	1	1	1	0	2	0	0	0	0	0	0	0	1	1	1	0	0	0	0	0	0	0	0	0	0	0	0	0	0	0	0	0	GB_GCA_003168335.1	database/GCA/003/168/335/	GCA_003168335.1_genomic.fna.gz	GB_GCA_003168335.1
GCA_003169895.1	0	0	0	0	0	0	0	0	0	0	1	0	1	1	1	1	0	1	0	0	0	0	0	0	0	1	1	0	0	0	0	0	0	0	0	0	0	0	0	0	0	0	0	0	0	GB_GCA_003169895.1	database/GCA/003/169/895/	GCA_003169895.1_genomic.fna.gz	GB_GCA_003169895.1
GCA_003176995.1	1	0	0	0	0	0	0	0	0	0	0	0	2	1	1	1	0	0	0	0	0	0	0	0	0	1	0	0	0	0	0	0	0	0	0	0	0	0	0	0	0	0	0	0	0	GB_GCA_003176995.1	database/GCA/003/176/995/	GCA_003176995.1_genomic.fna.gz	GB_GCA_003176995.1
GCA_003194485.1	0	0	0	0	0	0	0	0	0	0	1	1	1	1	1	1	1	1	0	1	0	0	0	0	0	0	1	0	0	1	0	0	0	0	0	0	0	0	0	0	0	0	0	0	0	GB_GCA_003194485.1	database/GCA/003/194/485/	GCA_003194485.1_genomic.fna.gz	GB_GCA_003194485.1
GCA_003194495.1	0	0	0	0	0	0	0	0	0	0	1	1	1	1	1	1	1	1	0	1	0	0	0	0	0	0	1	0	0	0	1	0	0	0	0	0	0	0	0	0	0	0	0	0	0	GB_GCA_003194495.1	database/GCA/003/194/495/	GCA_003194495.1_genomic.fna.gz	GB_GCA_003194495.1
GCA_003202005.1	1	1	3	1	2	1	0	2	0	0	0	0	0	0	0	0	0	0	0	0	0	0	0	0	0	0	1	0	0	0	0	0	0	0	0	0	0	0	0	0	0	0	0	0	0	GB_GCA_003202005.1	database/GCA/003/202/005/	GCA_003202005.1_genomic.fna.gz	GB_GCA_003202005.1
GCA_003208875.1	1	1	1	1	0	1	0	0	0	1	0	0	0	0	0	0	0	0	0	0	0	0	0	0	0	0	0	0	0	0	0	0	0	0	0	0	0	0	0	0	0	1	0	0	1	GB_GCA_003208875.1	database/GCA/003/208/875/	GCA_003208875.1_genomic.fna.gz	GB_GCA_003208875.1
GCA_003209065.1	1	1	1	1	0	1	0	0	0	1	0	0	0	0	0	0	0	0	0	0	0	0	0	0	0	0	0	0	0	0	0	0	0	0	0	0	0	0	0	0	0	1	0	0	1	GB_GCA_003209065.1	database/GCA/003/209/065/	GCA_003209065.1_genomic.fna.gz	GB_GCA_003209065.1
GCA_003209655.1	1	1	1	1	0	1	0	0	0	1	0	0	0	0	0	0	0	0	0	0	0	0	0	0	0	0	0	1	0	0	0	0	0	0	0	0	0	0	0	0	0	1	0	0	1	GB_GCA_003209655.1	database/GCA/003/209/655/	GCA_003209655.1_genomic.fna.gz	GB_GCA_003209655.1
GCA_003209675.1	1	1	1	1	0	1	0	0	0	1	0	0	0	0	0	0	0	0	0	0	0	0	0	0	0	0	0	0	0	0	0	0	0	0	0	0	0	0	0	0	0	1	0	0	1	GB_GCA_003209675.1	database/GCA/003/209/675/	GCA_003209675.1_genomic.fna.gz	GB_GCA_003209675.1
GCA_003209915.1	0	0	0	0	0	0	0	0	0	0	0	0	0	0	0	0	0	0	0	0	1	1	0	0	0	0	1	1	0	1	0	0	0	0	0	0	1	0	0	1	0	0	0	0	0	GB_GCA_003209915.1	database/GCA/003/209/915/	GCA_003209915.1_genomic.fna.gz	GB_GCA_003209915.1
GCA_003210095.1	0	0	0	0	0	0	0	0	0	0	0	0	0	0	0	0	0	0	0	0	1	1	0	0	0	0	1	1	0	0	0	0	0	0	0	0	1	0	0	1	0	0	0	0	0	GB_GCA_003210095.1	database/GCA/003/210/095/	GCA_003210095.1_genomic.fna.gz	GB_GCA_003210095.1
GCA_003210155.1	0	1	0	1	0	0	0	0	0	1	0	0	0	0	0	0	0	0	0	0	0	0	0	0	0	0	0	0	0	0	0	0	0	0	0	0	0	0	0	0	0	1	0	0	0	GB_GCA_003210155.1	database/GCA/003/210/155/	GCA_003210155.1_genomic.fna.gz	GB_GCA_003210155.1
GCA_003210285.1	1	1	1	0	0	1	0	0	0	1	0	0	0	0	0	0	0	0	0	0	0	0	0	0	0	0	0	0	0	0	0	0	0	0	0	0	0	0	0	0	0	1	0	0	1	GB_GCA_003210285.1	database/GCA/003/210/285/	GCA_003210285.1_genomic.fna.gz	GB_GCA_003210285.1
GCA_003212275.1	0	0	0	0	0	0	0	0	0	0	0	0	0	0	0	0	0	0	0	0	1	1	0	0	0	0	1	1	0	1	0	0	0	0	0	0	1	0	0	1	0	0	0	0	0	GB_GCA_003212275.1	database/GCA/003/212/275/	GCA_003212275.1_genomic.fna.gz	GB_GCA_003212275.1
GCA_003212395.1	1	1	1	1	0	1	0	0	0	1	0	0	0	0	0	0	0	0	0	0	0	0	1	0	0	0	0	0	0	0	0	0	0	0	0	0	0	0	0	0	0	1	0	0	1	GB_GCA_003212395.1	database/GCA/003/212/395/	GCA_003212395.1_genomic.fna.gz	GB_GCA_003212395.1
GCA_003212795.1	0	0	0	0	2	0	0	0	0	0	0	0	0	0	0	0	0	0	0	0	1	1	0	0	0	0	1	1	0	0	0	0	0	0	0	0	1	0	0	1	0	0	0	0	0	GB_GCA_003212795.1	database/GCA/003/212/795/	GCA_003212795.1_genomic.fna.gz	GB_GCA_003212795.1
GCA_003213015.1	0	0	0	0	0	0	0	0	0	0	0	0	0	0	0	0	0	0	0	0	2	1	0	0	0	0	1	1	0	0	0	0	0	0	0	0	1	0	0	1	0	0	0	0	0	GB_GCA_003213015.1	database/GCA/003/213/015/	GCA_003213015.1_genomic.fna.gz	GB_GCA_003213015.1
GCA_003213615.1	0	0	0	0	0	0	0	0	0	0	0	0	0	0	0	0	0	0	0	0	1	1	0	0	0	0	1	1	0	0	0	0	0	0	0	0	1	0	0	1	0	0	0	0	0	GB_GCA_003213615.1	database/GCA/003/213/615/	GCA_003213615.1_genomic.fna.gz	GB_GCA_003213615.1
GCA_003214175.1	0	1	0	1	0	0	0	0	0	1	0	0	0	0	0	0	0	0	0	0	0	0	0	0	0	0	0	0	0	0	0	0	0	0	0	0	0	0	0	0	0	1	0	0	1	GB_GCA_003214175.1	database/GCA/003/214/175/	GCA_003214175.1_genomic.fna.gz	GB_GCA_003214175.1
GCA_003214355.1	1	0	1	0	0	1	0	0	0	1	0	0	0	0	0	0	0	0	0	0	0	0	0	0	0	0	0	0	0	0	0	0	0	0	0	0	0	0	0	0	0	1	0	0	1	GB_GCA_003214355.1	database/GCA/003/214/355/	GCA_003214355.1_genomic.fna.gz	GB_GCA_003214355.1
GCA_003214815.1	1	1	1	1	0	1	0	0	0	1	0	0	0	0	0	0	0	0	0	0	0	0	0	0	0	0	0	0	0	0	0	0	0	0	0	0	0	0	0	0	0	1	0	0	1	GB_GCA_003214815.1	database/GCA/003/214/815/	GCA_003214815.1_genomic.fna.gz	GB_GCA_003214815.1
GCA_003215335.1	1	1	1	1	0	1	0	0	0	1	0	0	0	0	0	0	0	0	0	0	0	0	1	0	0	0	0	1	0	0	0	0	0	0	0	0	0	0	0	0	0	1	0	1	1	GB_GCA_003215335.1	database/GCA/003/215/335/	GCA_003215335.1_genomic.fna.gz	GB_GCA_003215335.1
GCA_003215535.1	1	1	1	1	0	1	0	0	0	1	0	0	0	0	0	0	0	0	0	0	0	0	1	0	0	0	0	0	0	0	0	0	0	0	0	0	0	0	0	0	0	1	1	1	1	GB_GCA_003215535.1	database/GCA/003/215/535/	GCA_003215535.1_genomic.fna.gz	GB_GCA_003215535.1
GCA_003215655.1	1	1	1	1	0	1	0	0	0	1	0	0	0	0	0	0	0	0	0	0	0	0	0	0	0	0	0	0	0	0	0	0	0	0	0	0	0	0	0	0	0	1	1	1	1	GB_GCA_003215655.1	database/GCA/003/215/655/	GCA_003215655.1_genomic.fna.gz	GB_GCA_003215655.1
GCA_003216275.1	1	1	1	1	0	1	0	0	0	1	0	0	0	0	0	0	0	0	0	0	0	0	1	0	0	0	0	0	0	0	0	0	0	0	0	0	0	0	0	0	0	1	1	1	1	GB_GCA_003216275.1	database/GCA/003/216/275/	GCA_003216275.1_genomic.fna.gz	GB_GCA_003216275.1
GCA_003216375.1	1	1	1	1	0	1	0	0	0	1	0	0	0	0	0	0	0	0	0	0	0	0	1	0	0	0	0	0	0	0	0	0	0	0	0	0	0	0	0	0	0	1	1	1	1	GB_GCA_003216375.1	database/GCA/003/216/375/	GCA_003216375.1_genomic.fna.gz	GB_GCA_003216375.1
GCA_003216415.1	1	1	1	1	0	1	0	0	0	1	0	0	0	0	0	0	0	0	0	0	0	0	0	0	0	0	0	0	0	0	0	0	0	0	0	0	0	0	0	0	0	1	0	0	1	GB_GCA_003216415.1	database/GCA/003/216/415/	GCA_003216415.1_genomic.fna.gz	GB_GCA_003216415.1
GCA_003216465.1	1	1	1	1	0	1	0	0	0	1	0	0	0	0	0	0	0	0	0	0	0	0	0	0	0	0	0	0	0	0	0	0	0	0	0	0	0	0	0	0	0	1	0	0	0	GB_GCA_003216465.1	database/GCA/003/216/465/	GCA_003216465.1_genomic.fna.gz	GB_GCA_003216465.1
GCA_003216535.1	1	1	1	1	0	1	0	0	0	1	0	0	0	0	0	0	0	0	0	1	0	0	0	0	0	0	0	0	0	0	0	0	0	0	0	0	0	0	0	0	0	1	0	0	1	GB_GCA_003216535.1	database/GCA/003/216/535/	GCA_003216535.1_genomic.fna.gz	GB_GCA_003216535.1
GCA_003216615.1	1	1	1	1	0	1	0	0	0	1	0	0	0	0	0	0	0	0	0	0	0	0	0	0	0	0	0	0	0	0	0	0	0	0	0	0	0	0	0	0	0	1	0	0	1	GB_GCA_003216615.1	database/GCA/003/216/615/	GCA_003216615.1_genomic.fna.gz	GB_GCA_003216615.1
GCA_003216915.1	1	0	1	0	0	1	0	0	0	1	0	0	0	0	0	0	0	0	0	0	0	0	0	0	0	0	0	0	0	0	0	0	0	0	0	0	0	0	0	0	0	1	0	0	1	GB_GCA_003216915.1	database/GCA/003/216/915/	GCA_003216915.1_genomic.fna.gz	GB_GCA_003216915.1
GCA_003216955.1	1	1	1	1	0	1	0	0	0	1	0	0	0	0	0	0	0	0	0	0	0	0	0	0	0	0	0	0	0	0	0	0	0	0	0	0	0	0	0	0	0	1	1	1	1	GB_GCA_003216955.1	database/GCA/003/216/955/	GCA_003216955.1_genomic.fna.gz	GB_GCA_003216955.1
GCA_003216975.1	1	1	1	1	0	1	0	0	0	1	0	0	0	0	0	0	0	0	0	0	0	0	1	0	0	0	0	0	0	0	0	0	0	0	0	0	0	0	0	0	0	1	1	0	1	GB_GCA_003216975.1	database/GCA/003/216/975/	GCA_003216975.1_genomic.fna.gz	GB_GCA_003216975.1
GCA_003217095.1	0	0	0	0	0	0	0	0	0	0	0	0	0	0	0	0	0	0	0	0	1	1	0	0	0	0	1	1	0	1	0	0	0	0	0	0	1	0	1	0	0	0	0	0	0	GB_GCA_003217095.1	database/GCA/003/217/095/	GCA_003217095.1_genomic.fna.gz	GB_GCA_003217095.1
GCA_003217735.2	0	0	0	0	0	0	0	1	0	0	0	0	0	0	0	0	1	0	0	0	1	1	0	0	0	0	1	1	0	1	0	0	0	0	0	0	1	0	1	0	0	0	0	0	0	GB_GCA_003217735.2	database/GCA/003/217/735/	GCA_003217735.2_genomic.fna.gz	GB_GCA_003217735.2
GCA_003220225.1	0	1	0	0	3	0	0	0	0	0	0	0	2	1	1	1	0	1	0	1	0	0	0	0	0	1	1	0	0	0	0	0	0	0	0	0	0	0	0	0	0	0	0	0	0	GB_GCA_003220225.1	database/GCA/003/220/225/	GCA_003220225.1_genomic.fna.gz	GB_GCA_003220225.1
GCA_003223215.1	0	0	1	0	1	0	0	0	0	0	1	0	2	1	1	1	0	1	0	1	0	0	0	0	0	1	1	0	0	0	0	0	0	0	0	0	0	0	0	0	0	0	0	0	0	GB_GCA_003223215.1	database/GCA/003/223/215/	GCA_003223215.1_genomic.fna.gz	GB_GCA_003223215.1
GCA_003223245.1	0	0	0	0	0	0	0	0	0	0	1	0	2	1	1	1	0	1	0	0	0	0	0	0	0	1	1	0	0	0	0	0	0	0	0	0	0	0	0	0	0	0	0	0	0	GB_GCA_003223245.1	database/GCA/003/223/245/	GCA_003223245.1_genomic.fna.gz	GB_GCA_003223245.1
GCA_003223455.1	0	0	1	0	0	0	0	1	0	0	1	0	1	1	1	1	0	1	0	0	0	0	0	0	0	1	1	0	0	0	0	0	1	0	0	0	0	0	0	0	0	0	0	0	0	GB_GCA_003223455.1	database/GCA/003/223/455/	GCA_003223455.1_genomic.fna.gz	GB_GCA_003223455.1
GCA_003224085.1	0	0	0	0	1	0	0	0	0	0	1	0	2	1	1	1	0	1	0	0	0	0	0	0	0	1	1	0	0	0	0	0	0	0	0	0	0	0	0	0	0	0	0	0	0	GB_GCA_003224085.1	database/GCA/003/224/085/	GCA_003224085.1_genomic.fna.gz	GB_GCA_003224085.1
GCA_003224235.1	0	0	0	0	1	0	0	0	0	0	1	0	1	1	1	1	1	1	0	1	0	0	0	0	0	0	1	0	0	0	0	0	0	0	0	0	0	0	0	0	0	0	0	0	0	GB_GCA_003224235.1	database/GCA/003/224/235/	GCA_003224235.1_genomic.fna.gz	GB_GCA_003224235.1
GCA_003226295.1	1	1	0	1	0	1	0	0	0	0	0	0	0	0	0	0	0	0	0	0	0	0	0	0	0	0	1	0	0	0	0	0	0	0	0	0	0	0	0	0	0	0	0	0	0	GB_GCA_003226295.1	database/GCA/003/226/295/	GCA_003226295.1_genomic.fna.gz	GB_GCA_003226295.1
GCA_003230915.1	0	0	0	0	0	0	0	0	0	0	1	0	1	2	0	1	1	1	0	0	0	0	0	0	0	0	1	0	0	0	0	0	0	0	0	0	0	0	0	0	0	0	0	0	0	GB_GCA_003230915.1	database/GCA/003/230/915/	GCA_003230915.1_genomic.fna.gz	GB_GCA_003230915.1
GCA_003241875.1	0	0	0	0	0	0	0	0	0	0	0	0	0	0	0	0	0	0	0	0	1	1	0	0	0	0	1	1	0	0	0	0	0	0	0	0	1	0	0	1	0	0	0	0	0	GB_GCA_003241875.1	database/GCA/003/241/875/	GCA_003241875.1_genomic.fna.gz	GB_GCA_003241875.1
GCA_003241965.1	0	0	1	0	0	0	0	1	0	0	0	0	0	0	0	0	0	0	0	1	2	1	0	1	0	0	1	1	1	0	0	0	0	0	0	1	0	0	0	1	0	0	0	0	0	GB_GCA_003241965.1	database/GCA/003/241/965/	GCA_003241965.1_genomic.fna.gz	GB_GCA_003241965.1
GCA_003242075.1	0	0	0	0	2	0	0	0	0	0	0	0	0	0	0	0	0	0	0	0	1	1	0	0	0	0	1	1	0	1	0	0	0	0	0	0	1	0	0	1	0	0	0	0	0	GB_GCA_003242075.1	database/GCA/003/242/075/	GCA_003242075.1_genomic.fna.gz	GB_GCA_003242075.1
GCA_003242705.1	0	0	0	0	0	1	0	0	0	0	1	0	1	1	1	1	1	1	0	0	0	0	0	0	0	0	1	0	0	0	0	0	0	0	0	0	0	0	0	0	0	0	0	0	0	GB_GCA_003242705.1	database/GCA/003/242/705/	GCA_003242705.1_genomic.fna.gz	GB_GCA_003242705.1
GCA_003242885.1	0	0	0	0	2	0	0	0	0	0	1	0	1	1	1	1	0	1	0	0	0	0	1	0	0	1	2	0	0	1	0	0	0	0	0	0	0	0	0	0	0	1	0	0	0	GB_GCA_003242885.1	database/GCA/003/242/885/	GCA_003242885.1_genomic.fna.gz	GB_GCA_003242885.1
GCA_003242895.1	0	0	0	0	0	0	0	0	0	0	0	0	0	0	1	0	0	0	0	0	0	1	0	0	0	0	0	1	0	1	0	0	0	0	0	0	0	0	0	0	0	0	0	0	0	GB_GCA_003242895.1	database/GCA/003/242/895/	GCA_003242895.1_genomic.fna.gz	GB_GCA_003242895.1
GCA_003243275.1	1	1	1	1	0	1	0	1	0	0	0	0	0	0	0	0	0	0	0	0	0	0	0	0	0	0	1	0	0	0	0	0	0	0	0	0	0	0	0	0	0	0	0	0	0	GB_GCA_003243275.1	database/GCA/003/243/275/	GCA_003243275.1_genomic.fna.gz	GB_GCA_003243275.1
GCA_003245715.1	1	0	1	0	0	0	0	0	0	0	0	0	0	0	0	0	0	0	0	0	0	0	0	0	0	0	0	0	0	0	0	0	0	0	0	0	0	0	0	0	0	0	0	0	0	GB_GCA_003245715.1	database/GCA/003/245/715/	GCA_003245715.1_genomic.fna.gz	GB_GCA_003245715.1
GCA_003248655.1	1	1	1	1	1	1	0	1	0	0	0	0	0	0	0	0	0	0	0	0	0	0	0	0	0	0	1	0	0	0	0	0	0	0	0	0	0	0	0	0	0	0	0	0	0	GB_GCA_003248655.1	database/GCA/003/248/655/	GCA_003248655.1_genomic.fna.gz	GB_GCA_003248655.1
GCA_003255745.1	0	0	0	0	0	0	0	0	0	0	0	0	0	0	0	0	0	0	0	0	1	1	0	0	0	0	1	1	0	1	0	0	0	0	0	0	1	0	1	0	0	0	0	0	0	GB_GCA_003255745.1	database/GCA/003/255/745/	GCA_003255745.1_genomic.fna.gz	GB_GCA_003255745.1
GCA_003258405.1	0	0	0	0	0	0	0	0	0	0	0	0	0	0	0	0	0	0	0	0	1	1	0	0	0	0	1	1	0	1	0	0	0	0	0	0	1	0	1	0	0	0	0	0	0	GB_GCA_003258405.1	database/GCA/003/258/405/	GCA_003258405.1_genomic.fna.gz	GB_GCA_003258405.1
GCA_003265435.1	0	0	0	0	0	0	0	0	0	0	0	0	0	0	0	0	0	0	0	0	1	1	1	1	1	1	1	1	1	1	0	0	0	0	1	1	0	0	0	1	0	0	0	0	0	GB_GCA_003265435.1	database/GCA/003/265/435/	GCA_003265435.1_genomic.fna.gz	GB_GCA_003265435.1
GCA_003265685.1	1	0	2	0	0	0	0	1	0	0	0	0	0	0	0	0	0	0	0	1	1	1	0	1	1	1	1	1	1	0	1	0	0	0	1	1	0	1	0	1	0	0	0	0	0	GB_GCA_003265685.1	database/GCA/003/265/685/	GCA_003265685.1_genomic.fna.gz	GB_GCA_003265685.1
GCA_003268675.1	0	0	0	0	0	1	0	3	0	0	1	1	1	1	1	1	1	1	0	0	0	0	0	0	0	0	1	0	0	0	1	0	0	0	0	0	0	0	0	0	0	0	0	0	0	GB_GCA_003268675.1	database/GCA/003/268/675/	GCA_003268675.1_genomic.fna.gz	GB_GCA_003268675.1
GCA_003268905.1	1	0	0	0	0	0	0	1	0	0	0	0	0	0	0	0	0	0	0	1	1	1	0	0	1	1	1	1	1	0	1	1	1	0	0	1	0	1	0	1	0	0	0	0	0	GB_GCA_003268905.1	database/GCA/003/268/905/	GCA_003268905.1_genomic.fna.gz	GB_GCA_003268905.1
GCA_003278095.1	0	0	0	0	0	0	0	0	0	0	0	0	0	0	0	0	0	0	0	0	1	1	0	0	0	0	1	1	0	1	0	0	0	0	0	0	0	0	0	1	0	0	0	0	0	GB_GCA_003278095.1	database/GCA/003/278/095/	GCA_003278095.1_genomic.fna.gz	GB_GCA_003278095.1
GCA_003278525.1	1	1	1	1	0	1	0	0	0	1	0	0	0	0	0	0	0	0	0	1	0	0	0	0	0	0	0	0	0	0	0	0	0	0	0	0	0	0	0	0	0	1	0	0	1	GB_GCA_003278525.1	database/GCA/003/278/525/	GCA_003278525.1_genomic.fna.gz	GB_GCA_003278525.1
GCA_003278545.1	1	1	1	1	0	1	0	0	0	1	0	0	0	0	0	0	0	0	0	0	0	0	0	0	0	0	0	0	0	0	0	0	0	0	0	0	0	0	0	0	0	1	0	0	1	GB_GCA_003278545.1	database/GCA/003/278/545/	GCA_003278545.1_genomic.fna.gz	GB_GCA_003278545.1
GCA_003278735.1	1	1	1	1	0	1	0	0	0	1	0	0	0	0	0	0	0	0	0	0	0	0	0	0	0	0	0	0	0	0	0	0	0	0	0	0	0	0	0	0	0	1	0	0	1	GB_GCA_003278735.1	database/GCA/003/278/735/	GCA_003278735.1_genomic.fna.gz	GB_GCA_003278735.1
GCA_003278925.1	1	1	1	1	0	1	0	0	0	1	0	0	0	0	0	0	0	0	0	0	0	0	0	0	0	0	0	0	0	0	0	0	0	0	0	0	0	0	0	0	0	1	0	0	1	GB_GCA_003278925.1	database/GCA/003/278/925/	GCA_003278925.1_genomic.fna.gz	GB_GCA_003278925.1
GCA_003279015.1	1	1	1	1	0	1	0	0	0	1	0	0	0	0	0	0	0	0	0	0	0	0	0	0	0	0	0	0	0	0	0	0	0	0	0	0	0	0	0	0	0	1	0	0	0	GB_GCA_003279015.1	database/GCA/003/279/015/	GCA_003279015.1_genomic.fna.gz	GB_GCA_003279015.1
GCA_003279055.1	1	0	1	0	0	1	0	0	0	1	0	0	0	0	0	0	0	0	0	0	0	0	0	0	0	0	0	0	0	0	0	0	0	0	0	0	0	0	0	0	0	1	0	0	1	GB_GCA_003279055.1	database/GCA/003/279/055/	GCA_003279055.1_genomic.fna.gz	GB_GCA_003279055.1
GCA_003279105.1	1	1	1	1	0	1	0	0	0	1	0	0	0	0	0	0	0	0	0	0	0	0	0	0	0	0	0	0	0	0	0	0	0	0	0	0	0	0	0	0	0	1	0	0	0	GB_GCA_003279105.1	database/GCA/003/279/105/	GCA_003279105.1_genomic.fna.gz	GB_GCA_003279105.1
GCA_003279445.1	1	1	1	1	0	1	0	0	0	1	0	0	0	0	0	0	0	0	0	0	0	0	0	0	0	0	0	0	0	0	0	0	0	0	0	0	0	0	0	0	0	1	1	1	1	GB_GCA_003279445.1	database/GCA/003/279/445/	GCA_003279445.1_genomic.fna.gz	GB_GCA_003279445.1
GCA_003279855.1	1	1	1	1	0	1	0	0	0	1	0	0	0	0	0	0	0	0	0	0	0	0	0	0	0	0	0	0	0	0	0	0	0	0	0	0	0	0	0	0	0	1	0	0	1	GB_GCA_003279855.1	database/GCA/003/279/855/	GCA_003279855.1_genomic.fna.gz	GB_GCA_003279855.1
GCA_003279935.1	1	1	1	1	0	1	0	0	0	1	0	0	0	0	0	0	0	0	0	0	0	0	0	0	0	0	0	1	0	0	0	0	0	0	0	0	0	0	0	0	0	1	0	0	1	GB_GCA_003279935.1	database/GCA/003/279/935/	GCA_003279935.1_genomic.fna.gz	GB_GCA_003279935.1
GCA_003280025.1	1	1	1	1	0	1	0	0	0	1	0	0	0	0	0	0	0	0	0	1	0	0	0	0	0	0	1	0	0	0	0	0	0	0	0	0	0	0	0	0	0	1	0	0	1	GB_GCA_003280025.1	database/GCA/003/280/025/	GCA_003280025.1_genomic.fna.gz	GB_GCA_003280025.1
GCA_003280055.1	1	1	1	1	0	1	0	0	0	1	0	0	0	0	0	0	0	0	0	0	0	0	0	0	0	0	0	0	0	0	0	0	0	0	0	0	0	0	0	0	0	0	1	0	1	GB_GCA_003280055.1	database/GCA/003/280/055/	GCA_003280055.1_genomic.fna.gz	GB_GCA_003280055.1
GCA_003280655.1	1	1	1	1	0	1	0	0	0	0	0	0	0	0	0	0	0	0	0	0	0	0	0	0	0	0	0	0	0	0	0	0	0	0	0	0	0	0	0	0	0	1	0	0	1	GB_GCA_003280655.1	database/GCA/003/280/655/	GCA_003280655.1_genomic.fna.gz	GB_GCA_003280655.1
GCA_003280965.1	0	1	1	1	0	0	0	0	0	1	0	0	0	0	0	0	0	0	0	0	0	0	0	0	0	0	0	0	0	0	0	0	0	0	0	0	0	0	0	0	0	1	0	0	1	GB_GCA_003280965.1	database/GCA/003/280/965/	GCA_003280965.1_genomic.fna.gz	GB_GCA_003280965.1
GCA_003281225.1	1	1	1	1	0	1	0	0	0	1	0	0	0	0	0	0	0	0	0	0	0	0	0	0	0	0	0	0	0	0	0	0	0	0	0	0	0	0	0	0	0	1	0	0	1	GB_GCA_003281225.1	database/GCA/003/281/225/	GCA_003281225.1_genomic.fna.gz	GB_GCA_003281225.1
GCA_003281255.1	1	1	1	1	0	1	0	0	0	1	0	0	0	0	0	0	0	0	0	1	0	0	0	0	0	0	0	0	0	0	0	0	0	0	0	0	0	0	0	0	0	0	0	0	1	GB_GCA_003281255.1	database/GCA/003/281/255/	GCA_003281255.1_genomic.fna.gz	GB_GCA_003281255.1
GCA_003281315.1	1	1	1	1	0	1	0	0	0	1	0	0	0	0	0	0	0	0	0	0	0	0	0	0	0	0	0	0	0	0	0	0	0	0	0	0	0	0	0	0	0	1	0	0	1	GB_GCA_003281315.1	database/GCA/003/281/315/	GCA_003281315.1_genomic.fna.gz	GB_GCA_003281315.1
GCA_003281335.1	0	0	0	1	0	0	0	0	0	1	0	0	0	0	0	0	0	0	0	0	0	0	0	0	0	0	0	0	0	0	0	0	0	0	0	0	0	0	0	0	0	0	0	0	1	GB_GCA_003281335.1	database/GCA/003/281/335/	GCA_003281335.1_genomic.fna.gz	GB_GCA_003281335.1
GCA_003281365.1	1	1	1	1	0	1	0	0	0	1	0	0	0	0	0	0	0	0	0	0	0	0	0	0	0	0	0	0	0	0	0	0	0	0	0	0	0	0	0	0	0	1	0	0	1	GB_GCA_003281365.1	database/GCA/003/281/365/	GCA_003281365.1_genomic.fna.gz	GB_GCA_003281365.1
GCA_003281385.1	1	1	1	1	0	1	0	0	0	1	0	0	0	0	0	0	0	0	0	1	0	0	0	0	0	0	0	0	0	0	0	0	0	0	0	0	0	0	0	0	0	1	0	0	1	GB_GCA_003281385.1	database/GCA/003/281/385/	GCA_003281385.1_genomic.fna.gz	GB_GCA_003281385.1
GCA_003281405.1	1	1	1	1	0	1	0	0	0	1	0	0	0	0	0	0	0	0	0	0	0	0	0	0	0	0	0	0	0	0	0	0	0	0	0	0	0	0	0	0	0	1	0	0	1	GB_GCA_003281405.1	database/GCA/003/281/405/	GCA_003281405.1_genomic.fna.gz	GB_GCA_003281405.1
GCA_003281455.1	1	1	1	1	0	1	0	0	0	1	0	0	0	0	0	0	0	0	0	0	0	0	0	0	0	0	0	0	0	0	0	0	0	0	0	0	0	0	0	0	0	1	0	0	1	GB_GCA_003281455.1	database/GCA/003/281/455/	GCA_003281455.1_genomic.fna.gz	GB_GCA_003281455.1
GCA_003281485.1	1	1	1	1	0	1	0	0	0	1	0	0	0	0	0	0	0	0	0	0	0	0	0	0	0	0	0	0	0	0	0	0	0	0	0	0	0	0	0	0	0	1	0	0	1	GB_GCA_003281485.1	database/GCA/003/281/485/	GCA_003281485.1_genomic.fna.gz	GB_GCA_003281485.1
GCA_003281505.1	1	1	1	1	0	1	0	0	0	1	0	0	0	0	0	0	0	0	0	0	0	0	0	0	0	0	0	0	0	0	0	0	0	0	0	0	0	0	0	0	0	1	0	0	1	GB_GCA_003281505.1	database/GCA/003/281/505/	GCA_003281505.1_genomic.fna.gz	GB_GCA_003281505.1
GCA_003281605.1	1	1	1	1	0	1	0	0	0	1	0	0	0	0	0	0	0	0	0	0	0	0	0	0	0	0	0	0	0	0	0	0	0	0	0	0	0	0	0	0	0	1	0	0	1	GB_GCA_003281605.1	database/GCA/003/281/605/	GCA_003281605.1_genomic.fna.gz	GB_GCA_003281605.1
GCA_003281625.1	1	1	1	1	0	1	0	0	0	0	0	0	0	0	0	0	0	0	0	0	0	0	0	0	0	0	1	0	0	0	0	0	0	0	0	0	0	0	0	0	0	1	0	0	1	GB_GCA_003281625.1	database/GCA/003/281/625/	GCA_003281625.1_genomic.fna.gz	GB_GCA_003281625.1
GCA_003282175.1	0	0	0	0	1	0	0	0	0	0	0	0	0	0	0	0	0	0	0	0	1	1	0	0	0	0	1	1	0	0	0	0	0	0	0	0	1	0	0	1	0	0	0	0	0	GB_GCA_003282175.1	database/GCA/003/282/175/	GCA_003282175.1_genomic.fna.gz	GB_GCA_003282175.1
GCA_003282205.1	0	0	0	0	0	0	0	0	0	0	0	0	0	0	0	0	0	0	0	0	1	1	0	0	0	0	1	1	0	0	0	0	0	0	0	0	0	0	0	1	0	0	0	0	0	GB_GCA_003282205.1	database/GCA/003/282/205/	GCA_003282205.1_genomic.fna.gz	GB_GCA_003282205.1
GCA_003285105.1	1	1	2	1	1	1	1	1	0	0	1	1	0	0	0	0	0	0	0	0	0	0	0	0	0	0	1	0	0	0	0	0	0	0	0	0	0	0	0	0	0	0	0	0	0	GB_GCA_003285105.1	database/GCA/003/285/105/	GCA_003285105.1_genomic.fna.gz	GB_GCA_003285105.1
GCA_003287955.1	1	1	1	1	0	1	0	2	0	0	0	0	0	0	0	0	0	0	0	0	0	0	0	0	0	0	1	0	0	0	0	0	0	0	0	0	0	0	0	0	0	0	0	0	0	GB_GCA_003287955.1	database/GCA/003/287/955/	GCA_003287955.1_genomic.fna.gz	GB_GCA_003287955.1
GCA_003314535.1	0	0	0	0	0	0	0	1	0	0	1	1	1	1	1	1	0	1	0	1	0	0	0	0	0	1	1	0	0	0	0	0	0	0	0	0	0	0	0	0	0	0	0	0	0	GB_GCA_003314535.1	database/GCA/003/314/535/	GCA_003314535.1_genomic.fna.gz	GB_GCA_003314535.1
GCA_003315335.1	1	1	3	1	1	2	1	2	0	0	0	0	0	0	0	0	0	0	0	0	1	1	1	0	1	3	1	1	1	1	1	1	1	1	1	1	0	0	0	0	0	0	0	0	0	GB_GCA_003315335.1	database/GCA/003/315/335/	GCA_003315335.1_genomic.fna.gz	GB_GCA_003315335.1
GCA_003315655.1	0	0	0	0	1	0	0	0	0	0	0	0	1	0	0	0	1	0	0	0	0	0	0	0	0	1	0	0	0	0	0	0	0	0	0	0	0	0	0	0	0	0	0	0	0	GB_GCA_003315655.1	database/GCA/003/315/655/	GCA_003315655.1_genomic.fna.gz	GB_GCA_003315655.1
GCA_003315675.1	0	0	0	0	0	0	0	0	0	0	0	0	0	0	1	0	1	0	0	0	0	0	0	0	0	0	0	0	0	0	0	0	0	0	0	0	0	0	0	0	0	0	0	0	0	GB_GCA_003315675.1	database/GCA/003/315/675/	GCA_003315675.1_genomic.fna.gz	GB_GCA_003315675.1
GCA_003326205.1	1	1	1	1	0	1	1	0	0	1	0	0	0	0	0	0	0	0	0	1	0	0	0	0	0	0	0	0	0	0	0	0	0	0	0	0	0	0	0	0	0	1	1	1	0	GB_GCA_003326205.1	database/GCA/003/326/205/	GCA_003326205.1_genomic.fna.gz	GB_GCA_003326205.1
GCA_003326215.1	1	1	1	1	1	1	1	0	0	1	0	0	0	0	0	0	0	0	0	0	0	0	1	0	0	0	0	0	0	0	0	0	0	0	0	0	0	0	0	0	0	1	1	1	0	GB_GCA_003326215.1	database/GCA/003/326/215/	GCA_003326215.1_genomic.fna.gz	GB_GCA_003326215.1
GCA_003327425.1	0	0	0	0	0	0	0	0	0	0	0	0	0	0	0	0	0	1	0	0	0	0	0	0	0	0	0	0	0	0	0	0	0	0	0	0	0	0	0	0	0	0	0	0	0	GB_GCA_003327425.1	database/GCA/003/327/425/	GCA_003327425.1_genomic.fna.gz	GB_GCA_003327425.1
GCA_003327435.1	0	0	0	0	0	0	0	0	0	0	1	0	1	1	1	1	2	1	0	0	0	0	0	0	0	0	1	0	0	0	0	0	0	0	0	0	0	0	0	0	0	0	0	0	0	GB_GCA_003327435.1	database/GCA/003/327/435/	GCA_003327435.1_genomic.fna.gz	GB_GCA_003327435.1
GCA_003330885.1	0	0	0	0	2	0	0	0	0	0	0	0	0	0	0	0	0	0	0	0	1	1	0	0	0	0	1	1	0	1	0	0	0	0	0	0	1	0	0	1	0	0	0	0	0	GB_GCA_003330885.1	database/GCA/003/330/885/	GCA_003330885.1_genomic.fna.gz	GB_GCA_003330885.1
GCA_003331005.1	0	0	0	0	0	0	0	0	0	1	0	0	0	0	0	0	0	0	0	0	1	1	0	0	0	0	1	1	0	1	0	0	0	0	0	0	1	0	1	0	0	0	0	0	0	GB_GCA_003331005.1	database/GCA/003/331/005/	GCA_003331005.1_genomic.fna.gz	GB_GCA_003331005.1
GCA_003331045.1	0	0	0	0	0	0	0	0	0	0	0	0	0	0	0	0	0	0	0	0	1	1	0	0	0	0	1	1	0	1	0	0	0	0	0	0	1	0	1	0	0	0	0	0	0	GB_GCA_003331045.1	database/GCA/003/331/045/	GCA_003331045.1_genomic.fna.gz	GB_GCA_003331045.1
GCA_003331065.1	0	0	0	0	0	0	0	0	0	0	0	0	0	0	0	0	0	0	0	0	1	1	0	0	0	0	1	1	0	1	0	0	0	0	0	0	1	0	1	0	0	0	0	0	0	GB_GCA_003331065.1	database/GCA/003/331/065/	GCA_003331065.1_genomic.fna.gz	GB_GCA_003331065.1
GCA_003331105.1	0	0	0	0	0	0	0	0	0	0	0	0	0	0	0	0	0	0	0	0	1	1	0	0	0	0	1	1	0	1	0	0	0	0	0	0	1	0	1	0	0	0	0	0	0	GB_GCA_003331105.1	database/GCA/003/331/105/	GCA_003331105.1_genomic.fna.gz	GB_GCA_003331105.1
GCA_003331425.1	1	0	0	0	0	0	0	0	0	0	0	0	2	1	1	1	0	0	0	0	0	0	0	0	0	1	0	0	0	0	0	0	0	0	0	0	0	0	0	0	0	0	0	0	0	GB_GCA_003331425.1	database/GCA/003/331/425/	GCA_003331425.1_genomic.fna.gz	GB_GCA_003331425.1
GCA_003335585.1	0	0	0	0	0	0	0	0	0	0	1	0	0	0	0	0	0	0	0	0	1	1	0	0	0	0	1	1	0	1	0	0	0	0	0	0	1	0	1	0	0	0	0	0	0	GB_GCA_003335585.1	database/GCA/003/335/585/	GCA_003335585.1_genomic.fna.gz	GB_GCA_003335585.1
GCA_003336485.1	1	0	0	0	0	0	0	0	0	0	2	0	1	1	2	0	0	1	0	0	0	1	1	0	0	1	1	0	0	0	0	0	0	0	0	0	0	0	0	0	0	0	0	0	0	GB_GCA_003336485.1	database/GCA/003/336/485/	GCA_003336485.1_genomic.fna.gz	GB_GCA_003336485.1
GCA_003339605.1	1	1	0	1	0	1	1	0	0	0	0	0	0	0	0	0	0	0	0	0	0	0	0	0	0	0	2	1	0	0	1	0	0	0	0	0	0	0	0	0	0	0	0	0	0	GB_GCA_003339605.1	database/GCA/003/339/605/	GCA_003339605.1_genomic.fna.gz	GB_GCA_003339605.1
GCA_003339645.1	1	1	1	1	0	1	0	1	0	0	0	0	0	0	0	0	0	0	0	0	0	0	0	0	0	0	1	0	0	0	0	0	0	0	0	0	0	0	0	0	0	0	0	0	0	GB_GCA_003339645.1	database/GCA/003/339/645/	GCA_003339645.1_genomic.fna.gz	GB_GCA_003339645.1
GCA_003347205.1	2	1	1	1	3	1	0	2	0	0	0	0	0	0	0	0	0	0	0	0	0	0	0	0	0	0	1	0	0	0	0	0	0	0	0	0	0	0	0	0	0	0	0	0	0	GB_GCA_003347205.1	database/GCA/003/347/205/	GCA_003347205.1_genomic.fna.gz	GB_GCA_003347205.1
GCA_003347645.1	0	0	1	0	0	0	0	0	0	0	0	0	0	0	0	0	0	0	0	0	1	1	0	0	0	0	1	1	0	1	0	0	0	0	0	0	1	0	1	0	0	0	0	0	0	GB_GCA_003347645.1	database/GCA/003/347/645/	GCA_003347645.1_genomic.fna.gz	GB_GCA_003347645.1
GCA_003349885.1	0	0	0	0	0	0	0	0	0	0	0	0	0	0	0	0	1	0	0	0	2	1	1	0	1	1	1	1	1	1	1	1	1	0	1	1	0	0	0	1	0	0	0	0	0	GB_GCA_003349885.1	database/GCA/003/349/885/	GCA_003349885.1_genomic.fna.gz	GB_GCA_003349885.1
GCA_003349915.1	1	1	1	1	1	1	0	0	0	0	0	0	0	0	0	0	0	0	0	0	1	1	1	0	1	1	1	1	1	1	1	1	1	0	1	1	0	0	0	1	0	0	0	0	0	GB_GCA_003349915.1	database/GCA/003/349/915/	GCA_003349915.1_genomic.fna.gz	GB_GCA_003349915.1
GCA_003352285.1	1	0	0	0	0	0	0	0	0	0	0	0	2	1	1	1	0	0	0	0	0	0	0	0	0	1	1	0	0	0	0	0	0	0	0	0	0	0	0	0	0	0	0	0	0	GB_GCA_003352285.1	database/GCA/003/352/285/	GCA_003352285.1_genomic.fna.gz	GB_GCA_003352285.1
GCA_003353785.1	0	0	0	0	0	0	0	0	0	0	0	0	0	0	0	0	0	0	0	0	1	1	1	0	1	1	1	2	0	0	1	1	1	0	0	0	0	0	0	0	0	0	0	0	0	GB_GCA_003353785.1	database/GCA/003/353/785/	GCA_003353785.1_genomic.fna.gz	GB_GCA_003353785.1
GCA_003353955.1	1	1	1	1	0	1	0	2	0	0	0	0	0	0	0	0	0	0	0	0	0	0	0	0	0	0	1	0	0	0	0	0	0	0	0	0	0	0	0	0	0	0	0	0	0	GB_GCA_003353955.1	database/GCA/003/353/955/	GCA_003353955.1_genomic.fna.gz	GB_GCA_003353955.1
GCA_003354135.1	1	1	1	1	1	1	0	0	0	0	0	0	0	0	0	0	0	0	0	0	1	1	0	0	1	1	2	1	0	1	1	1	1	0	0	0	0	0	0	0	0	0	0	0	0	GB_GCA_003354135.1	database/GCA/003/354/135/	GCA_003354135.1_genomic.fna.gz	GB_GCA_003354135.1
GCA_003367665.1	1	1	1	1	0	1	0	2	0	0	0	1	0	0	0	0	0	1	0	0	0	0	0	0	0	0	1	0	0	0	0	0	0	0	0	0	0	0	0	0	0	0	0	0	0	GB_GCA_003367665.1	database/GCA/003/367/665/	GCA_003367665.1_genomic.fna.gz	GB_GCA_003367665.1
GCA_003385605.1	1	1	1	1	0	1	0	1	0	0	0	0	0	0	0	0	0	0	0	0	0	0	0	0	0	0	1	0	0	0	0	0	0	0	0	0	0	0	0	0	0	0	0	0	0	GB_GCA_003385605.1	database/GCA/003/385/605/	GCA_003385605.1_genomic.fna.gz	GB_GCA_003385605.1
GCA_003385635.1	0	0	0	0	0	0	0	0	0	0	1	0	1	1	1	1	0	1	0	1	0	0	0	0	0	1	1	0	0	0	0	0	0	0	0	0	0	0	0	1	0	0	0	0	0	GB_GCA_003385635.1	database/GCA/003/385/635/	GCA_003385635.1_genomic.fna.gz	GB_GCA_003385635.1
GCA_003388555.1	1	1	0	1	3	1	1	0	0	0	0	0	0	0	0	0	0	0	0	0	0	0	0	1	0	0	1	0	0	0	0	0	0	0	0	0	0	0	0	0	0	0	0	0	0	GB_GCA_003388555.1	database/GCA/003/388/555/	GCA_003388555.1_genomic.fna.gz	GB_GCA_003388555.1
GCA_003389215.1	0	0	0	0	0	0	0	0	0	0	1	0	1	1	1	2	0	1	0	0	0	0	0	0	0	1	1	0	0	0	0	0	0	0	0	0	0	0	0	0	0	0	0	0	0	GB_GCA_003389215.1	database/GCA/003/389/215/	GCA_003389215.1_genomic.fna.gz	GB_GCA_003389215.1
GCA_003389385.1	0	0	0	0	0	0	0	0	0	0	1	1	1	1	1	1	1	1	0	0	0	0	0	0	0	0	1	0	0	0	0	0	0	0	0	0	0	0	0	0	0	0	0	0	0	GB_GCA_003389385.1	database/GCA/003/389/385/	GCA_003389385.1_genomic.fna.gz	GB_GCA_003389385.1
GCA_003402345.1	1	0	0	0	0	0	0	0	0	0	0	0	0	0	0	0	0	0	0	0	1	1	1	0	1	1	1	1	1	1	0	0	0	0	1	1	0	0	0	1	0	1	0	0	0	GB_GCA_003402345.1	database/GCA/003/402/345/	GCA_003402345.1_genomic.fna.gz	GB_GCA_003402345.1
GCA_003402375.1	0	0	0	0	0	0	0	0	0	0	0	0	0	0	0	0	0	0	0	0	1	1	1	0	1	1	1	2	1	1	0	0	0	0	1	1	0	0	0	1	0	1	0	0	0	GB_GCA_003402375.1	database/GCA/003/402/375/	GCA_003402375.1_genomic.fna.gz	GB_GCA_003402375.1
GCA_003417655.1	0	0	0	0	0	0	0	0	0	0	0	0	0	0	0	0	0	0	0	0	1	1	0	0	0	0	1	1	0	1	0	0	0	0	0	0	1	0	1	0	0	0	0	0	0	GB_GCA_003417655.1	database/GCA/003/417/655/	GCA_003417655.1_genomic.fna.gz	GB_GCA_003417655.1
GCA_003428585.1	0	0	0	0	0	0	0	0	0	0	0	0	0	0	0	0	0	0	0	0	1	1	0	0	0	0	1	1	0	1	0	0	0	0	0	0	1	0	1	0	0	0	0	0	0	GB_GCA_003428585.1	database/GCA/003/428/585/	GCA_003428585.1_genomic.fna.gz	GB_GCA_003428585.1
GCA_003433295.1	0	0	0	0	0	0	0	0	0	0	0	0	1	0	0	0	0	0	0	0	0	0	0	0	0	0	0	0	0	0	0	0	0	0	0	0	0	0	0	0	0	0	0	0	0	GB_GCA_003433295.1	database/GCA/003/433/295/	GCA_003433295.1_genomic.fna.gz	GB_GCA_003433295.1
GCA_003436425.1	0	0	0	0	0	0	0	0	0	0	0	0	0	0	0	0	0	0	0	0	0	0	0	0	0	0	0	0	0	0	0	0	0	0	0	0	0	0	0	0	0	0	0	0	0	GB_GCA_003436425.1	database/GCA/003/436/425/	GCA_003436425.1_genomic.fna.gz	GB_GCA_003436425.1
GCA_003443635.1	1	1	1	1	0	1	0	1	0	0	0	0	0	0	0	0	0	0	0	0	0	0	0	0	0	0	1	0	0	0	0	0	0	0	0	0	0	0	0	0	0	0	0	0	0	GB_GCA_003443635.1	database/GCA/003/443/635/	GCA_003443635.1_genomic.fna.gz	GB_GCA_003443635.1
GCA_003462965.1	0	0	0	0	0	0	0	0	1	0	0	0	0	0	0	0	0	0	0	1	0	0	0	0	0	0	0	0	0	0	0	0	1	0	0	0	0	0	0	0	0	0	0	0	0	GB_GCA_003462965.1	database/GCA/003/462/965/	GCA_003462965.1_genomic.fna.gz	GB_GCA_003462965.1
GCA_003463005.1	1	1	1	1	1	0	0	1	1	0	0	0	0	0	0	0	0	0	0	0	0	0	0	1	0	0	2	0	0	0	0	0	0	0	0	0	0	0	0	0	0	0	0	0	0	GB_GCA_003463005.1	database/GCA/003/463/005/	GCA_003463005.1_genomic.fna.gz	GB_GCA_003463005.1
GCA_003464165.1	0	0	0	0	0	0	0	0	1	0	0	0	0	0	0	0	0	0	0	0	0	0	0	0	0	0	0	0	0	0	0	0	0	0	0	0	0	0	0	0	0	0	0	0	0	GB_GCA_003464165.1	database/GCA/003/464/165/	GCA_003464165.1_genomic.fna.gz	GB_GCA_003464165.1
GCA_003465495.1	1	1	1	1	1	1	0	1	1	0	0	0	0	0	0	0	0	0	0	0	0	0	0	1	0	0	2	0	0	0	0	0	0	0	0	0	0	0	0	0	0	0	0	0	0	GB_GCA_003465495.1	database/GCA/003/465/495/	GCA_003465495.1_genomic.fna.gz	GB_GCA_003465495.1
GCA_003471165.1	0	0	0	0	0	0	0	0	0	0	0	0	0	0	0	0	0	0	0	0	0	0	0	0	0	0	1	0	0	0	0	0	0	0	0	0	0	0	0	0	0	0	0	0	0	GB_GCA_003471165.1	database/GCA/003/471/165/	GCA_003471165.1_genomic.fna.gz	GB_GCA_003471165.1
GCA_003477405.1	0	0	0	0	0	0	0	0	0	0	1	0	0	0	0	0	0	0	0	0	0	0	0	0	0	0	0	0	0	0	0	0	0	0	0	0	0	0	0	0	0	0	0	0	0	GB_GCA_003477405.1	database/GCA/003/477/405/	GCA_003477405.1_genomic.fna.gz	GB_GCA_003477405.1
GCA_003478355.1	0	0	0	0	0	0	0	0	1	0	1	0	0	0	0	0	0	0	0	0	0	0	0	0	0	0	0	0	0	0	0	0	0	0	0	0	0	0	0	0	0	0	0	0	0	GB_GCA_003478355.1	database/GCA/003/478/355/	GCA_003478355.1_genomic.fna.gz	GB_GCA_003478355.1
GCA_003480165.1	0	0	0	0	0	0	0	0	1	0	0	0	0	0	0	0	0	0	0	0	0	0	0	0	0	0	0	0	0	0	0	0	0	0	0	0	0	0	0	0	0	0	0	0	0	GB_GCA_003480165.1	database/GCA/003/480/165/	GCA_003480165.1_genomic.fna.gz	GB_GCA_003480165.1
GCA_003481745.1	0	0	0	0	0	0	0	0	1	0	0	0	0	0	0	0	0	0	0	0	0	0	0	0	0	0	3	0	0	0	0	0	0	0	0	0	0	0	0	0	0	0	0	0	0	GB_GCA_003481745.1	database/GCA/003/481/745/	GCA_003481745.1_genomic.fna.gz	GB_GCA_003481745.1
GCA_003485325.1	1	1	0	1	1	1	1	0	0	0	0	0	0	0	0	0	0	0	0	0	0	1	0	0	0	0	1	0	0	0	0	0	0	0	0	0	0	0	0	1	0	0	0	0	0	GB_GCA_003485325.1	database/GCA/003/485/325/	GCA_003485325.1_genomic.fna.gz	GB_GCA_003485325.1
GCA_003491285.1	0	0	0	0	0	0	0	0	0	0	0	0	0	0	2	0	2	0	0	0	0	0	1	0	0	1	0	1	0	1	0	0	0	0	0	0	0	0	0	0	0	0	0	0	0	GB_GCA_003491285.1	database/GCA/003/491/285/	GCA_003491285.1_genomic.fna.gz	GB_GCA_003491285.1
GCA_003510135.1	0	0	0	0	0	0	0	0	0	0	0	0	0	1	0	0	0	0	0	1	0	0	0	0	0	0	0	0	0	0	0	0	0	0	0	0	0	0	0	0	0	0	0	0	0	GB_GCA_003510135.1	database/GCA/003/510/135/	GCA_003510135.1_genomic.fna.gz	GB_GCA_003510135.1
GCA_003512955.1	1	1	1	1	0	1	0	2	0	0	0	0	0	0	0	0	0	0	0	0	0	0	0	0	0	0	1	0	0	0	0	0	0	0	0	0	0	0	0	0	0	0	0	0	0	GB_GCA_003512955.1	database/GCA/003/512/955/	GCA_003512955.1_genomic.fna.gz	GB_GCA_003512955.1
GCA_003513005.1	1	0	0	0	1	0	0	1	0	0	0	0	0	0	0	1	0	1	0	0	0	1	0	0	0	1	1	1	0	0	0	0	0	0	0	0	0	0	0	1	0	0	0	0	0	GB_GCA_003513005.1	database/GCA/003/513/005/	GCA_003513005.1_genomic.fna.gz	GB_GCA_003513005.1
GCA_003538775.1	1	0	0	0	0	0	0	0	0	0	0	0	1	1	0	0	0	0	0	1	0	0	0	0	0	0	0	0	0	0	0	0	0	0	0	0	0	0	0	0	0	0	0	0	0	GB_GCA_003538775.1	database/GCA/003/538/775/	GCA_003538775.1_genomic.fna.gz	GB_GCA_003538775.1
GCA_003550275.1	1	1	1	1	0	1	0	1	0	0	0	0	0	0	0	0	0	0	0	0	0	0	0	0	0	0	1	0	0	0	0	0	0	0	0	0	0	0	0	0	0	0	0	0	0	GB_GCA_003550275.1	database/GCA/003/550/275/	GCA_003550275.1_genomic.fna.gz	GB_GCA_003550275.1
GCA_003551005.1	0	0	0	0	0	0	0	0	0	0	0	0	0	0	0	0	0	0	0	0	0	0	0	0	0	0	0	0	0	0	0	0	0	0	0	0	0	0	0	0	0	0	0	0	0	GB_GCA_003551005.1	database/GCA/003/551/005/	GCA_003551005.1_genomic.fna.gz	GB_GCA_003551005.1
GCA_003551675.1	0	0	0	0	1	0	0	0	0	0	0	0	0	0	0	0	0	0	0	0	1	0	0	0	0	1	0	0	0	0	0	0	0	0	0	0	0	0	0	0	0	0	0	0	0	GB_GCA_003551675.1	database/GCA/003/551/675/	GCA_003551675.1_genomic.fna.gz	GB_GCA_003551675.1
GCA_003553245.1	1	0	0	0	0	0	0	0	0	0	0	0	0	0	0	0	0	1	0	0	0	0	0	0	0	0	0	0	0	0	0	0	0	0	0	0	0	0	0	0	0	0	0	0	0	GB_GCA_003553245.1	database/GCA/003/553/245/	GCA_003553245.1_genomic.fna.gz	GB_GCA_003553245.1
GCA_003553445.1	1	0	0	0	0	0	0	0	0	0	0	0	1	0	0	0	0	0	0	0	0	0	0	0	0	0	0	0	0	0	0	0	0	0	0	0	0	0	0	0	0	0	0	0	0	GB_GCA_003553445.1	database/GCA/003/553/445/	GCA_003553445.1_genomic.fna.gz	GB_GCA_003553445.1
GCA_003553795.1	1	1	1	1	0	1	0	1	0	0	0	1	0	0	0	0	0	1	0	0	0	0	0	0	0	0	1	0	0	0	0	0	0	0	0	0	0	0	0	0	0	0	0	0	0	GB_GCA_003553795.1	database/GCA/003/553/795/	GCA_003553795.1_genomic.fna.gz	GB_GCA_003553795.1
GCA_003555025.1	3	0	0	0	0	0	0	0	0	0	0	0	0	0	0	0	0	1	0	0	0	0	0	0	0	1	0	0	0	0	1	0	0	0	0	0	0	0	0	0	0	0	0	0	0	GB_GCA_003555025.1	database/GCA/003/555/025/	GCA_003555025.1_genomic.fna.gz	GB_GCA_003555025.1
GCA_003566775.1	0	0	0	0	0	0	0	0	0	0	0	0	0	0	0	0	0	0	0	0	0	0	0	0	0	0	0	0	0	1	0	0	0	0	0	0	0	0	0	0	0	0	0	0	0	GB_GCA_003566775.1	database/GCA/003/566/775/	GCA_003566775.1_genomic.fna.gz	GB_GCA_003566775.1
GCA_003569245.1	1	1	2	1	0	1	1	0	0	0	0	0	0	0	0	0	0	0	0	0	0	0	0	0	0	0	1	0	0	0	0	0	0	0	0	0	0	0	0	0	0	0	0	0	0	GB_GCA_003569245.1	database/GCA/003/569/245/	GCA_003569245.1_genomic.fna.gz	GB_GCA_003569245.1
GCA_003569705.1	1	0	0	0	0	0	0	0	0	0	0	0	2	1	1	1	0	0	0	0	0	0	0	0	0	1	1	0	0	0	0	0	0	0	0	0	0	0	0	0	0	0	0	0	0	GB_GCA_003569705.1	database/GCA/003/569/705/	GCA_003569705.1_genomic.fna.gz	GB_GCA_003569705.1
GCA_003569915.1	0	0	0	0	0	0	0	1	0	0	0	0	0	0	0	0	0	0	0	1	1	1	0	0	0	0	1	1	1	0	0	0	0	0	0	1	0	0	0	1	0	0	0	0	0	GB_GCA_003569915.1	database/GCA/003/569/915/	GCA_003569915.1_genomic.fna.gz	GB_GCA_003569915.1
GCA_003573975.1	0	0	0	0	0	0	0	1	0	0	1	0	0	0	0	0	0	0	0	0	0	0	0	0	0	0	0	0	0	0	0	0	0	0	0	0	0	0	0	0	0	0	0	0	0	GB_GCA_003573975.1	database/GCA/003/573/975/	GCA_003573975.1_genomic.fna.gz	GB_GCA_003573975.1
GCA_003574685.1	0	0	0	0	2	0	0	0	0	0	0	0	0	0	0	0	0	0	0	0	1	1	0	0	1	1	1	1	0	1	0	0	0	0	0	0	1	0	0	1	0	0	0	0	0	GB_GCA_003574685.1	database/GCA/003/574/685/	GCA_003574685.1_genomic.fna.gz	GB_GCA_003574685.1
GCA_003574785.1	0	0	0	0	0	0	0	0	0	0	0	0	0	0	0	0	0	0	0	0	1	1	0	0	0	0	1	2	0	1	0	0	0	0	0	0	1	0	1	1	0	0	0	0	0	GB_GCA_003574785.1	database/GCA/003/574/785/	GCA_003574785.1_genomic.fna.gz	GB_GCA_003574785.1
GCA_003574885.1	0	0	0	0	0	0	0	0	0	0	1	1	1	1	1	1	0	1	0	1	0	1	0	0	0	1	1	1	0	0	0	0	0	0	0	0	0	0	0	0	0	0	0	0	0	GB_GCA_003574885.1	database/GCA/003/574/885/	GCA_003574885.1_genomic.fna.gz	GB_GCA_003574885.1
GCA_003574895.1	0	0	0	0	0	0	0	1	0	0	2	1	1	1	1	2	0	2	0	0	0	1	0	0	0	1	1	0	0	1	0	0	0	0	0	0	0	0	0	0	0	0	0	0	0	GB_GCA_003574895.1	database/GCA/003/574/895/	GCA_003574895.1_genomic.fna.gz	GB_GCA_003574895.1
GCA_003576685.1	0	0	0	0	0	0	0	0	0	0	0	0	0	0	0	0	0	0	0	1	1	1	0	0	1	1	1	1	0	1	0	0	0	0	0	0	1	0	0	1	0	0	0	0	0	GB_GCA_003576685.1	database/GCA/003/576/685/	GCA_003576685.1_genomic.fna.gz	GB_GCA_003576685.1
GCA_003576695.1	0	0	0	0	0	0	0	0	0	0	0	0	0	0	0	0	0	0	0	0	2	1	0	0	0	0	1	1	0	1	0	0	0	0	0	0	1	0	1	0	0	0	0	0	0	GB_GCA_003576695.1	database/GCA/003/576/695/	GCA_003576695.1_genomic.fna.gz	GB_GCA_003576695.1
GCA_003576705.1	0	0	0	0	1	0	0	0	0	0	0	0	0	0	0	0	0	0	0	0	1	1	0	0	1	1	1	1	0	1	0	0	0	0	0	0	1	0	0	1	0	0	0	0	0	GB_GCA_003576705.1	database/GCA/003/576/705/	GCA_003576705.1_genomic.fna.gz	GB_GCA_003576705.1
GCA_003577145.1	1	1	0	1	1	1	1	0	0	1	0	0	0	0	0	0	0	0	0	0	1	0	0	0	0	0	1	0	0	0	1	0	0	0	0	0	0	0	0	0	0	0	0	0	0	GB_GCA_003577145.1	database/GCA/003/577/145/	GCA_003577145.1_genomic.fna.gz	GB_GCA_003577145.1
GCA_003584005.1	1	1	0	1	2	1	1	1	0	0	0	0	0	0	0	0	0	0	0	0	0	0	0	0	0	0	1	0	0	0	0	0	0	0	0	0	0	0	0	0	0	0	0	0	0	GB_GCA_003584005.1	database/GCA/003/584/005/	GCA_003584005.1_genomic.fna.gz	GB_GCA_003584005.1
GCA_003584625.1	0	0	0	0	0	0	0	0	0	0	0	0	0	0	1	0	0	0	0	0	0	0	1	0	0	1	0	0	0	1	0	0	0	0	0	0	0	0	0	0	0	0	0	0	0	GB_GCA_003584625.1	database/GCA/003/584/625/	GCA_003584625.1_genomic.fna.gz	GB_GCA_003584625.1
GCA_003597675.1	0	0	0	0	0	0	0	0	0	0	0	0	0	0	0	0	0	0	0	0	1	1	0	0	1	1	1	1	0	1	1	1	1	0	0	0	1	0	1	0	0	0	0	0	0	GB_GCA_003597675.1	database/GCA/003/597/675/	GCA_003597675.1_genomic.fna.gz	GB_GCA_003597675.1
GCA_003600225.1	1	2	2	2	0	2	0	2	0	0	0	0	0	0	0	0	0	0	0	1	0	0	0	0	0	1	1	0	0	0	1	0	0	0	0	0	0	0	0	1	0	0	0	0	0	GB_GCA_003600225.1	database/GCA/003/600/225/	GCA_003600225.1_genomic.fna.gz	GB_GCA_003600225.1
GCA_003605055.1	0	0	0	0	9	0	0	0	0	0	0	1	1	1	1	1	0	1	0	0	0	0	0	0	0	1	0	0	0	0	0	0	0	0	0	0	0	0	0	0	0	0	0	0	0	GB_GCA_003605055.1	database/GCA/003/605/055/	GCA_003605055.1_genomic.fna.gz	GB_GCA_003605055.1
GCA_003605175.1	0	0	0	0	0	0	0	0	0	0	0	0	0	0	0	0	0	0	0	0	1	1	0	0	0	0	1	1	0	1	0	0	0	0	0	0	1	0	1	0	0	0	0	0	0	GB_GCA_003605175.1	database/GCA/003/605/175/	GCA_003605175.1_genomic.fna.gz	GB_GCA_003605175.1
GCA_003609755.1	1	1	1	1	0	1	1	0	0	1	0	0	0	0	0	0	0	0	0	0	0	0	1	0	0	1	0	0	0	0	0	0	0	0	0	0	0	0	0	0	0	1	1	0	0	GB_GCA_003609755.1	database/GCA/003/609/755/	GCA_003609755.1_genomic.fna.gz	GB_GCA_003609755.1
GCA_003611955.1	0	0	0	0	0	0	0	0	0	0	0	0	0	0	0	0	0	0	0	0	0	0	0	0	0	0	0	0	0	0	0	0	0	0	0	0	0	0	0	0	0	0	0	0	0	GB_GCA_003611955.1	database/GCA/003/611/955/	GCA_003611955.1_genomic.fna.gz	GB_GCA_003611955.1
GCA_003612335.1	0	0	0	0	0	0	0	0	0	0	0	0	0	0	0	0	0	0	0	0	0	0	0	0	0	0	0	0	0	0	0	0	0	0	0	0	0	0	0	0	0	0	0	0	0	GB_GCA_003612335.1	database/GCA/003/612/335/	GCA_003612335.1_genomic.fna.gz	GB_GCA_003612335.1
GCA_003612515.1	1	1	0	1	0	1	1	1	0	0	0	0	0	0	0	0	0	0	0	0	0	0	0	0	0	0	1	0	0	0	0	0	0	0	0	0	0	0	0	0	0	0	0	0	0	GB_GCA_003612515.1	database/GCA/003/612/515/	GCA_003612515.1_genomic.fna.gz	GB_GCA_003612515.1
GCA_003612525.1	0	0	0	0	0	0	0	0	0	0	0	0	0	0	0	0	0	0	0	0	0	0	0	0	0	0	0	0	0	0	1	0	0	0	0	0	0	0	0	0	0	0	0	0	0	GB_GCA_003612525.1	database/GCA/003/612/525/	GCA_003612525.1_genomic.fna.gz	GB_GCA_003612525.1
GCA_003612585.1	0	0	0	0	0	0	0	0	0	0	1	0	0	0	0	0	0	0	1	0	0	0	0	0	0	0	1	1	0	0	0	0	0	0	0	0	0	0	0	0	0	0	0	0	0	GB_GCA_003612585.1	database/GCA/003/612/585/	GCA_003612585.1_genomic.fna.gz	GB_GCA_003612585.1
GCA_003612625.1	0	0	0	0	0	0	0	0	0	0	1	0	0	0	0	0	0	0	0	1	0	0	0	0	0	0	2	0	0	0	0	0	0	0	0	0	0	0	0	0	0	0	0	0	0	GB_GCA_003612625.1	database/GCA/003/612/625/	GCA_003612625.1_genomic.fna.gz	GB_GCA_003612625.1
GCA_003640645.1	1	1	0	1	6	1	1	1	0	0	0	0	0	0	0	0	0	0	0	0	0	0	0	0	0	0	1	0	0	0	0	0	0	0	0	0	0	0	0	0	0	0	0	0	0	GB_GCA_003640645.1	database/GCA/003/640/645/	GCA_003640645.1_genomic.fna.gz	GB_GCA_003640645.1
GCA_003660235.1	1	1	1	1	1	1	0	0	0	0	0	0	0	0	0	0	0	0	0	0	1	1	1	0	1	1	1	1	1	1	1	1	1	0	1	1	0	0	0	1	0	0	0	0	0	GB_GCA_003660235.1	database/GCA/003/660/235/	GCA_003660235.1_genomic.fna.gz	GB_GCA_003660235.1
GCA_003666325.1	0	0	0	0	0	0	0	0	0	0	0	0	0	0	0	0	0	0	0	0	1	1	1	0	1	1	1	1	1	1	0	0	0	1	1	1	0	0	0	0	0	0	0	0	0	GB_GCA_003666325.1	database/GCA/003/666/325/	GCA_003666325.1_genomic.fna.gz	GB_GCA_003666325.1
GCA_003666385.1	0	0	0	0	0	0	0	0	0	0	0	0	0	0	0	0	0	0	0	0	1	1	1	0	1	1	1	1	1	1	0	0	0	1	1	1	0	0	0	0	0	0	0	0	0	GB_GCA_003666385.1	database/GCA/003/666/385/	GCA_003666385.1_genomic.fna.gz	GB_GCA_003666385.1
GCA_003667865.1	1	1	0	1	4	1	1	1	0	0	0	0	0	0	0	0	0	0	0	1	0	0	0	0	0	0	1	0	0	0	0	0	0	0	0	0	0	0	0	0	0	0	0	0	0	GB_GCA_003667865.1	database/GCA/003/667/865/	GCA_003667865.1_genomic.fna.gz	GB_GCA_003667865.1
GCA_003669055.1	0	0	0	0	1	0	0	1	0	0	1	0	0	0	0	0	0	0	0	1	0	0	0	0	0	0	0	1	0	0	0	0	0	0	0	0	0	0	0	0	0	0	0	0	0	GB_GCA_003669055.1	database/GCA/003/669/055/	GCA_003669055.1_genomic.fna.gz	GB_GCA_003669055.1
GCA_003674045.1	1	0	0	0	1	2	0	1	0	0	1	1	1	1	1	1	1	1	0	0	0	0	0	0	0	0	1	1	0	0	0	0	0	0	0	0	0	0	0	0	0	0	0	0	0	GB_GCA_003674045.1	database/GCA/003/674/045/	GCA_003674045.1_genomic.fna.gz	GB_GCA_003674045.1
GCA_003676145.1	2	0	0	0	0	0	0	0	0	0	0	0	0	0	0	0	0	0	0	0	2	1	1	0	1	1	1	1	1	1	1	1	1	0	1	1	0	0	0	1	1	0	0	0	0	GB_GCA_003676145.1	database/GCA/003/676/145/	GCA_003676145.1_genomic.fna.gz	GB_GCA_003676145.1
GCA_003696665.1	0	0	0	0	0	0	0	0	0	0	0	0	0	0	0	0	0	0	0	0	1	1	1	0	1	1	1	2	2	1	1	1	1	0	1	1	0	0	0	2	0	0	0	0	0	GB_GCA_003696665.1	database/GCA/003/696/665/	GCA_003696665.1_genomic.fna.gz	GB_GCA_003696665.1
GCA_003712055.1	1	1	1	1	1	1	1	1	0	0	0	0	0	0	0	0	0	0	0	1	0	0	0	0	0	0	1	0	0	0	0	0	0	0	0	0	0	0	0	0	0	0	0	0	0	GB_GCA_003712055.1	database/GCA/003/712/055/	GCA_003712055.1_genomic.fna.gz	GB_GCA_003712055.1
GCA_003712165.1	0	0	0	0	0	0	0	0	0	0	1	1	1	1	1	1	0	1	0	0	0	0	0	0	0	1	1	0	0	0	0	0	0	0	0	0	0	0	0	0	0	0	0	0	0	GB_GCA_003712165.1	database/GCA/003/712/165/	GCA_003712165.1_genomic.fna.gz	GB_GCA_003712165.1
GCA_003719395.1	0	0	1	0	0	0	0	1	0	0	1	1	0	1	0	1	1	1	0	0	0	0	0	0	0	0	1	0	0	0	0	0	0	0	0	0	0	0	0	0	0	0	0	0	0	GB_GCA_003719395.1	database/GCA/003/719/395/	GCA_003719395.1_genomic.fna.gz	GB_GCA_003719395.1
GCA_003722095.1	1	1	1	1	2	1	0	0	0	0	0	0	0	0	1	0	0	1	0	0	0	0	0	0	0	0	0	0	0	0	0	0	0	0	0	0	0	0	0	0	0	0	0	0	0	GB_GCA_003722095.1	database/GCA/003/722/095/	GCA_003722095.1_genomic.fna.gz	GB_GCA_003722095.1
GCA_003722315.1	1	0	0	0	1	0	0	0	0	0	0	0	0	0	0	0	0	0	0	0	0	1	0	0	0	0	0	0	0	0	0	0	0	0	0	0	0	0	0	0	0	0	0	0	0	GB_GCA_003722315.1	database/GCA/003/722/315/	GCA_003722315.1_genomic.fna.gz	GB_GCA_003722315.1
GCA_003724185.1	0	0	0	0	2	0	0	0	0	0	0	0	0	0	0	0	0	0	0	0	1	1	0	0	0	0	1	1	0	1	0	0	0	0	0	0	1	0	0	1	0	0	0	0	0	GB_GCA_003724185.1	database/GCA/003/724/185/	GCA_003724185.1_genomic.fna.gz	GB_GCA_003724185.1
GCA_003724325.1	1	0	0	0	0	0	0	0	0	0	0	0	1	1	1	1	0	0	0	0	0	0	0	0	0	1	0	0	0	0	0	0	0	0	0	0	0	0	0	0	0	0	0	0	0	GB_GCA_003724325.1	database/GCA/003/724/325/	GCA_003724325.1_genomic.fna.gz	GB_GCA_003724325.1
GCA_003725745.1	0	0	0	0	0	0	0	2	0	0	1	1	1	1	1	1	1	1	0	0	0	0	0	0	0	0	1	0	0	0	1	0	0	0	0	0	0	0	0	0	0	0	0	0	0	GB_GCA_003725745.1	database/GCA/003/725/745/	GCA_003725745.1_genomic.fna.gz	GB_GCA_003725745.1
GCA_003755025.1	0	0	2	0	0	0	0	2	0	0	0	0	0	0	0	0	0	0	0	1	1	1	0	0	1	1	1	1	1	0	1	1	1	0	0	1	0	1	0	1	0	0	0	0	0	GB_GCA_003755025.1	database/GCA/003/755/025/	GCA_003755025.1_genomic.fna.gz	GB_GCA_003755025.1
GCA_003762715.1	1	1	1	1	0	1	0	0	0	0	0	0	0	0	0	0	0	0	0	0	0	0	0	0	0	0	1	0	0	0	0	0	0	0	0	0	0	0	0	0	0	0	0	0	0	GB_GCA_003762715.1	database/GCA/003/762/715/	GCA_003762715.1_genomic.fna.gz	GB_GCA_003762715.1
GCA_003797895.1	1	1	1	2	0	1	0	1	0	0	0	0	0	0	0	0	0	0	0	1	0	0	0	0	0	0	1	1	0	0	0	0	0	0	0	0	0	0	0	0	0	0	0	0	0	GB_GCA_003797895.1	database/GCA/003/797/895/	GCA_003797895.1_genomic.fna.gz	GB_GCA_003797895.1
GCA_003820375.1	1	0	0	0	0	0	0	0	0	0	0	0	0	0	0	0	0	0	0	0	1	0	0	0	0	0	2	0	0	0	0	0	0	0	0	0	0	0	0	0	0	0	0	0	0	GB_GCA_003820375.1	database/GCA/003/820/375/	GCA_003820375.1_genomic.fna.gz	GB_GCA_003820375.1
GCA_003833075.1	1	1	1	1	0	1	0	0	1	0	0	0	0	0	0	0	0	0	0	0	0	0	0	0	0	0	1	0	0	0	0	0	0	0	0	0	0	0	0	0	0	0	0	0	0	GB_GCA_003833075.1	database/GCA/003/833/075/	GCA_003833075.1_genomic.fna.gz	GB_GCA_003833075.1
GCA_003856375.1	1	1	1	1	0	1	0	1	0	0	0	0	0	0	0	0	0	0	0	0	0	1	0	0	0	0	2	0	0	0	0	0	0	0	0	0	0	0	0	0	0	0	0	0	0	GB_GCA_003856375.1	database/GCA/003/856/375/	GCA_003856375.1_genomic.fna.gz	GB_GCA_003856375.1
GCA_003858485.1	0	0	0	0	0	0	0	0	0	0	0	0	0	1	0	0	0	0	0	0	0	0	0	0	0	0	0	0	0	0	0	0	0	0	0	0	0	0	0	0	0	0	0	0	0	GB_GCA_003858485.1	database/GCA/003/858/485/	GCA_003858485.1_genomic.fna.gz	GB_GCA_003858485.1
GCA_003859965.1	1	0	0	0	0	0	0	0	0	0	0	0	0	0	0	0	0	0	0	1	1	1	0	0	0	0	1	1	1	0	0	0	0	0	0	1	0	1	0	0	0	0	0	0	0	GB_GCA_003859965.1	database/GCA/003/859/965/	GCA_003859965.1_genomic.fna.gz	GB_GCA_003859965.1
GCA_003932755.1	0	0	0	0	0	0	0	0	0	0	0	0	0	0	0	0	0	0	0	0	1	1	1	0	1	1	1	2	1	1	0	0	0	1	1	1	0	0	0	0	0	0	0	0	0	GB_GCA_003932755.1	database/GCA/003/932/755/	GCA_003932755.1_genomic.fna.gz	GB_GCA_003932755.1
GCA_003934925.1	0	0	0	0	1	0	0	0	0	0	1	1	1	1	1	1	1	1	0	1	0	0	0	0	0	0	0	0	0	0	0	0	0	0	0	0	0	0	0	0	0	0	0	0	0	GB_GCA_003934925.1	database/GCA/003/934/925/	GCA_003934925.1_genomic.fna.gz	GB_GCA_003934925.1
GCA_003945285.1	0	0	0	0	1	0	0	0	0	0	1	1	1	1	1	1	1	1	0	1	0	0	0	0	0	0	0	0	0	0	0	0	0	0	0	0	0	0	0	0	0	0	0	0	0	GB_GCA_003945285.1	database/GCA/003/945/285/	GCA_003945285.1_genomic.fna.gz	GB_GCA_003945285.1
GCA_003955985.1	1	1	1	1	0	1	0	1	0	0	0	0	0	0	0	0	0	0	0	0	0	0	0	0	0	0	1	0	0	0	0	0	0	0	0	0	0	0	0	0	0	0	0	0	0	GB_GCA_003955985.1	database/GCA/003/955/985/	GCA_003955985.1_genomic.fna.gz	GB_GCA_003955985.1
GCA_003963305.1	0	0	0	0	1	0	0	0	0	0	1	1	1	1	1	1	0	1	0	0	0	0	0	0	0	1	1	0	0	0	0	0	0	0	0	0	0	0	0	0	0	0	0	0	0	GB_GCA_003963305.1	database/GCA/003/963/305/	GCA_003963305.1_genomic.fna.gz	GB_GCA_003963305.1
GCA_003963365.1	0	0	0	0	0	0	0	1	0	0	1	1	1	1	1	1	1	1	0	0	0	0	0	0	0	0	1	0	0	0	0	0	0	0	0	0	0	0	0	0	0	0	0	0	0	GB_GCA_003963365.1	database/GCA/003/963/365/	GCA_003963365.1_genomic.fna.gz	GB_GCA_003963365.1
GCA_003973385.1	0	0	0	0	0	0	0	0	0	0	1	0	1	1	0	1	1	1	0	0	1	1	0	0	0	0	1	0	0	0	0	0	0	0	0	0	0	0	0	0	0	0	0	0	0	GB_GCA_003973385.1	database/GCA/003/973/385/	GCA_003973385.1_genomic.fna.gz	GB_GCA_003973385.1
GCA_003990955.1	0	0	0	0	2	0	0	0	0	0	1	0	1	0	2	1	0	1	1	0	0	0	0	0	0	1	1	0	0	0	0	0	0	0	0	0	0	0	0	0	0	0	0	0	0	GB_GCA_003990955.1	database/GCA/003/990/955/	GCA_003990955.1_genomic.fna.gz	GB_GCA_003990955.1
GCA_004000035.1	1	1	1	1	2	1	0	1	0	0	0	0	0	0	0	0	0	0	0	0	0	0	0	0	0	0	1	0	0	0	0	0	0	0	0	0	0	0	0	0	0	0	0	0	0	GB_GCA_004000035.1	database/GCA/004/000/035/	GCA_004000035.1_genomic.fna.gz	GB_GCA_004000035.1
GCA_004001285.1	1	1	1	1	1	1	0	2	0	0	0	0	0	0	0	0	0	0	0	0	0	0	0	0	0	0	1	0	0	0	0	0	0	0	0	0	0	0	0	0	0	0	0	0	0	GB_GCA_004001285.1	database/GCA/004/001/285/	GCA_004001285.1_genomic.fna.gz	GB_GCA_004001285.1
GCA_004005435.1	0	0	0	0	0	0	0	0	0	0	0	0	0	0	0	0	0	0	0	0	1	1	0	0	0	0	1	1	0	1	0	0	0	0	0	0	1	0	1	0	0	0	0	0	0	GB_GCA_004005435.1	database/GCA/004/005/435/	GCA_004005435.1_genomic.fna.gz	GB_GCA_004005435.1
GCA_004010275.1	0	0	1	0	1	0	0	2	0	0	1	0	1	1	1	1	1	1	0	0	0	0	0	0	0	0	1	0	0	0	0	0	0	0	0	0	0	0	0	0	0	0	0	0	0	GB_GCA_004010275.1	database/GCA/004/010/275/	GCA_004010275.1_genomic.fna.gz	GB_GCA_004010275.1
GCA_004010535.1	0	0	0	0	0	0	0	0	0	0	0	0	0	0	0	0	0	0	0	2	0	0	0	0	0	0	0	0	0	0	0	0	0	0	0	0	0	0	0	0	0	0	0	0	0	GB_GCA_004010535.1	database/GCA/004/010/535/	GCA_004010535.1_genomic.fna.gz	GB_GCA_004010535.1
GCA_004010835.2	2	1	0	0	1	0	0	2	0	0	0	0	0	0	0	0	0	0	0	0	0	0	0	0	0	1	0	0	0	0	0	0	0	0	0	0	0	0	0	0	0	0	0	0	0	GB_GCA_004010835.2	database/GCA/004/010/835/	GCA_004010835.2_genomic.fna.gz	GB_GCA_004010835.2
GCA_004010935.1	0	1	2	0	0	1	0	1	0	0	0	0	0	0	0	0	0	0	0	0	1	1	1	0	1	1	1	1	1	1	1	1	1	0	1	1	0	0	0	1	0	0	0	0	0	GB_GCA_004010935.1	database/GCA/004/010/935/	GCA_004010935.1_genomic.fna.gz	GB_GCA_004010935.1
GCA_004011035.1	1	1	0	1	0	1	1	0	0	0	0	0	0	0	0	0	0	0	0	0	0	1	0	0	0	0	1	0	0	0	0	0	0	0	0	0	0	0	0	0	0	0	0	0	0	GB_GCA_004011035.1	database/GCA/004/011/035/	GCA_004011035.1_genomic.fna.gz	GB_GCA_004011035.1
GCA_004015825.1	1	1	1	1	2	1	0	0	0	0	0	0	1	0	0	0	0	1	0	0	0	0	0	0	0	1	0	0	0	0	0	0	0	0	0	0	0	0	0	0	0	0	0	0	0	GB_GCA_004015825.1	database/GCA/004/015/825/	GCA_004015825.1_genomic.fna.gz	GB_GCA_004015825.1
GCA_004017275.1	0	0	0	0	0	0	0	0	0	0	0	0	0	0	0	0	0	0	0	0	2	1	0	0	0	0	1	1	0	1	0	0	0	0	0	0	1	1	1	0	0	0	0	0	0	GB_GCA_004017275.1	database/GCA/004/017/275/	GCA_004017275.1_genomic.fna.gz	GB_GCA_004017275.1
GCA_004020315.1	0	0	0	0	0	0	0	0	0	0	0	0	0	0	0	0	0	0	0	0	2	1	0	0	0	0	1	1	0	1	0	0	0	0	0	0	1	1	1	0	0	0	0	0	0	GB_GCA_004020315.1	database/GCA/004/020/315/	GCA_004020315.1_genomic.fna.gz	GB_GCA_004020315.1
GCA_004020645.1	0	0	0	0	0	0	0	0	0	0	0	0	0	0	0	0	0	0	0	0	1	1	0	0	0	0	1	1	0	1	0	0	0	0	0	0	1	1	1	0	0	0	0	0	0	GB_GCA_004020645.1	database/GCA/004/020/645/	GCA_004020645.1_genomic.fna.gz	GB_GCA_004020645.1
GCA_004028505.1	0	0	0	0	0	0	0	0	0	0	1	1	1	1	1	0	1	0	0	0	0	0	0	0	0	0	1	1	0	0	0	0	0	0	0	0	0	0	0	0	0	0	0	0	0	GB_GCA_004028505.1	database/GCA/004/028/505/	GCA_004028505.1_genomic.fna.gz	GB_GCA_004028505.1
GCA_004028775.1	0	0	0	0	1	0	0	0	0	0	0	0	0	0	0	0	0	0	0	0	0	0	0	0	0	1	0	0	0	0	0	0	0	0	0	0	0	0	0	0	0	0	0	0	0	GB_GCA_004028775.1	database/GCA/004/028/775/	GCA_004028775.1_genomic.fna.gz	GB_GCA_004028775.1
GCA_004078665.1	1	1	0	1	4	1	1	1	0	0	0	0	0	0	0	0	0	0	0	0	0	0	0	0	0	0	1	0	0	1	0	0	0	0	0	0	0	0	0	0	0	0	0	0	0	GB_GCA_004078665.1	database/GCA/004/078/665/	GCA_004078665.1_genomic.fna.gz	GB_GCA_004078665.1
GCA_004116995.1	1	1	0	1	4	0	1	0	0	0	0	0	0	0	0	0	0	0	0	0	0	0	0	0	0	0	1	1	0	0	0	0	0	0	0	0	0	0	0	0	0	0	0	0	0	GB_GCA_004116995.1	database/GCA/004/116/995/	GCA_004116995.1_genomic.fna.gz	GB_GCA_004116995.1
GCA_004124295.1	2	0	0	0	0	0	0	0	0	0	0	0	0	0	0	0	0	0	0	0	0	0	0	0	0	0	1	0	0	0	0	0	0	0	0	0	0	0	0	0	0	0	0	0	0	GB_GCA_004124295.1	database/GCA/004/124/295/	GCA_004124295.1_genomic.fna.gz	GB_GCA_004124295.1
GCA_004124385.1	1	1	0	1	0	1	0	1	0	0	0	0	0	0	0	0	0	0	0	0	0	0	0	0	0	0	1	1	0	0	0	0	0	0	0	0	0	0	0	0	0	0	0	0	0	GB_GCA_004124385.1	database/GCA/004/124/385/	GCA_004124385.1_genomic.fna.gz	GB_GCA_004124385.1
GCA_004124405.1	1	1	1	1	1	1	0	0	0	0	0	0	0	0	0	0	0	1	0	0	0	0	0	0	0	0	1	1	0	0	0	0	0	0	0	0	0	0	0	0	0	0	0	0	0	GB_GCA_004124405.1	database/GCA/004/124/405/	GCA_004124405.1_genomic.fna.gz	GB_GCA_004124405.1
GCA_004124475.1	1	1	0	1	0	1	0	1	0	0	0	1	0	0	0	0	0	0	0	0	0	0	0	0	0	0	1	0	0	0	0	0	0	0	0	0	0	0	0	0	0	0	0	0	0	GB_GCA_004124475.1	database/GCA/004/124/475/	GCA_004124475.1_genomic.fna.gz	GB_GCA_004124475.1
GCA_004134995.1	0	0	0	0	0	0	0	0	0	0	0	0	0	0	0	2	0	0	0	0	1	1	0	0	1	1	1	1	1	1	0	0	0	0	1	1	0	0	0	1	0	0	0	0	0	GB_GCA_004134995.1	database/GCA/004/134/995/	GCA_004134995.1_genomic.fna.gz	GB_GCA_004134995.1
GCA_004144185.1	0	0	0	0	0	0	0	0	0	0	1	1	1	1	1	1	1	1	0	0	0	0	0	0	0	0	1	1	0	0	0	0	0	0	0	0	0	0	0	0	0	0	0	0	0	GB_GCA_004144185.1	database/GCA/004/144/185/	GCA_004144185.1_genomic.fna.gz	GB_GCA_004144185.1
GCA_004145795.1	2	1	0	1	3	1	1	1	0	0	0	0	0	0	0	0	0	0	0	0	0	0	0	0	0	0	1	0	0	0	0	0	0	0	0	0	0	0	0	0	0	0	0	0	0	GB_GCA_004145795.1	database/GCA/004/145/795/	GCA_004145795.1_genomic.fna.gz	GB_GCA_004145795.1
GCA_004153165.1	1	1	0	1	3	1	1	0	0	0	0	0	0	0	0	0	0	0	0	0	0	0	0	0	0	0	1	0	0	0	0	0	0	0	0	0	0	0	0	0	0	0	0	0	0	GB_GCA_004153165.1	database/GCA/004/153/165/	GCA_004153165.1_genomic.fna.gz	GB_GCA_004153165.1
GCA_004153195.1	3	1	0	1	3	1	1	0	0	0	0	0	0	0	0	0	0	0	0	0	0	0	0	0	0	0	1	0	0	0	0	0	0	0	0	0	0	0	0	0	0	0	0	0	0	GB_GCA_004153195.1	database/GCA/004/153/195/	GCA_004153195.1_genomic.fna.gz	GB_GCA_004153195.1
GCA_004153385.1	0	0	0	0	0	0	0	0	0	0	0	0	0	0	0	0	0	0	0	0	1	1	0	0	0	0	1	1	0	1	0	0	0	0	0	0	1	0	1	0	0	0	0	0	0	GB_GCA_004153385.1	database/GCA/004/153/385/	GCA_004153385.1_genomic.fna.gz	GB_GCA_004153385.1
GCA_004154635.1	1	0	0	0	0	0	0	0	0	0	0	0	0	0	0	0	0	0	0	1	0	0	0	0	0	0	1	0	0	0	0	0	0	0	0	0	0	0	0	0	0	0	0	0	0	GB_GCA_004154635.1	database/GCA/004/154/635/	GCA_004154635.1_genomic.fna.gz	GB_GCA_004154635.1
GCA_004172865.1	0	0	0	0	0	0	0	0	0	0	0	1	0	0	0	0	0	0	0	1	1	1	1	0	1	1	1	2	1	1	0	0	0	0	1	1	0	0	0	1	0	0	0	0	0	GB_GCA_004172865.1	database/GCA/004/172/865/	GCA_004172865.1_genomic.fna.gz	GB_GCA_004172865.1
GCA_004193205.1	1	2	3	1	8	1	0	1	0	0	0	0	1	0	0	0	0	0	0	0	0	0	0	0	0	0	1	0	0	0	0	0	0	0	0	0	0	0	0	0	0	0	0	0	0	GB_GCA_004193205.1	database/GCA/004/193/205/	GCA_004193205.1_genomic.fna.gz	GB_GCA_004193205.1
GCA_004193545.1	0	0	0	0	0	0	0	0	0	0	1	1	1	1	2	1	0	1	0	0	0	2	0	0	0	1	0	0	0	0	0	0	0	0	0	0	0	0	0	0	0	0	0	0	0	GB_GCA_004193545.1	database/GCA/004/193/545/	GCA_004193545.1_genomic.fna.gz	GB_GCA_004193545.1
GCA_004193555.1	1	0	0	0	0	0	0	0	0	0	1	1	1	1	1	1	0	1	0	0	0	0	0	0	0	2	2	0	0	0	0	0	0	0	0	0	0	0	0	0	0	0	0	0	0	GB_GCA_004193555.1	database/GCA/004/193/555/	GCA_004193555.1_genomic.fna.gz	GB_GCA_004193555.1
GCA_004193595.1	0	0	0	0	0	0	0	0	0	0	1	0	1	1	1	1	0	2	0	0	0	2	0	0	0	1	1	1	0	0	0	0	0	0	0	0	0	0	0	0	0	0	0	0	0	GB_GCA_004193595.1	database/GCA/004/193/595/	GCA_004193595.1_genomic.fna.gz	GB_GCA_004193595.1
GCA_004195035.1	0	0	0	0	0	0	0	0	0	0	1	0	2	0	1	1	0	1	0	0	0	1	0	0	0	1	2	0	0	0	0	0	0	0	0	0	0	0	0	0	0	0	0	0	0	GB_GCA_004195035.1	database/GCA/004/195/035/	GCA_004195035.1_genomic.fna.gz	GB_GCA_004195035.1
GCA_004195045.1	0	0	0	0	0	0	0	0	0	0	1	0	1	0	2	1	0	1	0	0	0	0	0	0	0	1	2	0	0	0	0	0	0	0	0	0	0	0	0	0	0	0	0	0	0	GB_GCA_004195045.1	database/GCA/004/195/045/	GCA_004195045.1_genomic.fna.gz	GB_GCA_004195045.1
GCA_004208945.1	0	0	0	0	0	0	0	2	0	0	0	0	0	0	0	0	0	0	0	0	1	1	1	0	1	1	1	1	1	1	0	0	0	1	1	1	0	0	0	0	0	0	0	0	0	GB_GCA_004208945.1	database/GCA/004/208/945/	GCA_004208945.1_genomic.fna.gz	GB_GCA_004208945.1
GCA_004211975.1	0	0	0	0	0	0	0	0	0	0	0	0	1	0	0	0	0	1	0	0	1	0	1	0	0	1	1	0	0	0	0	0	0	0	0	0	0	0	0	0	0	0	0	0	0	GB_GCA_004211975.1	database/GCA/004/211/975/	GCA_004211975.1_genomic.fna.gz	GB_GCA_004211975.1
GCA_004212075.1	0	0	0	0	0	0	0	0	0	0	0	0	0	0	1	0	0	1	0	0	0	0	1	0	0	1	0	0	0	0	2	0	0	0	0	0	0	0	0	0	0	0	0	0	0	GB_GCA_004212075.1	database/GCA/004/212/075/	GCA_004212075.1_genomic.fna.gz	GB_GCA_004212075.1
GCA_004212085.1	0	0	0	0	0	0	0	0	0	0	0	0	0	0	0	0	0	1	0	0	0	0	1	0	0	1	0	0	0	0	1	0	0	0	0	0	0	0	0	0	0	0	0	0	0	GB_GCA_004212085.1	database/GCA/004/212/085/	GCA_004212085.1_genomic.fna.gz	GB_GCA_004212085.1
GCA_004212095.1	0	0	0	0	0	0	0	0	0	0	1	1	1	1	2	1	0	1	0	0	0	1	1	0	0	1	0	0	0	0	0	0	0	0	0	0	0	0	0	0	0	0	0	0	0	GB_GCA_004212095.1	database/GCA/004/212/095/	GCA_004212095.1_genomic.fna.gz	GB_GCA_004212095.1
GCA_004213555.1	1	1	1	1	0	1	0	0	0	0	0	0	0	0	0	0	0	0	0	0	0	0	0	0	0	0	1	0	0	0	0	0	0	0	0	0	0	0	0	0	0	0	0	0	0	GB_GCA_004213555.1	database/GCA/004/213/555/	GCA_004213555.1_genomic.fna.gz	GB_GCA_004213555.1
GCA_004282745.1	0	0	0	0	0	0	0	0	0	0	1	1	1	1	1	1	0	1	0	0	0	1	0	0	0	1	1	0	0	1	0	0	0	0	0	0	0	0	0	0	0	0	0	0	0	GB_GCA_004282745.1	database/GCA/004/282/745/	GCA_004282745.1_genomic.fna.gz	GB_GCA_004282745.1
GCA_004284765.1	0	0	0	0	0	0	0	0	0	0	1	1	1	1	1	1	1	1	0	0	0	0	0	0	0	0	1	0	0	0	0	0	0	0	0	0	0	0	0	0	0	0	0	0	0	GB_GCA_004284765.1	database/GCA/004/284/765/	GCA_004284765.1_genomic.fna.gz	GB_GCA_004284765.1
GCA_004291335.1	0	0	0	0	0	0	0	2	0	0	0	0	0	0	0	0	0	0	0	0	1	1	1	0	1	1	1	1	1	1	0	0	0	0	1	1	0	0	0	1	0	0	0	0	0	GB_GCA_004291335.1	database/GCA/004/291/335/	GCA_004291335.1_genomic.fna.gz	GB_GCA_004291335.1
GCA_004295015.1	0	0	0	0	0	0	0	1	0	0	1	1	1	1	1	1	1	1	0	0	0	0	0	0	0	0	2	1	0	0	0	0	0	0	0	0	0	0	0	0	0	0	0	0	0	GB_GCA_004295015.1	database/GCA/004/295/015/	GCA_004295015.1_genomic.fna.gz	GB_GCA_004295015.1
GCA_004295055.1	0	0	0	0	0	0	0	0	0	0	0	0	0	0	0	0	0	0	0	0	2	0	0	0	0	0	1	2	0	1	0	0	0	0	0	0	1	0	0	1	0	0	0	0	0	GB_GCA_004295055.1	database/GCA/004/295/055/	GCA_004295055.1_genomic.fna.gz	GB_GCA_004295055.1
GCA_004297165.1	0	0	0	0	0	0	0	1	0	1	0	0	0	0	0	0	0	0	0	0	1	1	0	0	1	1	2	1	1	1	1	1	1	0	1	1	0	0	0	0	0	0	0	0	0	GB_GCA_004297165.1	database/GCA/004/297/165/	GCA_004297165.1_genomic.fna.gz	GB_GCA_004297165.1
GCA_004297305.1	1	1	1	1	1	1	0	1	0	0	0	0	0	0	0	0	0	0	0	0	0	0	0	0	0	0	1	0	0	0	0	0	0	0	0	0	0	0	0	0	0	0	0	0	0	GB_GCA_004297305.1	database/GCA/004/297/305/	GCA_004297305.1_genomic.fna.gz	GB_GCA_004297305.1
GCA_004297335.1	1	0	0	0	1	0	0	0	0	0	0	0	0	0	0	0	0	0	0	0	1	1	0	0	1	0	1	1	1	1	1	1	1	0	1	1	0	0	0	1	0	0	0	0	0	GB_GCA_004297335.1	database/GCA/004/297/335/	GCA_004297335.1_genomic.fna.gz	GB_GCA_004297335.1
GCA_004297465.1	1	0	0	0	1	0	0	0	0	0	0	0	0	0	0	0	0	0	0	0	1	1	0	0	0	5	2	1	0	1	1	1	1	0	0	0	1	0	1	0	0	0	0	0	0	GB_GCA_004297465.1	database/GCA/004/297/465/	GCA_004297465.1_genomic.fna.gz	GB_GCA_004297465.1
GCA_004297485.1	0	0	0	0	1	0	0	0	0	0	0	0	0	0	0	0	0	0	0	0	1	1	0	0	1	1	1	1	1	1	0	0	0	0	0	0	1	0	0	1	0	0	0	0	0	GB_GCA_004297485.1	database/GCA/004/297/485/	GCA_004297485.1_genomic.fna.gz	GB_GCA_004297485.1
GCA_004297765.1	0	0	0	0	2	0	0	0	0	0	1	0	2	1	1	1	0	1	0	0	0	0	0	0	0	2	1	0	0	0	0	0	0	0	0	0	0	0	0	0	0	0	0	0	0	GB_GCA_004297765.1	database/GCA/004/297/765/	GCA_004297765.1_genomic.fna.gz	GB_GCA_004297765.1
GCA_004297825.1	0	0	0	0	1	0	0	3	0	0	1	0	1	1	1	1	0	1	0	0	0	0	0	0	0	1	1	1	0	0	0	0	0	0	0	0	0	0	0	0	0	0	0	0	0	GB_GCA_004297825.1	database/GCA/004/297/825/	GCA_004297825.1_genomic.fna.gz	GB_GCA_004297825.1
GCA_004297845.1	0	0	0	0	0	0	0	0	0	0	1	1	1	1	1	1	1	1	0	0	0	1	0	0	0	0	1	1	0	0	0	0	0	0	0	0	0	0	0	0	0	0	0	0	0	GB_GCA_004297845.1	database/GCA/004/297/845/	GCA_004297845.1_genomic.fna.gz	GB_GCA_004297845.1
GCA_004298065.1	1	0	0	0	0	0	0	0	0	0	0	0	0	0	0	0	0	0	0	0	1	1	1	0	1	0	2	1	1	1	1	1	1	0	1	1	0	0	0	1	0	0	0	0	0	GB_GCA_004298065.1	database/GCA/004/298/065/	GCA_004298065.1_genomic.fna.gz	GB_GCA_004298065.1
GCA_004298115.1	2	0	0	0	0	0	0	1	0	0	1	0	1	1	1	1	1	1	0	0	0	0	0	0	0	0	2	0	0	0	0	0	0	0	0	0	0	0	0	0	0	0	0	0	0	GB_GCA_004298115.1	database/GCA/004/298/115/	GCA_004298115.1_genomic.fna.gz	GB_GCA_004298115.1
GCA_004298335.1	0	0	0	0	0	0	0	0	0	0	0	0	0	0	0	0	0	0	0	1	1	0	0	0	0	0	1	0	0	0	0	0	0	0	0	0	0	0	0	0	0	0	0	0	0	GB_GCA_004298335.1	database/GCA/004/298/335/	GCA_004298335.1_genomic.fna.gz	GB_GCA_004298335.1
GCA_004298435.1	0	0	0	0	0	0	0	0	0	0	0	0	0	0	0	0	0	0	0	0	1	1	0	0	0	0	1	1	0	0	0	0	0	0	0	0	0	0	1	0	0	0	0	0	0	GB_GCA_004298435.1	database/GCA/004/298/435/	GCA_004298435.1_genomic.fna.gz	GB_GCA_004298435.1
GCA_004298465.1	0	0	0	0	0	0	0	1	0	0	0	0	0	0	0	0	0	0	0	0	1	1	0	1	0	0	1	1	1	1	0	0	0	0	1	1	0	0	0	2	0	0	0	0	0	GB_GCA_004298465.1	database/GCA/004/298/465/	GCA_004298465.1_genomic.fna.gz	GB_GCA_004298465.1
GCA_004298905.1	0	0	0	0	0	0	0	0	0	0	0	0	0	0	0	0	0	0	0	0	1	1	1	0	1	1	1	1	1	1	0	0	0	0	1	1	0	0	0	1	0	2	0	0	0	GB_GCA_004298905.1	database/GCA/004/298/905/	GCA_004298905.1_genomic.fna.gz	GB_GCA_004298905.1
GCA_004299235.1	1	1	0	1	0	1	1	1	0	0	0	0	0	0	0	0	0	0	0	0	0	0	0	0	0	0	1	0	0	0	0	0	0	0	0	0	0	0	0	0	0	0	0	0	0	GB_GCA_004299235.1	database/GCA/004/299/235/	GCA_004299235.1_genomic.fna.gz	GB_GCA_004299235.1
GCA_004299845.1	0	0	0	0	0	0	0	0	0	0	1	0	1	1	0	1	1	1	0	0	0	0	0	1	0	0	1	0	0	0	0	0	0	0	0	0	0	0	0	0	0	0	0	0	0	GB_GCA_004299845.1	database/GCA/004/299/845/	GCA_004299845.1_genomic.fna.gz	GB_GCA_004299845.1
GCA_004321905.1	0	0	0	0	0	0	0	0	0	1	1	0	1	1	0	1	0	1	0	0	1	0	0	1	0	1	0	0	0	0	0	0	0	0	0	0	0	0	0	0	0	0	0	0	0	GB_GCA_004321905.1	database/GCA/004/321/905/	GCA_004321905.1_genomic.fna.gz	GB_GCA_004321905.1
GCA_004321915.1	0	0	0	0	0	0	0	0	0	0	1	1	1	2	1	1	0	1	0	0	0	1	0	0	0	1	1	0	0	1	0	0	0	0	0	0	0	0	0	0	0	0	0	0	0	GB_GCA_004321915.1	database/GCA/004/321/915/	GCA_004321915.1_genomic.fna.gz	GB_GCA_004321915.1
GCA_004322215.1	2	0	0	0	0	0	0	0	0	0	1	0	0	0	0	0	0	0	0	0	0	0	0	1	0	0	2	1	0	0	0	0	0	0	0	0	0	0	0	0	0	0	0	0	0	GB_GCA_004322215.1	database/GCA/004/322/215/	GCA_004322215.1_genomic.fna.gz	GB_GCA_004322215.1
GCA_004322275.1	0	0	0	0	0	0	0	0	0	0	1	1	1	1	1	1	0	1	0	0	0	1	0	0	0	1	1	0	0	0	0	0	0	0	0	0	0	0	0	0	0	0	0	0	0	GB_GCA_004322275.1	database/GCA/004/322/275/	GCA_004322275.1_genomic.fna.gz	GB_GCA_004322275.1
GCA_004332195.1	0	0	0	0	0	0	0	0	0	0	1	1	1	1	1	1	1	1	0	0	0	0	0	0	0	0	1	1	0	0	0	0	0	0	0	0	0	0	0	0	0	0	0	0	0	GB_GCA_004332195.1	database/GCA/004/332/195/	GCA_004332195.1_genomic.fna.gz	GB_GCA_004332195.1
GCA_004332335.1	0	0	0	0	0	0	0	0	0	0	0	0	0	0	2	0	1	0	0	0	0	0	0	0	0	0	0	0	0	0	0	0	0	0	0	0	0	0	0	0	0	0	0	0	0	GB_GCA_004332335.1	database/GCA/004/332/335/	GCA_004332335.1_genomic.fna.gz	GB_GCA_004332335.1
GCA_004345325.1	0	0	0	0	0	0	0	1	0	0	0	0	0	0	0	0	0	0	0	1	1	1	1	0	0	0	1	1	1	2	0	0	0	0	1	1	0	0	0	1	0	0	0	0	0	GB_GCA_004345325.1	database/GCA/004/345/325/	GCA_004345325.1_genomic.fna.gz	GB_GCA_004345325.1
GCA_004348925.1	0	0	0	0	0	0	0	0	0	0	1	0	1	0	1	1	0	1	1	0	0	0	0	0	0	1	1	0	0	0	0	0	0	0	0	0	0	0	0	0	0	0	0	0	0	GB_GCA_004348925.1	database/GCA/004/348/925/	GCA_004348925.1_genomic.fna.gz	GB_GCA_004348925.1
GCA_004353515.1	0	0	0	0	0	0	0	0	0	0	0	0	0	0	0	0	0	0	0	0	1	1	1	0	1	1	1	2	1	1	0	0	0	1	1	1	0	0	0	0	0	0	0	0	0	GB_GCA_004353515.1	database/GCA/004/353/515/	GCA_004353515.1_genomic.fna.gz	GB_GCA_004353515.1
GCA_004356455.1	1	2	1	1	5	1	1	0	0	0	0	0	0	0	1	0	0	0	0	0	0	0	0	0	0	0	1	0	1	0	0	0	0	0	0	0	0	0	0	0	0	0	0	0	0	GB_GCA_004356455.1	database/GCA/004/356/455/	GCA_004356455.1_genomic.fna.gz	GB_GCA_004356455.1
GCA_004366205.1	2	1	0	1	0	1	1	0	0	0	0	0	0	0	0	0	0	0	0	0	0	0	0	0	0	0	1	0	0	0	0	0	0	0	0	0	0	0	0	0	0	0	0	0	0	GB_GCA_004366205.1	database/GCA/004/366/205/	GCA_004366205.1_genomic.fna.gz	GB_GCA_004366205.1
GCA_004366385.1	0	0	0	0	0	0	0	0	0	0	1	1	1	1	1	1	0	1	0	0	0	0	0	0	0	1	1	0	0	0	0	0	0	0	0	0	0	0	0	0	0	0	0	0	0	GB_GCA_004366385.1	database/GCA/004/366/385/	GCA_004366385.1_genomic.fna.gz	GB_GCA_004366385.1
GCA_004376055.2	0	0	0	0	0	0	0	0	0	0	1	1	1	1	1	1	1	1	0	0	0	1	0	0	0	0	0	1	0	0	0	0	0	0	0	0	0	0	0	0	0	0	0	0	0	GB_GCA_004376055.2	database/GCA/004/376/055/	GCA_004376055.2_genomic.fna.gz	GB_GCA_004376055.2
GCA_004376295.1	0	0	0	0	0	0	0	0	0	0	0	1	0	0	0	0	0	1	0	0	1	0	0	0	0	1	0	0	0	0	0	0	0	0	0	0	0	0	0	0	0	0	0	0	0	GB_GCA_004376295.1	database/GCA/004/376/295/	GCA_004376295.1_genomic.fna.gz	GB_GCA_004376295.1
GCA_004379115.1	1	1	1	1	1	1	0	1	0	0	0	0	0	0	0	0	0	0	0	0	0	0	0	0	0	0	1	0	0	0	0	0	0	0	0	0	0	0	0	0	0	0	0	0	0	GB_GCA_004379115.1	database/GCA/004/379/115/	GCA_004379115.1_genomic.fna.gz	GB_GCA_004379115.1
GCA_004379135.1	1	1	0	1	2	1	1	0	0	0	0	0	0	0	0	0	0	0	0	0	0	0	0	0	0	0	1	0	0	0	0	0	0	0	0	0	0	0	0	0	0	0	0	0	0	GB_GCA_004379135.1	database/GCA/004/379/135/	GCA_004379135.1_genomic.fna.gz	GB_GCA_004379135.1
GCA_004525545.1	2	0	0	0	0	0	0	0	0	0	0	0	0	0	0	0	0	0	0	0	0	0	0	0	0	1	0	0	0	0	0	0	0	0	0	0	0	0	0	0	0	0	0	0	0	GB_GCA_004525545.1	database/GCA/004/525/545/	GCA_004525545.1_genomic.fna.gz	GB_GCA_004525545.1
GCA_004525885.1	0	0	0	0	0	0	0	0	0	0	0	0	0	0	0	0	0	0	0	0	1	1	2	0	1	1	1	2	1	1	0	0	0	0	1	1	0	0	0	1	0	0	0	0	0	GB_GCA_004525885.1	database/GCA/004/525/885/	GCA_004525885.1_genomic.fna.gz	GB_GCA_004525885.1
GCA_004535785.1	0	0	0	0	0	0	0	1	0	0	0	0	0	0	0	0	0	0	0	0	2	1	1	0	1	1	1	1	1	1	0	0	0	0	1	1	0	0	0	1	0	0	0	0	0	GB_GCA_004535785.1	database/GCA/004/535/785/	GCA_004535785.1_genomic.fna.gz	GB_GCA_004535785.1
GCA_004535795.1	1	0	0	0	0	0	0	1	0	0	0	0	0	0	0	0	0	0	0	0	1	1	1	0	1	1	1	1	1	1	0	0	0	0	1	1	0	0	0	1	0	0	0	0	0	GB_GCA_004535795.1	database/GCA/004/535/795/	GCA_004535795.1_genomic.fna.gz	GB_GCA_004535795.1
GCA_004551485.1	1	0	0	0	0	1	0	0	0	0	0	0	0	0	0	0	0	0	0	0	1	1	1	0	1	1	2	1	1	1	1	1	1	0	1	1	0	0	0	1	0	0	0	0	0	GB_GCA_004551485.1	database/GCA/004/551/485/	GCA_004551485.1_genomic.fna.gz	GB_GCA_004551485.1
GCA_004551945.1	0	0	0	0	0	0	0	1	0	0	0	0	0	0	0	0	0	0	0	0	0	0	0	0	0	0	0	0	0	0	0	0	0	0	0	0	0	0	0	0	0	0	0	0	0	GB_GCA_004551945.1	database/GCA/004/551/945/	GCA_004551945.1_genomic.fna.gz	GB_GCA_004551945.1
GCA_004554165.1	0	0	0	0	0	1	0	0	0	0	1	0	0	0	0	0	0	0	0	0	0	0	0	0	0	0	0	0	0	0	0	0	0	0	0	0	0	0	0	0	0	0	0	0	0	GB_GCA_004554165.1	database/GCA/004/554/165/	GCA_004554165.1_genomic.fna.gz	GB_GCA_004554165.1
GCA_004555175.1	0	0	0	0	0	0	0	0	0	0	0	0	0	0	0	0	0	0	0	1	0	0	0	1	0	0	0	0	0	0	0	0	0	0	0	0	0	0	0	0	0	0	0	0	0	GB_GCA_004555175.1	database/GCA/004/555/175/	GCA_004555175.1_genomic.fna.gz	GB_GCA_004555175.1
GCA_004556455.1	0	0	0	0	0	0	0	0	0	0	0	0	0	0	0	0	0	0	0	1	0	0	0	0	0	0	0	0	0	0	0	0	0	0	0	0	0	0	0	0	0	0	0	0	0	GB_GCA_004556455.1	database/GCA/004/556/455/	GCA_004556455.1_genomic.fna.gz	GB_GCA_004556455.1
GCA_004556705.1	0	0	0	0	0	0	0	0	1	0	0	0	0	1	0	0	0	0	0	0	0	0	0	0	0	0	0	0	0	0	0	0	0	0	0	0	0	0	0	0	0	0	0	0	0	GB_GCA_004556705.1	database/GCA/004/556/705/	GCA_004556705.1_genomic.fna.gz	GB_GCA_004556705.1
GCA_004557245.1	0	0	0	0	0	0	0	0	0	0	1	0	0	0	0	0	0	0	0	0	0	0	0	0	0	0	0	0	0	0	0	0	0	0	0	0	0	0	0	0	0	0	0	0	0	GB_GCA_004557245.1	database/GCA/004/557/245/	GCA_004557245.1_genomic.fna.gz	GB_GCA_004557245.1
GCA_004557645.1	0	0	0	0	0	0	0	0	0	0	0	0	0	0	0	0	0	0	0	1	0	0	0	0	0	0	0	0	0	0	0	0	0	0	0	0	0	0	0	0	0	0	0	0	0	GB_GCA_004557645.1	database/GCA/004/557/645/	GCA_004557645.1_genomic.fna.gz	GB_GCA_004557645.1
GCA_004557655.1	0	0	0	0	0	0	0	0	0	0	0	0	0	0	0	0	0	0	0	1	0	0	0	0	0	0	0	0	0	0	0	0	0	0	0	0	0	0	0	0	0	0	0	0	0	GB_GCA_004557655.1	database/GCA/004/557/655/	GCA_004557655.1_genomic.fna.gz	GB_GCA_004557655.1
GCA_004563715.1	1	1	1	1	1	1	1	2	0	0	0	0	0	0	0	0	0	0	0	0	0	0	0	0	0	0	1	0	0	0	0	0	0	0	0	0	0	0	0	0	0	0	0	0	0	GB_GCA_004563715.1	database/GCA/004/563/715/	GCA_004563715.1_genomic.fna.gz	GB_GCA_004563715.1
GCA_004564215.1	0	0	0	0	0	0	0	0	0	0	0	0	0	0	0	0	0	0	0	0	1	1	0	0	0	0	1	0	0	1	0	0	0	0	0	0	0	0	1	0	0	0	0	0	0	GB_GCA_004564215.1	database/GCA/004/564/215/	GCA_004564215.1_genomic.fna.gz	GB_GCA_004564215.1
GCA_004570425.1	1	1	2	1	3	1	0	2	0	0	0	0	0	0	0	0	0	0	0	0	0	0	0	0	0	0	1	0	0	0	0	0	0	0	0	0	0	0	0	0	0	0	0	0	0	GB_GCA_004570425.1	database/GCA/004/570/425/	GCA_004570425.1_genomic.fna.gz	GB_GCA_004570425.1
GCA_004570955.1	1	1	0	1	1	1	1	1	0	0	0	0	0	0	0	0	0	0	0	0	0	0	0	0	0	0	1	0	0	0	0	0	0	0	0	0	0	0	0	0	0	0	0	0	0	GB_GCA_004570955.1	database/GCA/004/570/955/	GCA_004570955.1_genomic.fna.gz	GB_GCA_004570955.1
GCA_004762125.1	1	1	1	1	1	1	1	1	0	0	0	0	0	0	0	0	0	0	0	0	1	1	1	0	1	1	1	1	1	1	2	1	1	1	1	1	0	0	0	0	0	0	0	0	0	GB_GCA_004762125.1	database/GCA/004/762/125/	GCA_004762125.1_genomic.fna.gz	GB_GCA_004762125.1
GCA_004762155.1	1	1	1	1	0	1	0	1	0	0	0	0	0	0	0	0	0	0	0	0	0	0	0	0	0	0	2	0	0	0	0	0	0	0	0	0	0	0	0	0	0	0	0	0	0	GB_GCA_004762155.1	database/GCA/004/762/155/	GCA_004762155.1_genomic.fna.gz	GB_GCA_004762155.1
GCA_004791255.1	0	0	0	0	0	0	0	0	0	0	1	0	0	0	0	0	0	0	1	0	1	1	0	0	1	1	1	1	0	1	1	1	1	0	0	0	1	1	1	0	0	0	0	0	0	GB_GCA_004791255.1	database/GCA/004/791/255/	GCA_004791255.1_genomic.fna.gz	GB_GCA_004791255.1
GCA_004827385.1	0	0	0	0	0	0	0	0	0	0	0	0	0	0	0	0	0	0	0	0	1	1	0	0	1	1	1	1	0	1	1	1	1	0	0	0	1	0	1	0	0	0	0	0	0	GB_GCA_004827385.1	database/GCA/004/827/385/	GCA_004827385.1_genomic.fna.gz	GB_GCA_004827385.1
GCA_004923195.1	0	0	0	0	0	0	0	0	0	0	1	1	1	1	1	1	0	1	0	0	0	0	0	0	0	1	1	0	0	0	0	0	0	0	0	0	0	0	0	0	0	0	0	0	0	GB_GCA_004923195.1	database/GCA/004/923/195/	GCA_004923195.1_genomic.fna.gz	GB_GCA_004923195.1
GCA_005116745.1	0	0	0	0	0	0	0	0	0	0	0	0	0	0	0	0	0	0	0	1	1	0	0	0	0	0	1	0	0	0	0	0	0	0	0	0	0	0	0	0	0	0	0	0	0	GB_GCA_005116745.1	database/GCA/005/116/745/	GCA_005116745.1_genomic.fna.gz	GB_GCA_005116745.1
GCA_005217565.1	1	1	1	1	1	1	0	1	0	0	0	1	0	0	0	0	0	0	0	0	0	0	0	1	0	0	1	0	0	0	0	0	0	0	0	0	0	0	0	0	0	0	0	0	0	GB_GCA_005217565.1	database/GCA/005/217/565/	GCA_005217565.1_genomic.fna.gz	GB_GCA_005217565.1
GCA_005223075.1	0	0	0	0	0	0	0	0	0	0	0	0	0	0	0	0	0	0	0	0	0	0	0	0	0	1	0	0	0	0	0	0	0	0	0	0	0	0	0	0	0	0	0	0	0	GB_GCA_005223075.1	database/GCA/005/223/075/	GCA_005223075.1_genomic.fna.gz	GB_GCA_005223075.1
GCA_005223185.1	1	0	0	0	1	0	0	0	0	0	0	1	0	0	0	0	0	0	0	1	1	0	0	0	0	0	1	0	0	0	0	0	0	0	0	0	0	0	0	0	0	0	0	0	0	GB_GCA_005223185.1	database/GCA/005/223/185/	GCA_005223185.1_genomic.fna.gz	GB_GCA_005223185.1
GCA_005239165.1	0	0	0	0	0	1	0	0	0	0	0	0	0	0	0	0	0	0	0	1	1	1	1	0	1	1	1	1	1	1	1	1	1	0	1	1	0	0	0	1	0	0	0	0	0	GB_GCA_005239165.1	database/GCA/005/239/165/	GCA_005239165.1_genomic.fna.gz	GB_GCA_005239165.1
GCA_005239175.1	1	1	1	1	2	1	0	0	0	0	0	0	1	0	0	0	0	1	0	0	0	0	0	0	0	0	0	0	0	0	0	0	0	0	0	0	0	0	0	0	0	0	1	0	0	GB_GCA_005239175.1	database/GCA/005/239/175/	GCA_005239175.1_genomic.fna.gz	GB_GCA_005239175.1
GCA_005239435.1	1	1	3	1	2	1	0	0	0	0	0	0	2	0	0	0	0	0	0	0	0	0	0	0	0	0	0	0	0	0	0	0	0	0	0	0	0	0	0	0	0	0	0	0	0	GB_GCA_005239435.1	database/GCA/005/239/435/	GCA_005239435.1_genomic.fna.gz	GB_GCA_005239435.1
GCA_005402585.1	0	0	0	0	0	0	0	1	0	0	1	1	1	1	1	1	1	1	0	0	1	0	0	0	0	0	1	0	0	0	1	0	0	0	0	0	0	0	0	0	0	0	0	0	0	GB_GCA_005402585.1	database/GCA/005/402/585/	GCA_005402585.1_genomic.fna.gz	GB_GCA_005402585.1
GCA_005405945.1	0	0	2	1	1	1	0	1	0	0	1	1	1	1	1	1	1	2	0	0	0	0	0	0	0	1	1	0	0	0	0	0	0	0	0	0	0	0	0	0	0	0	0	0	0	GB_GCA_005405945.1	database/GCA/005/405/945/	GCA_005405945.1_genomic.fna.gz	GB_GCA_005405945.1
GCA_005473895.2	0	0	1	0	1	0	0	1	0	0	0	0	0	0	0	0	1	0	0	0	1	1	0	0	0	0	1	1	0	1	0	0	0	0	0	0	1	0	1	0	0	0	0	0	0	GB_GCA_005473895.2	database/GCA/005/473/895/	GCA_005473895.2_genomic.fna.gz	GB_GCA_005473895.2
GCA_005502445.1	1	1	1	1	0	1	0	1	0	0	0	0	0	0	0	0	0	0	0	0	0	0	0	0	0	0	1	0	0	0	0	0	0	0	0	0	0	0	0	0	0	0	0	0	0	GB_GCA_005502445.1	database/GCA/005/502/445/	GCA_005502445.1_genomic.fna.gz	GB_GCA_005502445.1
GCA_005502775.1	1	1	1	0	0	1	0	1	0	0	0	0	0	0	0	0	0	0	0	0	0	0	0	0	0	0	1	0	0	0	0	0	0	0	0	0	0	0	0	0	0	0	0	0	0	GB_GCA_005502775.1	database/GCA/005/502/775/	GCA_005502775.1_genomic.fna.gz	GB_GCA_005502775.1
GCA_005502805.1	0	0	1	0	0	0	0	0	0	0	0	0	0	0	0	0	0	0	0	1	1	1	0	0	0	0	2	1	0	1	0	0	0	0	0	0	1	0	1	0	0	0	0	0	0	GB_GCA_005502805.1	database/GCA/005/502/805/	GCA_005502805.1_genomic.fna.gz	GB_GCA_005502805.1
GCA_005502875.1	0	0	0	0	0	0	0	0	0	0	0	0	0	0	0	0	0	0	0	1	1	1	1	0	1	1	1	1	0	0	0	0	0	0	1	1	0	0	0	1	0	0	0	0	0	GB_GCA_005502875.1	database/GCA/005/502/875/	GCA_005502875.1_genomic.fna.gz	GB_GCA_005502875.1
GCA_005502915.1	0	0	0	0	0	0	0	2	0	0	0	0	0	0	0	0	0	0	0	0	1	1	0	1	0	0	1	1	1	1	0	0	0	0	1	1	0	0	0	1	0	0	0	0	0	GB_GCA_005502915.1	database/GCA/005/502/915/	GCA_005502915.1_genomic.fna.gz	GB_GCA_005502915.1
GCA_005502925.1	0	0	0	0	0	0	0	0	0	0	0	0	0	0	0	0	0	0	0	0	1	1	0	0	0	0	2	2	0	1	0	0	0	0	0	0	1	0	1	0	0	0	0	0	0	GB_GCA_005502925.1	database/GCA/005/502/925/	GCA_005502925.1_genomic.fna.gz	GB_GCA_005502925.1
GCA_005503055.1	0	0	0	0	0	0	0	1	0	0	0	0	0	0	0	0	0	0	0	0	1	1	0	1	0	0	2	1	1	1	0	0	0	0	1	1	0	1	0	1	0	0	0	0	0	GB_GCA_005503055.1	database/GCA/005/503/055/	GCA_005503055.1_genomic.fna.gz	GB_GCA_005503055.1
GCA_005503065.1	0	0	1	0	1	0	0	1	0	0	0	0	0	0	0	0	0	0	0	2	1	1	0	1	0	0	1	1	1	0	0	0	0	0	0	1	0	0	0	1	0	0	0	0	0	GB_GCA_005503065.1	database/GCA/005/503/065/	GCA_005503065.1_genomic.fna.gz	GB_GCA_005503065.1
GCA_005503085.1	0	0	1	0	0	0	0	0	0	0	0	0	0	0	0	0	0	0	0	0	1	1	1	0	1	1	1	1	1	0	0	0	0	0	1	1	0	0	0	1	0	0	0	0	0	GB_GCA_005503085.1	database/GCA/005/503/085/	GCA_005503085.1_genomic.fna.gz	GB_GCA_005503085.1
GCA_005503165.1	0	0	0	0	1	0	0	0	0	0	0	0	0	0	0	0	0	0	0	0	1	1	0	0	0	1	1	1	0	1	0	0	0	0	0	0	1	0	0	1	0	0	0	0	0	GB_GCA_005503165.1	database/GCA/005/503/165/	GCA_005503165.1_genomic.fna.gz	GB_GCA_005503165.1
GCA_005503215.1	0	0	0	0	1	0	0	1	0	0	0	0	0	0	0	0	0	0	0	0	1	1	0	0	0	0	1	1	0	1	0	0	0	0	0	0	1	0	0	1	0	0	0	0	0	GB_GCA_005503215.1	database/GCA/005/503/215/	GCA_005503215.1_genomic.fna.gz	GB_GCA_005503215.1
GCA_005503335.1	0	0	1	0	1	0	0	1	0	0	0	0	0	0	0	0	0	0	0	1	2	1	0	0	0	0	1	1	1	0	0	0	0	0	0	1	0	1	0	1	0	0	0	0	0	GB_GCA_005503335.1	database/GCA/005/503/335/	GCA_005503335.1_genomic.fna.gz	GB_GCA_005503335.1
GCA_005518185.1	0	0	0	0	2	0	0	0	0	0	0	0	0	0	0	0	0	0	0	0	1	1	0	0	0	0	1	1	0	1	0	0	0	0	0	0	1	0	0	1	0	0	0	0	0	GB_GCA_005518185.1	database/GCA/005/518/185/	GCA_005518185.1_genomic.fna.gz	GB_GCA_005518185.1
GCA_005524015.1	0	0	0	0	0	0	0	0	0	0	1	1	1	1	1	1	0	1	0	1	1	1	0	0	0	1	1	0	0	0	2	0	0	0	0	0	0	0	0	0	0	0	0	0	0	GB_GCA_005524015.1	database/GCA/005/524/015/	GCA_005524015.1_genomic.fna.gz	GB_GCA_005524015.1
GCA_005768725.1	0	0	0	0	0	0	0	0	0	0	0	0	0	0	0	0	0	0	0	0	0	0	0	0	0	0	0	1	0	0	0	0	0	0	0	0	0	0	0	0	0	0	0	0	0	GB_GCA_005768725.1	database/GCA/005/768/725/	GCA_005768725.1_genomic.fna.gz	GB_GCA_005768725.1
GCA_005768755.1	0	0	0	0	1	0	0	0	0	0	0	0	0	0	0	0	0	0	0	0	1	1	0	0	0	0	1	1	0	1	0	0	0	0	0	0	1	0	1	0	0	0	0	0	0	GB_GCA_005768755.1	database/GCA/005/768/755/	GCA_005768755.1_genomic.fna.gz	GB_GCA_005768755.1
GCA_005774545.1	0	0	0	0	0	0	0	0	0	0	1	1	1	1	1	2	0	1	0	0	0	0	0	0	0	1	1	0	0	1	0	0	0	0	0	0	0	0	0	0	0	0	0	0	0	GB_GCA_005774545.1	database/GCA/005/774/545/	GCA_005774545.1_genomic.fna.gz	GB_GCA_005774545.1
GCA_005877565.1	0	0	0	0	0	0	0	0	0	0	0	0	0	0	0	0	0	0	0	1	1	0	0	0	0	0	0	0	0	0	0	0	0	0	0	0	0	0	0	0	0	0	0	0	0	GB_GCA_005877565.1	database/GCA/005/877/565/	GCA_005877565.1_genomic.fna.gz	GB_GCA_005877565.1
GCA_005877885.1	1	1	1	1	0	1	0	0	0	0	0	0	0	0	0	0	0	0	0	0	0	0	0	1	0	0	1	0	0	0	0	0	0	0	0	0	0	0	0	0	0	0	0	0	0	GB_GCA_005877885.1	database/GCA/005/877/885/	GCA_005877885.1_genomic.fna.gz	GB_GCA_005877885.1
GCA_005879535.1	1	1	1	1	1	1	1	0	0	0	0	0	0	0	0	0	0	0	0	0	1	0	0	0	0	0	1	0	0	0	0	0	0	0	0	0	0	0	0	0	0	0	0	0	0	GB_GCA_005879535.1	database/GCA/005/879/535/	GCA_005879535.1_genomic.fna.gz	GB_GCA_005879535.1
GCA_005879655.1	2	1	1	1	2	1	1	1	0	0	0	1	0	0	0	0	0	1	0	1	0	0	0	0	0	0	1	0	0	0	0	0	0	0	0	0	0	0	0	0	0	0	0	0	0	GB_GCA_005879655.1	database/GCA/005/879/655/	GCA_005879655.1_genomic.fna.gz	GB_GCA_005879655.1
GCA_005880615.1	1	0	0	0	2	0	0	0	0	0	0	0	0	0	0	0	0	1	0	0	0	0	0	0	0	0	1	0	0	0	1	0	0	0	0	0	0	0	0	0	0	0	0	0	0	GB_GCA_005880615.1	database/GCA/005/880/615/	GCA_005880615.1_genomic.fna.gz	GB_GCA_005880615.1
GCA_005880985.1	1	2	1	1	4	1	0	1	0	0	0	0	1	0	0	0	0	0	1	0	0	0	0	0	0	0	2	0	1	0	0	0	0	0	0	0	0	0	0	0	0	0	0	0	0	GB_GCA_005880985.1	database/GCA/005/880/985/	GCA_005880985.1_genomic.fna.gz	GB_GCA_005880985.1
GCA_005881495.1	2	1	1	1	1	0	1	2	0	0	0	0	0	0	0	0	0	0	0	0	0	0	0	0	0	0	1	1	0	0	0	0	0	0	0	0	0	0	0	0	0	0	0	0	0	GB_GCA_005881495.1	database/GCA/005/881/495/	GCA_005881495.1_genomic.fna.gz	GB_GCA_005881495.1
GCA_005881825.1	1	2	0	1	1	1	1	0	0	0	0	0	0	0	0	0	0	0	0	0	0	0	0	0	0	0	1	0	0	0	0	0	0	0	0	0	0	0	0	1	0	0	0	0	0	GB_GCA_005881825.1	database/GCA/005/881/825/	GCA_005881825.1_genomic.fna.gz	GB_GCA_005881825.1
GCA_005883765.1	0	0	0	0	0	0	0	1	0	0	0	1	1	1	1	1	1	1	0	0	0	0	0	0	0	0	3	1	0	0	0	0	0	0	0	0	0	0	0	0	0	0	0	0	0	GB_GCA_005883765.1	database/GCA/005/883/765/	GCA_005883765.1_genomic.fna.gz	GB_GCA_005883765.1
GCA_005884925.1	1	1	0	1	0	1	0	0	0	0	0	0	0	0	0	0	0	0	0	0	0	0	0	0	0	0	1	0	0	0	2	0	0	0	0	0	0	0	0	0	0	0	0	0	0	GB_GCA_005884925.1	database/GCA/005/884/925/	GCA_005884925.1_genomic.fna.gz	GB_GCA_005884925.1
GCA_005885405.1	1	1	1	1	1	0	0	1	0	1	0	0	1	0	0	0	0	1	0	0	0	0	0	0	0	0	0	0	0	0	0	0	0	0	0	0	0	0	0	0	0	0	0	0	0	GB_GCA_005885405.1	database/GCA/005/885/405/	GCA_005885405.1_genomic.fna.gz	GB_GCA_005885405.1
GCA_005887995.1	1	0	0	0	0	0	0	0	0	0	0	0	0	0	0	0	0	0	0	0	0	0	0	0	0	1	1	0	0	0	0	0	0	0	0	0	0	0	0	0	0	0	0	0	0	GB_GCA_005887995.1	database/GCA/005/887/995/	GCA_005887995.1_genomic.fna.gz	GB_GCA_005887995.1
GCA_005888325.1	2	1	0	1	2	1	1	0	0	0	0	0	0	0	0	0	0	0	0	1	0	0	0	0	0	0	2	0	0	0	2	0	0	0	0	0	0	0	0	0	0	0	0	0	0	GB_GCA_005888325.1	database/GCA/005/888/325/	GCA_005888325.1_genomic.fna.gz	GB_GCA_005888325.1
GCA_005893265.1	0	0	0	1	0	1	0	0	0	0	0	0	0	0	0	0	0	0	0	0	0	0	0	0	0	0	0	0	0	0	0	0	0	0	0	0	0	0	0	0	0	0	0	0	0	GB_GCA_005893265.1	database/GCA/005/893/265/	GCA_005893265.1_genomic.fna.gz	GB_GCA_005893265.1
GCA_005938025.2	0	0	0	0	0	0	0	0	0	0	1	1	1	1	1	1	1	1	0	0	0	0	0	0	0	0	2	0	0	0	0	0	0	0	0	0	0	0	0	0	0	0	0	0	0	GB_GCA_005938025.2	database/GCA/005/938/025/	GCA_005938025.2_genomic.fna.gz	GB_GCA_005938025.2
GCA_005954745.1	1	1	0	1	1	1	0	1	0	0	0	0	1	0	1	0	0	1	0	0	0	0	0	0	0	0	0	0	0	0	0	0	0	0	0	0	0	0	0	0	0	0	0	0	0	GB_GCA_005954745.1	database/GCA/005/954/745/	GCA_005954745.1_genomic.fna.gz	GB_GCA_005954745.1
GCA_006171285.1	1	1	3	1	1	2	1	2	0	0	0	0	0	0	0	0	0	0	0	0	1	1	1	0	1	1	1	1	1	1	1	1	1	1	1	1	0	0	0	0	0	0	0	0	0	GB_GCA_006171285.1	database/GCA/006/171/285/	GCA_006171285.1_genomic.fna.gz	GB_GCA_006171285.1
GCA_006212005.1	0	0	0	0	0	0	0	0	0	0	1	0	1	1	1	1	1	1	0	1	0	0	0	0	0	0	0	0	0	0	0	0	0	0	0	0	0	0	0	0	0	0	0	0	0	GB_GCA_006212005.1	database/GCA/006/212/005/	GCA_006212005.1_genomic.fna.gz	GB_GCA_006212005.1
GCA_006438735.1	0	0	0	0	0	0	0	0	0	0	0	0	0	0	0	0	0	0	0	0	1	1	0	0	0	1	1	1	0	1	0	0	0	0	0	0	1	0	0	1	0	0	0	0	0	GB_GCA_006438735.1	database/GCA/006/438/735/	GCA_006438735.1_genomic.fna.gz	GB_GCA_006438735.1
GCA_006438845.1	0	0	1	0	0	0	0	1	0	0	0	0	0	0	0	0	0	0	0	2	1	1	0	1	0	0	1	1	1	0	0	0	0	0	0	1	0	0	0	1	0	0	0	0	0	GB_GCA_006438845.1	database/GCA/006/438/845/	GCA_006438845.1_genomic.fna.gz	GB_GCA_006438845.1
GCA_006738865.1	0	0	0	0	0	0	0	0	0	0	0	0	0	0	0	0	0	0	0	0	1	1	0	0	1	1	1	1	0	1	0	0	0	0	0	0	1	0	0	1	0	0	0	0	0	GB_GCA_006738865.1	database/GCA/006/738/865/	GCA_006738865.1_genomic.fna.gz	GB_GCA_006738865.1
GCA_006739055.1	0	0	0	0	0	0	0	0	0	0	0	0	0	0	0	0	0	1	0	0	1	1	0	0	1	1	1	1	0	1	0	0	0	0	0	0	1	0	0	1	0	0	0	0	0	GB_GCA_006739055.1	database/GCA/006/739/055/	GCA_006739055.1_genomic.fna.gz	GB_GCA_006739055.1
GCA_006954405.1	1	0	0	0	0	0	0	1	0	0	0	0	0	0	0	0	0	0	0	0	0	0	0	0	0	1	1	0	0	0	0	0	0	0	0	0	0	0	0	0	0	0	0	0	0	GB_GCA_006954405.1	database/GCA/006/954/405/	GCA_006954405.1_genomic.fna.gz	GB_GCA_006954405.1
GCA_006969625.1	0	0	0	1	0	0	0	0	0	0	0	0	0	0	0	0	0	0	0	0	1	1	0	0	1	1	1	1	0	2	0	0	0	0	0	0	1	0	0	1	0	0	0	0	0	GB_GCA_006969625.1	database/GCA/006/969/625/	GCA_006969625.1_genomic.fna.gz	GB_GCA_006969625.1
GCA_006969745.1	1	1	1	1	0	1	0	1	0	0	0	0	0	0	0	0	0	0	0	0	0	0	0	0	0	0	2	0	0	0	0	0	0	0	0	0	0	0	0	0	0	0	0	0	0	GB_GCA_006969745.1	database/GCA/006/969/745/	GCA_006969745.1_genomic.fna.gz	GB_GCA_006969745.1
GCA_006969905.1	1	1	1	1	1	1	1	1	0	0	0	0	0	0	0	0	0	0	0	0	0	0	0	0	0	0	1	0	0	0	0	0	0	0	0	0	0	0	0	0	0	0	0	0	0	GB_GCA_006969905.1	database/GCA/006/969/905/	GCA_006969905.1_genomic.fna.gz	GB_GCA_006969905.1
GCA_007050995.1	0	0	0	0	0	0	0	0	0	0	0	0	0	0	0	0	0	0	0	0	1	1	0	0	1	1	1	1	0	1	0	0	0	0	0	0	1	0	0	1	0	0	0	0	0	GB_GCA_007050995.1	database/GCA/007/050/995/	GCA_007050995.1_genomic.fna.gz	GB_GCA_007050995.1
GCA_007131925.1	0	0	0	0	0	0	0	0	0	0	0	0	0	0	0	0	0	0	0	0	0	0	0	0	0	0	0	0	0	1	0	0	0	0	0	0	0	0	0	0	0	0	0	0	0	GB_GCA_007131925.1	database/GCA/007/131/925/	GCA_007131925.1_genomic.fna.gz	GB_GCA_007131925.1
GCA_007244375.1	3	1	1	1	1	1	0	1	0	0	0	0	0	0	0	0	0	0	0	0	0	0	0	1	0	0	1	0	0	0	0	0	0	0	0	0	0	0	0	0	0	0	0	0	0	GB_GCA_007244375.1	database/GCA/007/244/375/	GCA_007244375.1_genomic.fna.gz	GB_GCA_007244375.1
GCA_007280335.1	1	0	0	0	0	0	0	0	0	0	0	0	2	1	1	1	0	0	0	0	0	0	0	0	0	1	1	1	0	0	0	0	0	0	0	0	0	0	0	0	0	0	0	0	0	GB_GCA_007280335.1	database/GCA/007/280/335/	GCA_007280335.1_genomic.fna.gz	GB_GCA_007280335.1
GCA_007361935.1	0	0	0	0	0	0	0	0	1	0	0	0	0	0	0	0	0	0	0	0	0	0	0	0	0	0	0	0	0	0	0	0	0	0	0	0	0	0	0	0	0	0	0	0	0	GB_GCA_007361935.1	database/GCA/007/361/935/	GCA_007361935.1_genomic.fna.gz	GB_GCA_007361935.1
GCA_007362955.1	1	1	0	1	6	1	1	0	0	0	0	0	0	0	0	0	0	0	0	0	0	0	0	0	0	0	1	0	0	0	0	0	0	0	0	0	0	0	0	0	0	0	0	0	0	GB_GCA_007362955.1	database/GCA/007/362/955/	GCA_007362955.1_genomic.fna.gz	GB_GCA_007362955.1
GCA_007556525.1	0	0	0	0	0	0	0	0	0	0	0	0	0	0	0	0	0	0	0	0	1	1	0	0	0	0	1	1	1	1	0	0	0	0	1	1	0	0	0	1	0	0	0	0	0	GB_GCA_007556525.1	database/GCA/007/556/525/	GCA_007556525.1_genomic.fna.gz	GB_GCA_007556525.1
GCA_007571325.1	0	0	0	0	0	0	0	0	0	0	1	0	2	1	1	1	0	1	0	0	0	0	0	0	0	1	1	0	0	0	0	0	0	0	0	0	0	0	0	0	0	0	0	0	0	GB_GCA_007571325.1	database/GCA/007/571/325/	GCA_007571325.1_genomic.fna.gz	GB_GCA_007571325.1
GCA_007571365.1	0	0	0	0	0	0	0	0	0	0	1	0	1	1	1	1	0	1	0	0	0	0	0	0	0	1	2	0	0	0	0	0	0	0	0	0	0	0	0	1	0	0	0	0	0	GB_GCA_007571365.1	database/GCA/007/571/365/	GCA_007571365.1_genomic.fna.gz	GB_GCA_007571365.1
GCA_007618135.1	0	0	0	0	0	0	0	0	0	0	1	2	1	1	1	1	0	1	0	2	0	0	0	0	0	1	2	0	0	1	1	0	0	0	0	0	0	0	0	0	0	0	0	0	0	GB_GCA_007618135.1	database/GCA/007/618/135/	GCA_007618135.1_genomic.fna.gz	GB_GCA_007618135.1
GCA_007741555.1	0	0	0	0	0	0	0	0	0	0	1	1	1	1	1	1	0	1	0	0	0	0	0	0	0	1	1	0	0	0	0	0	0	0	0	0	0	0	0	0	0	0	0	0	0	GB_GCA_007741555.1	database/GCA/007/741/555/	GCA_007741555.1_genomic.fna.gz	GB_GCA_007741555.1
GCA_007745635.1	0	0	0	0	0	0	0	0	0	0	1	1	1	1	1	1	0	1	0	0	1	0	1	0	0	1	2	0	0	0	0	0	0	0	0	0	0	0	0	0	0	0	0	0	0	GB_GCA_007745635.1	database/GCA/007/745/635/	GCA_007745635.1_genomic.fna.gz	GB_GCA_007745635.1
GCA_007745835.1	0	0	0	0	0	0	0	0	0	0	1	0	1	1	1	1	0	1	0	0	0	0	0	0	0	1	1	0	0	0	0	0	0	0	0	0	0	0	0	0	0	0	0	0	0	GB_GCA_007745835.1	database/GCA/007/745/835/	GCA_007745835.1_genomic.fna.gz	GB_GCA_007745835.1
GCA_007753915.1	0	0	0	0	0	0	0	0	0	0	1	0	1	1	1	1	0	1	0	0	0	0	0	0	0	1	1	0	0	0	0	0	0	0	0	0	0	0	0	0	0	0	0	0	0	GB_GCA_007753915.1	database/GCA/007/753/915/	GCA_007753915.1_genomic.fna.gz	GB_GCA_007753915.1
GCA_007827375.1	1	1	1	1	1	1	1	1	0	0	0	0	0	0	0	0	0	0	0	0	1	1	0	1	1	1	2	1	1	1	1	1	1	0	1	1	0	0	0	1	0	0	0	0	0	GB_GCA_007827375.1	database/GCA/007/827/375/	GCA_007827375.1_genomic.fna.gz	GB_GCA_007827375.1
GCA_007859745.1	0	0	0	0	0	0	0	0	0	0	1	0	2	1	0	1	0	1	0	0	0	0	0	0	0	1	1	0	0	0	0	0	0	0	0	0	0	0	0	0	0	0	0	0	0	GB_GCA_007859745.1	database/GCA/007/859/745/	GCA_007859745.1_genomic.fna.gz	GB_GCA_007859745.1
GCA_007859835.1	0	0	0	0	0	0	0	0	0	0	1	1	1	1	1	1	0	1	0	0	0	0	0	1	0	1	2	0	0	0	0	0	0	0	0	0	0	0	0	0	0	0	0	0	0	GB_GCA_007859835.1	database/GCA/007/859/835/	GCA_007859835.1_genomic.fna.gz	GB_GCA_007859835.1
GCA_007896885.1	1	1	1	1	1	1	0	0	1	0	0	0	0	0	0	0	0	0	0	0	0	0	0	1	0	0	1	0	0	0	0	0	0	0	0	0	0	0	0	0	0	0	0	0	0	GB_GCA_007896885.1	database/GCA/007/896/885/	GCA_007896885.1_genomic.fna.gz	GB_GCA_007896885.1
GCA_007988785.1	1	1	1	1	0	1	0	1	0	0	0	0	0	0	0	0	0	0	0	0	0	0	0	0	0	0	1	0	0	0	0	0	0	0	0	0	0	0	0	0	0	0	0	0	0	GB_GCA_007988785.1	database/GCA/007/988/785/	GCA_007988785.1_genomic.fna.gz	GB_GCA_007988785.1
GCA_007996965.1	1	1	1	1	0	1	0	1	0	1	0	0	0	0	0	0	0	0	0	0	0	0	0	0	0	0	0	0	0	0	0	0	0	0	0	0	0	0	0	0	0	1	1	1	1	GB_GCA_007996965.1	database/GCA/007/996/965/	GCA_007996965.1_genomic.fna.gz	GB_GCA_007996965.1
GCA_008017315.1	0	0	0	0	0	0	0	0	0	0	0	0	0	0	0	0	0	0	0	0	1	1	1	0	0	0	1	1	1	1	0	0	0	0	1	1	0	0	0	1	0	0	0	0	0	GB_GCA_008017315.1	database/GCA/008/017/315/	GCA_008017315.1_genomic.fna.gz	GB_GCA_008017315.1
GCA_008017755.1	0	0	0	0	0	0	0	2	0	0	0	0	0	0	0	0	0	0	0	0	1	1	0	1	0	0	1	1	1	1	0	0	0	0	1	1	0	0	0	1	0	0	0	0	0	GB_GCA_008017755.1	database/GCA/008/017/755/	GCA_008017755.1_genomic.fna.gz	GB_GCA_008017755.1
GCA_008087055.1	0	0	1	0	1	0	0	0	0	0	0	0	0	0	0	0	0	0	0	0	1	1	0	0	0	0	1	1	1	1	0	0	0	0	1	1	0	0	0	1	0	0	0	0	0	GB_GCA_008087055.1	database/GCA/008/087/055/	GCA_008087055.1_genomic.fna.gz	GB_GCA_008087055.1
GCA_008107755.1	0	0	0	0	0	0	0	0	0	0	0	1	0	0	0	0	0	0	0	0	1	1	0	0	0	0	1	1	0	1	0	0	0	0	0	0	1	0	1	0	0	0	0	0	0	GB_GCA_008107755.1	database/GCA/008/107/755/	GCA_008107755.1_genomic.fna.gz	GB_GCA_008107755.1
GCA_008119715.3	0	0	0	0	0	0	0	2	0	0	0	0	0	0	0	0	0	0	0	0	1	1	0	1	0	0	1	1	1	1	0	0	0	0	1	1	0	1	0	1	0	0	0	0	0	GB_GCA_008119715.3	database/GCA/008/119/715/	GCA_008119715.3_genomic.fna.gz	GB_GCA_008119715.3
GCA_008123405.1	1	1	3	1	1	1	0	2	0	0	0	0	0	0	0	0	0	0	0	0	0	0	0	0	0	0	1	0	0	0	0	0	0	0	0	0	0	0	0	0	0	0	0	0	0	GB_GCA_008123405.1	database/GCA/008/123/405/	GCA_008123405.1_genomic.fna.gz	GB_GCA_008123405.1
GCA_008125075.1	1	0	0	0	0	0	0	0	0	0	1	0	0	1	0	0	0	2	0	0	0	0	0	1	0	0	0	0	0	0	0	0	0	0	0	0	0	0	0	0	0	0	0	0	0	GB_GCA_008125075.1	database/GCA/008/125/075/	GCA_008125075.1_genomic.fna.gz	GB_GCA_008125075.1
GCA_008180335.1	1	1	0	1	3	2	1	1	1	0	0	0	0	0	0	0	0	0	0	0	0	0	0	0	0	0	1	0	0	0	0	0	0	0	0	0	0	0	0	0	0	0	0	0	0	GB_GCA_008180335.1	database/GCA/008/180/335/	GCA_008180335.1_genomic.fna.gz	GB_GCA_008180335.1
GCA_008363385.1	0	0	0	0	0	0	0	1	0	0	1	0	1	1	1	1	1	1	0	0	0	0	0	0	0	0	1	0	0	1	0	0	0	0	0	0	0	0	0	0	0	0	0	0	0	GB_GCA_008363385.1	database/GCA/008/363/385/	GCA_008363385.1_genomic.fna.gz	GB_GCA_008363385.1
GCA_008364785.1	1	1	0	1	3	1	1	1	0	0	0	0	0	0	0	0	0	0	0	0	0	0	0	0	0	0	1	0	0	0	0	0	0	0	0	0	0	0	0	0	0	0	0	0	0	GB_GCA_008364785.1	database/GCA/008/364/785/	GCA_008364785.1_genomic.fna.gz	GB_GCA_008364785.1
GCA_008375315.1	1	0	0	0	0	0	0	0	0	0	0	0	0	0	0	0	0	0	0	0	2	1	1	0	1	1	1	1	1	1	0	0	0	0	1	1	0	0	0	1	0	0	0	0	0	GB_GCA_008375315.1	database/GCA/008/375/315/	GCA_008375315.1_genomic.fna.gz	GB_GCA_008375315.1
GCA_008501635.1	1	0	0	0	2	0	0	0	0	0	0	0	0	0	0	0	0	0	0	0	1	1	0	0	1	1	2	1	1	1	1	1	1	0	1	1	0	0	0	0	0	0	0	0	0	GB_GCA_008501635.1	database/GCA/008/501/635/	GCA_008501635.1_genomic.fna.gz	GB_GCA_008501635.1
GCA_008534395.1	0	0	0	0	0	0	0	0	0	0	1	0	1	0	2	1	0	1	0	0	0	0	0	0	0	1	1	0	0	0	0	0	0	0	0	0	0	0	0	0	0	0	0	0	0	GB_GCA_008534395.1	database/GCA/008/534/395/	GCA_008534395.1_genomic.fna.gz	GB_GCA_008534395.1
GCA_008671135.1	0	0	0	1	0	0	0	0	1	0	0	0	0	0	0	0	0	0	0	1	0	0	0	0	0	0	0	0	0	0	0	0	0	0	0	0	0	0	0	0	0	0	0	0	0	GB_GCA_008671135.1	database/GCA/008/671/135/	GCA_008671135.1_genomic.fna.gz	GB_GCA_008671135.1
GCA_008680965.1	0	0	0	0	0	0	0	0	1	0	0	0	0	0	0	0	0	0	0	1	0	0	0	0	0	1	0	0	0	0	0	0	0	0	0	0	0	0	0	0	0	0	0	0	0	GB_GCA_008680965.1	database/GCA/008/680/965/	GCA_008680965.1_genomic.fna.gz	GB_GCA_008680965.1
GCA_008682415.1	0	0	0	0	0	0	0	0	0	0	1	0	1	1	1	1	1	1	0	0	0	0	0	0	0	0	1	0	0	0	0	0	0	0	0	0	0	0	0	0	0	0	0	0	0	GB_GCA_008682415.1	database/GCA/008/682/415/	GCA_008682415.1_genomic.fna.gz	GB_GCA_008682415.1
GCA_008692195.1	1	1	1	1	0	1	0	1	0	0	0	0	0	0	0	0	0	0	0	0	0	0	0	0	0	0	1	0	0	0	0	0	0	0	0	0	0	0	0	0	0	0	0	0	0	GB_GCA_008692195.1	database/GCA/008/692/195/	GCA_008692195.1_genomic.fna.gz	GB_GCA_008692195.1
GCA_008711135.1	0	0	0	0	0	0	0	0	0	0	0	0	0	0	0	0	0	0	0	0	1	1	0	0	0	1	1	1	0	1	0	0	0	0	0	0	1	0	1	0	0	0	0	0	0	GB_GCA_008711135.1	database/GCA/008/711/135/	GCA_008711135.1_genomic.fna.gz	GB_GCA_008711135.1
GCA_008727115.1	0	0	0	0	0	0	0	1	0	0	0	0	0	0	0	0	0	0	0	1	1	1	0	0	0	0	1	1	1	0	0	0	0	0	0	1	0	0	0	1	0	0	0	0	0	GB_GCA_008727115.1	database/GCA/008/727/115/	GCA_008727115.1_genomic.fna.gz	GB_GCA_008727115.1
GCA_008868125.1	1	1	1	1	0	1	0	1	0	0	0	0	0	0	0	0	0	1	0	0	0	0	0	0	0	0	1	0	0	0	0	0	0	0	0	0	0	0	0	0	0	0	0	0	0	GB_GCA_008868125.1	database/GCA/008/868/125/	GCA_008868125.1_genomic.fna.gz	GB_GCA_008868125.1
GCA_008933525.1	0	0	0	0	0	0	0	0	0	0	2	0	1	0	1	1	0	1	0	0	0	0	0	0	0	0	1	0	0	0	0	0	0	0	0	0	0	0	0	0	0	0	0	0	0	GB_GCA_008933525.1	database/GCA/008/933/525/	GCA_008933525.1_genomic.fna.gz	GB_GCA_008933525.1
GCA_008933615.1	1	0	0	0	0	0	0	0	0	0	1	1	1	1	1	1	0	2	0	0	0	0	0	0	0	1	2	0	0	0	0	0	0	0	0	0	0	0	0	0	0	0	0	0	0	GB_GCA_008933615.1	database/GCA/008/933/615/	GCA_008933615.1_genomic.fna.gz	GB_GCA_008933615.1
GCA_008933835.1	0	0	0	0	1	0	0	0	0	0	1	0	1	1	1	1	1	2	0	0	1	0	0	0	0	0	1	0	0	0	0	0	0	0	0	0	0	0	0	0	0	0	0	0	0	GB_GCA_008933835.1	database/GCA/008/933/835/	GCA_008933835.1_genomic.fna.gz	GB_GCA_008933835.1
GCA_009026175.1	1	0	0	0	0	0	0	1	0	0	0	0	0	0	0	0	0	0	0	0	1	0	1	1	1	1	1	2	1	1	1	1	1	0	1	1	0	0	0	1	1	0	0	0	0	GB_GCA_009026175.1	database/GCA/009/026/175/	GCA_009026175.1_genomic.fna.gz	GB_GCA_009026175.1
GCA_009360345.1	0	0	1	0	1	0	0	0	0	0	1	0	0	0	0	0	0	0	0	0	1	1	0	0	1	1	1	1	0	1	0	0	0	0	1	1	0	0	0	1	0	0	0	0	0	GB_GCA_009360345.1	database/GCA/009/360/345/	GCA_009360345.1_genomic.fna.gz	GB_GCA_009360345.1
GCA_009363175.1	1	1	3	1	1	2	1	2	0	0	0	0	0	0	0	0	0	0	0	0	1	1	1	0	1	2	1	1	1	1	1	1	1	1	1	1	0	0	0	0	0	0	0	0	0	GB_GCA_009363175.1	database/GCA/009/363/175/	GCA_009363175.1_genomic.fna.gz	GB_GCA_009363175.1
GCA_009377585.1	0	0	1	0	0	0	0	0	0	0	0	0	0	0	0	0	0	0	0	0	1	1	0	0	2	1	2	1	1	1	0	0	0	0	1	1	0	0	0	1	0	0	0	0	0	GB_GCA_009377585.1	database/GCA/009/377/585/	GCA_009377585.1_genomic.fna.gz	GB_GCA_009377585.1
GCA_009377665.1	1	2	1	1	1	1	1	0	0	0	0	0	0	0	0	0	0	0	0	1	0	0	0	0	0	0	1	0	0	0	0	0	0	0	0	0	0	0	0	0	0	0	0	0	0	GB_GCA_009377665.1	database/GCA/009/377/665/	GCA_009377665.1_genomic.fna.gz	GB_GCA_009377665.1
GCA_009377795.1	1	1	1	1	2	1	0	2	0	0	0	0	0	0	0	0	0	0	0	0	0	0	0	0	0	0	1	0	0	0	0	0	0	0	0	0	0	0	0	0	0	0	0	0	0	GB_GCA_009377795.1	database/GCA/009/377/795/	GCA_009377795.1_genomic.fna.gz	GB_GCA_009377795.1
GCA_009379725.1	0	0	0	0	0	0	0	0	0	0	1	0	1	1	0	3	0	1	0	0	0	0	0	0	0	1	1	0	0	0	0	0	0	0	0	0	0	0	0	0	0	0	0	0	0	GB_GCA_009379725.1	database/GCA/009/379/725/	GCA_009379725.1_genomic.fna.gz	GB_GCA_009379725.1
GCA_009392275.1	0	0	0	0	1	0	0	0	0	0	0	0	0	0	0	1	1	1	0	0	0	0	0	0	0	0	1	0	0	0	0	0	0	0	0	0	0	0	0	0	0	0	0	0	0	GB_GCA_009392275.1	database/GCA/009/392/275/	GCA_009392275.1_genomic.fna.gz	GB_GCA_009392275.1
GCA_009469585.1	1	1	1	1	1	1	0	0	0	0	0	0	0	0	0	0	0	0	0	0	1	1	1	1	1	1	1	1	1	1	1	1	1	0	1	1	0	0	0	1	0	0	0	0	0	GB_GCA_009469585.1	database/GCA/009/469/585/	GCA_009469585.1_genomic.fna.gz	GB_GCA_009469585.1
GCA_009497875.2	1	0	0	0	0	0	0	0	0	0	0	0	0	0	0	0	0	0	0	0	1	1	1	0	1	1	1	2	1	1	1	1	1	0	1	1	0	0	0	1	0	0	0	0	0	GB_GCA_009497875.2	database/GCA/009/497/875/	GCA_009497875.2_genomic.fna.gz	GB_GCA_009497875.2
GCA_009497895.1	0	0	0	0	0	0	0	1	0	0	0	0	0	0	0	0	0	0	0	0	1	1	1	0	1	1	1	1	1	1	1	0	0	0	1	1	0	0	0	1	0	0	0	0	0	GB_GCA_009497895.1	database/GCA/009/497/895/	GCA_009497895.1_genomic.fna.gz	GB_GCA_009497895.1
GCA_009646425.1	1	0	0	0	1	0	0	0	0	0	0	0	0	0	0	0	0	0	0	0	1	1	0	0	0	0	1	1	0	1	0	0	0	0	0	1	0	0	0	1	0	0	0	0	0	GB_GCA_009646425.1	database/GCA/009/646/425/	GCA_009646425.1_genomic.fna.gz	GB_GCA_009646425.1
GCA_009649675.1	0	0	1	0	0	1	0	0	0	0	0	0	0	0	0	1	0	0	0	0	1	1	0	0	1	1	1	1	0	1	0	0	0	0	0	0	1	0	0	1	0	0	0	0	0	GB_GCA_009649675.1	database/GCA/009/649/675/	GCA_009649675.1_genomic.fna.gz	GB_GCA_009649675.1
GCA_009664345.1	0	0	0	0	0	0	0	0	0	1	1	1	1	1	1	1	0	1	0	0	0	0	0	0	0	1	1	0	0	0	0	0	0	0	0	0	0	0	0	0	0	0	0	0	0	GB_GCA_009664345.1	database/GCA/009/664/345/	GCA_009664345.1_genomic.fna.gz	GB_GCA_009664345.1
GCA_009665115.1	1	0	0	0	0	0	0	0	0	0	0	0	2	1	1	1	0	0	0	0	0	0	0	0	0	1	0	0	0	0	0	0	0	0	0	0	0	0	0	0	0	0	0	0	0	GB_GCA_009665115.1	database/GCA/009/665/115/	GCA_009665115.1_genomic.fna.gz	GB_GCA_009665115.1
GCA_009668205.1	1	1	1	1	1	2	1	2	0	0	0	0	0	0	0	0	0	0	0	0	1	1	1	0	1	1	1	1	1	1	1	1	1	1	1	1	0	0	0	0	0	0	0	0	0	GB_GCA_009668205.1	database/GCA/009/668/205/	GCA_009668205.1_genomic.fna.gz	GB_GCA_009668205.1
GCA_009668225.1	1	1	1	1	1	1	1	1	0	0	0	0	0	0	0	0	0	0	0	0	1	1	1	0	1	1	1	1	1	1	1	1	1	1	1	1	0	0	0	0	0	0	0	0	0	GB_GCA_009668225.1	database/GCA/009/668/225/	GCA_009668225.1_genomic.fna.gz	GB_GCA_009668225.1
GCA_009668945.1	2	0	0	0	0	0	0	0	0	0	0	0	0	0	0	0	0	0	0	0	0	0	0	0	0	1	1	0	0	0	1	1	1	0	0	0	0	0	0	0	0	0	0	0	0	GB_GCA_009668945.1	database/GCA/009/668/945/	GCA_009668945.1_genomic.fna.gz	GB_GCA_009668945.1
GCA_009676745.1	1	1	0	1	1	1	1	1	0	0	0	0	0	0	0	0	0	0	0	0	0	0	0	0	0	0	1	0	0	0	0	0	0	0	0	0	0	0	0	0	0	0	0	0	0	GB_GCA_009676745.1	database/GCA/009/676/745/	GCA_009676745.1_genomic.fna.gz	GB_GCA_009676745.1
GCA_009684515.1	0	0	0	0	0	0	0	0	0	0	1	1	1	1	2	2	0	1	0	1	0	1	0	0	0	1	1	0	0	1	0	0	0	0	0	0	0	0	0	0	0	0	0	0	0	GB_GCA_009684515.1	database/GCA/009/684/515/	GCA_009684515.1_genomic.fna.gz	GB_GCA_009684515.1
GCA_009684525.1	0	0	0	0	0	0	0	0	0	0	1	1	1	1	1	2	0	1	0	2	0	1	0	0	0	1	1	2	0	0	0	0	0	0	0	0	0	0	0	0	0	0	0	0	0	GB_GCA_009684525.1	database/GCA/009/684/525/	GCA_009684525.1_genomic.fna.gz	GB_GCA_009684525.1
GCA_009691195.1	1	1	0	1	2	1	0	1	0	0	0	0	1	0	0	0	0	0	0	0	0	0	0	0	0	0	1	0	0	0	0	0	0	0	0	0	0	0	0	0	0	0	0	0	0	GB_GCA_009691195.1	database/GCA/009/691/195/	GCA_009691195.1_genomic.fna.gz	GB_GCA_009691195.1
GCA_009691445.1	0	0	0	0	0	0	0	0	0	0	1	0	1	1	1	1	0	1	0	0	0	0	0	0	0	1	1	0	0	0	0	0	0	0	0	0	0	0	0	0	0	0	0	0	0	GB_GCA_009691445.1	database/GCA/009/691/445/	GCA_009691445.1_genomic.fna.gz	GB_GCA_009691445.1
GCA_009691765.1	0	0	0	0	1	0	0	0	0	0	1	0	1	1	0	1	0	1	0	0	0	0	0	0	0	1	1	0	0	0	0	0	0	0	0	0	0	0	0	0	0	0	0	0	0	GB_GCA_009691765.1	database/GCA/009/691/765/	GCA_009691765.1_genomic.fna.gz	GB_GCA_009691765.1
GCA_009691785.1	0	0	0	0	0	0	0	0	0	0	0	1	0	0	0	0	0	0	0	0	0	0	0	0	0	0	1	0	0	0	0	0	0	0	0	0	0	0	0	0	0	0	0	0	0	GB_GCA_009691785.1	database/GCA/009/691/785/	GCA_009691785.1_genomic.fna.gz	GB_GCA_009691785.1
GCA_009692115.1	0	0	0	0	0	0	0	0	0	0	1	0	1	1	1	1	0	1	0	0	0	0	0	0	0	1	1	0	0	0	0	0	0	0	0	0	0	0	0	0	0	0	0	0	0	GB_GCA_009692115.1	database/GCA/009/692/115/	GCA_009692115.1_genomic.fna.gz	GB_GCA_009692115.1
GCA_009692205.1	1	1	0	1	1	1	1	0	0	0	0	0	0	0	0	0	0	0	0	0	0	0	0	0	0	0	1	0	0	0	0	0	0	0	0	0	0	0	0	0	0	0	0	0	0	GB_GCA_009692205.1	database/GCA/009/692/205/	GCA_009692205.1_genomic.fna.gz	GB_GCA_009692205.1
GCA_009692425.1	0	0	0	0	0	0	0	0	0	0	0	0	0	0	0	0	0	1	0	0	0	0	0	0	0	0	0	0	0	0	0	0	0	0	0	0	0	0	0	0	0	0	0	0	0	GB_GCA_009692425.1	database/GCA/009/692/425/	GCA_009692425.1_genomic.fna.gz	GB_GCA_009692425.1
GCA_009693015.1	0	0	0	0	1	0	0	0	0	0	0	0	0	0	0	1	0	1	0	0	0	0	0	0	0	1	1	0	0	1	0	0	0	0	0	0	0	0	0	0	0	0	0	0	0	GB_GCA_009693015.1	database/GCA/009/693/015/	GCA_009693015.1_genomic.fna.gz	GB_GCA_009693015.1
GCA_009693245.1	0	0	0	0	1	0	0	0	0	0	0	0	0	0	1	0	0	0	0	0	1	0	0	0	0	1	0	1	0	1	0	0	0	0	1	1	0	0	0	1	0	0	0	0	0	GB_GCA_009693245.1	database/GCA/009/693/245/	GCA_009693245.1_genomic.fna.gz	GB_GCA_009693245.1
GCA_009693575.1	1	1	1	1	0	1	0	1	0	0	0	0	0	0	0	0	0	0	0	0	1	0	0	0	0	0	1	0	0	0	0	0	0	0	0	0	0	0	0	0	0	0	0	0	0	GB_GCA_009693575.1	database/GCA/009/693/575/	GCA_009693575.1_genomic.fna.gz	GB_GCA_009693575.1
GCA_009693705.1	0	0	0	0	0	0	0	0	0	0	0	0	0	0	0	0	0	0	0	0	1	1	0	0	0	0	1	1	0	1	0	0	0	0	0	0	1	0	0	1	0	0	0	0	0	GB_GCA_009693705.1	database/GCA/009/693/705/	GCA_009693705.1_genomic.fna.gz	GB_GCA_009693705.1
GCA_009694365.1	0	0	0	0	0	0	0	0	0	0	1	0	1	1	2	1	0	1	0	0	0	0	0	0	0	1	1	0	0	0	0	0	0	0	0	0	0	0	0	0	0	0	0	0	0	GB_GCA_009694365.1	database/GCA/009/694/365/	GCA_009694365.1_genomic.fna.gz	GB_GCA_009694365.1
GCA_009694375.1	1	1	0	1	1	1	1	1	0	0	0	0	0	0	0	0	0	0	0	0	0	0	0	0	0	0	1	0	0	0	0	0	0	0	0	0	0	0	0	0	0	0	0	0	0	GB_GCA_009694375.1	database/GCA/009/694/375/	GCA_009694375.1_genomic.fna.gz	GB_GCA_009694375.1
GCA_009694435.1	1	1	1	1	1	1	1	0	0	0	0	0	0	0	0	0	0	0	0	0	0	0	0	0	0	0	1	0	0	0	0	0	0	0	0	0	0	0	0	0	0	0	0	0	0	GB_GCA_009694435.1	database/GCA/009/694/435/	GCA_009694435.1_genomic.fna.gz	GB_GCA_009694435.1
GCA_009711705.1	0	0	0	0	4	0	0	0	0	0	1	1	1	1	1	1	0	2	1	0	0	0	0	0	0	1	1	0	0	0	0	0	0	0	0	0	0	0	0	0	0	0	0	0	0	GB_GCA_009711705.1	database/GCA/009/711/705/	GCA_009711705.1_genomic.fna.gz	GB_GCA_009711705.1
GCA_009725995.1	1	1	1	1	0	1	0	1	0	0	0	0	0	0	0	0	0	0	0	1	0	0	0	0	0	0	1	0	0	0	0	0	0	0	0	0	0	0	0	0	0	0	0	0	0	GB_GCA_009725995.1	database/GCA/009/725/995/	GCA_009725995.1_genomic.fna.gz	GB_GCA_009725995.1
GCA_009728235.1	1	1	1	1	1	1	0	2	0	0	0	0	0	0	0	0	0	0	0	0	0	0	0	0	0	0	1	0	0	0	0	0	0	0	0	0	0	0	0	0	0	0	0	0	0	GB_GCA_009728235.1	database/GCA/009/728/235/	GCA_009728235.1_genomic.fna.gz	GB_GCA_009728235.1
GCA_009731425.1	0	0	0	0	0	0	0	0	1	0	0	0	0	0	0	0	0	0	0	1	0	0	0	0	0	0	0	0	0	0	0	0	0	0	0	0	0	0	0	0	0	0	0	0	0	GB_GCA_009731425.1	database/GCA/009/731/425/	GCA_009731425.1_genomic.fna.gz	GB_GCA_009731425.1
GCA_009733745.1	0	0	0	0	1	0	0	0	0	0	0	0	0	0	0	0	0	0	0	0	1	1	0	0	0	0	2	1	0	1	0	0	0	0	0	0	1	0	1	0	0	0	0	0	0	GB_GCA_009733745.1	database/GCA/009/733/745/	GCA_009733745.1_genomic.fna.gz	GB_GCA_009733745.1
GCA_009734345.1	0	0	0	0	0	0	0	0	0	0	0	0	0	0	0	0	0	0	0	0	1	1	1	0	1	1	1	1	1	1	1	1	1	1	1	1	0	0	0	0	0	0	0	0	0	GB_GCA_009734345.1	database/GCA/009/734/345/	GCA_009734345.1_genomic.fna.gz	GB_GCA_009734345.1
GCA_009735695.1	1	1	1	1	1	1	0	1	0	0	0	0	0	0	0	0	0	0	0	0	0	0	0	0	0	0	1	0	0	0	0	0	0	0	0	0	0	0	0	0	0	0	0	0	0	GB_GCA_009735695.1	database/GCA/009/735/695/	GCA_009735695.1_genomic.fna.gz	GB_GCA_009735695.1
GCA_009738435.1	1	0	0	0	0	0	0	0	0	1	0	0	0	0	0	1	0	1	0	0	0	0	0	0	0	1	0	0	0	0	0	0	0	0	0	0	0	0	0	0	0	0	0	0	0	GB_GCA_009738435.1	database/GCA/009/738/435/	GCA_009738435.1_genomic.fna.gz	GB_GCA_009738435.1
GCA_009740415.1	1	1	0	1	1	1	1	0	0	0	0	0	0	0	0	0	0	0	0	0	0	0	0	0	0	0	1	0	0	0	0	0	0	0	0	0	0	0	0	0	0	0	0	0	0	GB_GCA_009740415.1	database/GCA/009/740/415/	GCA_009740415.1_genomic.fna.gz	GB_GCA_009740415.1
GCA_009744115.1	0	0	0	0	0	0	0	0	0	0	0	0	0	0	0	0	0	0	0	0	1	1	0	0	0	0	1	1	0	1	0	0	0	0	0	0	1	0	1	0	0	0	0	0	0	GB_GCA_009744115.1	database/GCA/009/744/115/	GCA_009744115.1_genomic.fna.gz	GB_GCA_009744115.1
GCA_009744235.1	0	0	0	0	0	0	0	0	0	0	0	0	0	0	0	0	0	0	0	0	1	1	0	0	0	1	1	1	0	1	0	0	0	0	0	0	1	0	1	0	0	0	0	0	0	GB_GCA_009744235.1	database/GCA/009/744/235/	GCA_009744235.1_genomic.fna.gz	GB_GCA_009744235.1
GCA_009758405.1	0	0	0	0	0	0	0	0	0	0	0	0	0	1	0	1	1	2	0	0	0	0	0	0	1	0	0	0	0	0	0	0	0	0	0	0	0	0	0	0	0	0	0	0	0	GB_GCA_009758405.1	database/GCA/009/758/405/	GCA_009758405.1_genomic.fna.gz	GB_GCA_009758405.1
GCA_009765215.1	0	0	0	0	0	0	0	2	0	0	0	0	0	0	0	0	0	0	0	0	1	1	0	1	0	0	2	1	1	1	0	0	0	0	1	1	0	1	0	1	0	0	0	0	0	GB_GCA_009765215.1	database/GCA/009/765/215/	GCA_009765215.1_genomic.fna.gz	GB_GCA_009765215.1
GCA_009765735.1	0	0	1	0	1	0	0	1	0	0	0	0	0	0	0	0	0	0	0	1	1	1	0	1	0	1	2	1	1	0	0	0	0	0	0	1	0	0	0	1	0	0	0	0	0	GB_GCA_009765735.1	database/GCA/009/765/735/	GCA_009765735.1_genomic.fna.gz	GB_GCA_009765735.1
GCA_009772895.1	1	1	1	1	0	1	0	0	0	0	0	0	0	0	0	0	0	0	0	0	1	0	0	1	0	0	1	0	0	0	0	0	0	0	0	0	0	0	0	0	0	0	0	0	0	GB_GCA_009772895.1	database/GCA/009/772/895/	GCA_009772895.1_genomic.fna.gz	GB_GCA_009772895.1
GCA_009772965.1	0	0	0	0	0	0	0	0	0	0	0	0	0	0	0	0	0	0	0	0	0	0	0	0	0	0	0	1	0	0	0	0	0	0	0	0	0	0	0	0	0	0	0	0	0	GB_GCA_009772965.1	database/GCA/009/772/965/	GCA_009772965.1_genomic.fna.gz	GB_GCA_009772965.1
GCA_009773155.1	1	0	0	0	0	0	0	0	0	0	0	0	0	0	0	0	0	1	0	0	0	0	0	0	0	0	1	0	0	0	0	0	0	0	0	0	0	0	0	0	0	0	0	0	0	GB_GCA_009773155.1	database/GCA/009/773/155/	GCA_009773155.1_genomic.fna.gz	GB_GCA_009773155.1
GCA_009773185.1	0	0	0	0	0	0	0	0	0	0	1	1	1	1	1	1	0	1	0	0	0	1	0	0	0	1	0	0	0	1	0	0	0	0	0	0	0	0	0	0	0	0	0	0	0	GB_GCA_009773185.1	database/GCA/009/773/185/	GCA_009773185.1_genomic.fna.gz	GB_GCA_009773185.1
GCA_009773315.1	2	0	0	0	2	0	0	0	0	0	0	0	0	0	0	0	0	0	0	0	0	0	0	0	0	0	1	0	0	0	0	0	0	0	0	0	0	0	0	0	0	0	0	0	0	GB_GCA_009773315.1	database/GCA/009/773/315/	GCA_009773315.1_genomic.fna.gz	GB_GCA_009773315.1
GCA_009773375.1	0	0	0	0	0	0	0	0	0	0	0	0	0	0	0	0	0	0	0	0	1	1	0	0	1	1	1	1	0	1	1	1	0	0	0	0	1	0	1	1	0	0	0	0	0	GB_GCA_009773375.1	database/GCA/009/773/375/	GCA_009773375.1_genomic.fna.gz	GB_GCA_009773375.1
GCA_009773565.1	0	0	0	0	0	0	0	0	0	0	1	0	1	0	1	1	0	1	1	0	0	0	0	0	0	1	1	0	0	0	0	0	0	0	0	0	0	0	0	0	0	0	0	0	0	GB_GCA_009773565.1	database/GCA/009/773/565/	GCA_009773565.1_genomic.fna.gz	GB_GCA_009773565.1
GCA_009776515.1	1	0	0	0	0	0	0	0	0	0	0	0	0	0	0	0	0	0	0	0	0	0	0	0	0	0	0	0	0	0	0	0	0	0	0	0	0	0	0	0	0	0	0	0	0	GB_GCA_009776515.1	database/GCA/009/776/515/	GCA_009776515.1_genomic.fna.gz	GB_GCA_009776515.1
GCA_009776805.1	0	0	0	0	0	0	0	1	0	0	0	0	0	0	0	0	1	1	0	0	0	0	0	0	0	0	0	0	0	0	0	0	0	0	0	0	0	0	0	0	0	0	0	0	0	GB_GCA_009776805.1	database/GCA/009/776/805/	GCA_009776805.1_genomic.fna.gz	GB_GCA_009776805.1
GCA_009777615.1	1	0	0	0	0	0	0	0	0	0	0	0	0	0	0	0	1	0	0	0	0	0	0	0	0	0	0	0	0	0	0	0	0	0	0	0	0	0	0	0	0	0	0	0	0	GB_GCA_009777615.1	database/GCA/009/777/615/	GCA_009777615.1_genomic.fna.gz	GB_GCA_009777615.1
GCA_009778475.1	1	0	0	0	0	0	0	0	0	0	0	0	0	0	0	0	0	0	0	0	0	0	0	1	0	0	0	0	0	0	0	0	0	0	0	0	0	0	0	0	0	0	0	0	0	GB_GCA_009778475.1	database/GCA/009/778/475/	GCA_009778475.1_genomic.fna.gz	GB_GCA_009778475.1
GCA_009780275.1	0	0	0	0	0	0	0	0	0	0	0	0	0	0	0	0	0	0	0	0	0	0	0	0	0	0	0	0	0	0	0	0	0	0	0	0	0	0	0	0	0	0	0	0	0	GB_GCA_009780275.1	database/GCA/009/780/275/	GCA_009780275.1_genomic.fna.gz	GB_GCA_009780275.1
GCA_009782175.1	1	1	1	1	1	1	1	0	0	0	0	0	0	0	0	0	0	0	0	0	0	0	0	0	0	0	1	0	0	0	0	0	0	0	0	0	0	0	0	0	0	0	0	0	0	GB_GCA_009782175.1	database/GCA/009/782/175/	GCA_009782175.1_genomic.fna.gz	GB_GCA_009782175.1
GCA_009782875.1	0	0	0	0	0	0	0	0	0	0	0	0	0	0	0	0	0	0	0	1	0	0	0	0	0	0	0	0	0	0	0	0	0	0	0	0	0	0	0	0	0	0	0	0	0	GB_GCA_009782875.1	database/GCA/009/782/875/	GCA_009782875.1_genomic.fna.gz	GB_GCA_009782875.1
GCA_009783195.1	0	0	0	0	0	0	0	0	0	0	1	0	1	0	1	1	0	1	0	0	0	0	0	0	0	1	1	0	0	0	0	0	0	0	0	0	0	0	0	0	0	0	0	0	0	GB_GCA_009783195.1	database/GCA/009/783/195/	GCA_009783195.1_genomic.fna.gz	GB_GCA_009783195.1
GCA_009787175.1	0	0	0	0	0	0	0	0	0	0	0	0	0	0	0	0	1	1	0	0	0	0	0	0	0	0	0	0	0	0	0	0	0	0	0	0	0	0	0	0	0	0	0	0	0	GB_GCA_009787175.1	database/GCA/009/787/175/	GCA_009787175.1_genomic.fna.gz	GB_GCA_009787175.1
GCA_009789175.1	1	1	1	1	1	1	0	1	0	0	0	1	1	0	0	0	0	0	0	0	0	0	0	0	0	0	0	0	0	0	0	0	0	0	0	0	0	0	0	0	0	0	0	0	0	GB_GCA_009789175.1	database/GCA/009/789/175/	GCA_009789175.1_genomic.fna.gz	GB_GCA_009789175.1
GCA_009797885.1	1	1	1	1	0	1	0	1	0	0	0	0	0	0	0	0	0	1	0	0	0	0	0	0	0	0	1	0	0	0	0	0	0	0	0	0	0	0	0	0	0	0	0	0	0	GB_GCA_009797885.1	database/GCA/009/797/885/	GCA_009797885.1_genomic.fna.gz	GB_GCA_009797885.1
GCA_009830035.1	0	0	0	0	0	1	0	1	0	0	0	0	0	0	0	0	0	0	0	0	1	1	1	0	1	1	1	1	1	1	1	1	1	1	1	1	0	0	0	0	0	0	0	0	0	GB_GCA_009830035.1	database/GCA/009/830/035/	GCA_009830035.1_genomic.fna.gz	GB_GCA_009830035.1
GCA_009835005.1	1	1	1	1	0	1	0	1	0	0	0	0	0	0	0	0	0	1	0	1	0	0	0	0	0	0	1	0	0	0	0	0	0	0	0	0	0	0	0	0	0	0	0	0	0	GB_GCA_009835005.1	database/GCA/009/835/005/	GCA_009835005.1_genomic.fna.gz	GB_GCA_009835005.1
GCA_009837205.1	0	0	0	0	0	0	0	0	0	0	1	0	2	1	1	1	0	1	0	0	0	0	0	0	0	1	1	0	0	0	0	0	0	0	0	0	0	0	0	0	0	0	0	0	0	GB_GCA_009837205.1	database/GCA/009/837/205/	GCA_009837205.1_genomic.fna.gz	GB_GCA_009837205.1
GCA_009837355.1	0	0	0	0	0	0	0	0	0	0	2	1	1	0	0	1	1	1	0	0	0	0	0	0	0	0	1	0	0	0	0	0	0	0	0	0	0	0	0	0	0	0	0	0	0	GB_GCA_009837355.1	database/GCA/009/837/355/	GCA_009837355.1_genomic.fna.gz	GB_GCA_009837355.1
GCA_009837815.1	1	1	1	1	0	1	0	1	0	0	0	0	0	0	0	0	0	0	0	0	0	0	0	0	0	0	0	0	0	0	0	0	0	0	0	0	0	0	0	0	0	0	0	0	0	GB_GCA_009837815.1	database/GCA/009/837/815/	GCA_009837815.1_genomic.fna.gz	GB_GCA_009837815.1
GCA_009838175.1	0	0	0	0	0	0	0	0	0	0	1	0	1	1	1	1	0	1	0	0	1	0	0	0	0	1	0	0	0	0	0	0	0	0	0	0	0	0	0	0	0	0	0	0	0	GB_GCA_009838175.1	database/GCA/009/838/175/	GCA_009838175.1_genomic.fna.gz	GB_GCA_009838175.1
GCA_009838195.1	1	1	1	1	1	1	0	1	0	0	0	0	0	0	0	0	0	0	0	0	0	0	0	0	0	0	1	0	0	0	0	0	0	0	0	0	0	0	0	0	0	0	0	0	0	GB_GCA_009838195.1	database/GCA/009/838/195/	GCA_009838195.1_genomic.fna.gz	GB_GCA_009838195.1
GCA_009838525.1	0	0	0	0	0	0	0	0	0	0	1	1	1	1	1	1	1	1	0	0	0	0	0	0	0	0	1	0	0	0	0	0	0	0	0	0	0	0	0	0	0	0	0	0	0	GB_GCA_009838525.1	database/GCA/009/838/525/	GCA_009838525.1_genomic.fna.gz	GB_GCA_009838525.1
GCA_009838845.1	0	0	0	0	0	0	0	0	0	0	1	1	1	1	1	1	0	1	0	0	1	0	1	0	0	1	1	0	0	0	0	0	0	0	0	0	0	0	0	0	0	0	0	0	0	GB_GCA_009838845.1	database/GCA/009/838/845/	GCA_009838845.1_genomic.fna.gz	GB_GCA_009838845.1
GCA_009839725.1	1	1	1	1	2	0	1	0	0	0	0	0	0	0	0	0	0	0	0	1	0	0	0	0	0	0	1	0	0	0	0	0	0	0	0	0	0	0	0	0	0	0	0	0	0	GB_GCA_009839725.1	database/GCA/009/839/725/	GCA_009839725.1_genomic.fna.gz	GB_GCA_009839725.1
GCA_009840005.1	0	0	0	0	0	0	0	0	0	0	1	1	1	1	1	1	0	2	0	0	0	0	0	0	0	1	2	0	0	0	0	0	0	0	0	0	0	0	0	1	0	0	0	0	0	GB_GCA_009840005.1	database/GCA/009/840/005/	GCA_009840005.1_genomic.fna.gz	GB_GCA_009840005.1
GCA_009840065.1	1	0	0	0	0	0	0	0	0	0	0	0	2	1	1	1	0	0	0	0	0	0	0	0	0	1	0	0	0	0	0	0	0	0	0	0	0	0	0	0	0	0	0	0	0	GB_GCA_009840065.1	database/GCA/009/840/065/	GCA_009840065.1_genomic.fna.gz	GB_GCA_009840065.1
GCA_009840355.1	0	0	0	0	1	0	0	0	0	0	0	0	0	0	0	1	1	1	0	1	0	0	0	0	0	0	1	0	0	0	0	0	0	0	0	0	0	0	0	0	0	0	0	0	0	GB_GCA_009840355.1	database/GCA/009/840/355/	GCA_009840355.1_genomic.fna.gz	GB_GCA_009840355.1
GCA_009840385.1	0	0	0	0	0	0	0	0	0	0	1	0	2	1	1	1	0	1	0	0	0	0	0	0	0	1	1	0	0	0	0	0	0	0	0	0	0	0	0	0	0	0	0	0	0	GB_GCA_009840385.1	database/GCA/009/840/385/	GCA_009840385.1_genomic.fna.gz	GB_GCA_009840385.1
GCA_009840625.1	0	0	0	0	0	0	0	0	0	0	1	0	1	1	1	1	1	1	0	0	0	0	0	0	0	0	1	0	0	0	0	0	0	0	0	0	0	0	0	0	0	0	0	0	0	GB_GCA_009840625.1	database/GCA/009/840/625/	GCA_009840625.1_genomic.fna.gz	GB_GCA_009840625.1
GCA_009840635.1	0	0	0	0	0	0	0	0	0	0	1	0	1	1	1	1	0	1	0	0	0	0	0	0	0	1	1	0	0	0	0	0	0	0	0	0	0	0	0	0	0	0	0	0	0	GB_GCA_009840635.1	database/GCA/009/840/635/	GCA_009840635.1_genomic.fna.gz	GB_GCA_009840635.1
GCA_009841435.1	1	1	1	1	2	1	1	0	0	0	0	0	0	0	0	0	0	0	0	1	0	0	0	0	0	0	1	0	0	0	0	0	0	0	0	0	0	0	0	0	0	0	0	0	0	GB_GCA_009841435.1	database/GCA/009/841/435/	GCA_009841435.1_genomic.fna.gz	GB_GCA_009841435.1
GCA_009842505.1	0	0	0	0	0	0	0	0	0	0	0	0	0	0	0	0	0	0	0	0	1	1	0	0	0	0	1	1	1	2	0	0	0	0	1	1	0	0	0	1	0	0	0	0	0	GB_GCA_009842505.1	database/GCA/009/842/505/	GCA_009842505.1_genomic.fna.gz	GB_GCA_009842505.1
GCA_009842675.1	1	1	1	1	1	1	1	0	0	0	0	0	0	0	0	0	0	0	0	0	0	0	0	0	0	0	1	0	0	0	0	0	0	0	0	0	0	0	0	0	0	0	0	0	0	GB_GCA_009842675.1	database/GCA/009/842/675/	GCA_009842675.1_genomic.fna.gz	GB_GCA_009842675.1
GCA_009843815.1	1	0	0	0	0	0	0	0	0	0	0	0	2	1	1	1	0	0	0	0	0	0	0	0	0	1	0	0	0	0	0	0	0	0	0	0	0	0	0	0	0	0	0	0	0	GB_GCA_009843815.1	database/GCA/009/843/815/	GCA_009843815.1_genomic.fna.gz	GB_GCA_009843815.1
GCA_009844085.1	0	0	0	0	0	0	0	0	0	0	0	0	0	0	0	0	0	0	0	0	2	1	0	0	1	1	1	1	1	1	0	0	0	0	1	1	0	0	0	1	0	0	0	0	0	GB_GCA_009844085.1	database/GCA/009/844/085/	GCA_009844085.1_genomic.fna.gz	GB_GCA_009844085.1
GCA_009845425.1	1	1	0	1	2	1	1	1	0	0	0	0	0	0	0	0	0	0	0	0	0	0	0	0	0	0	1	0	0	0	0	0	0	0	0	0	0	0	0	0	0	0	0	0	0	GB_GCA_009845425.1	database/GCA/009/845/425/	GCA_009845425.1_genomic.fna.gz	GB_GCA_009845425.1
GCA_009846685.1	0	0	0	0	0	0	0	0	0	0	0	0	0	0	0	0	0	0	0	0	1	1	0	0	0	0	1	1	0	1	0	0	0	0	0	0	1	0	1	0	0	0	0	0	0	GB_GCA_009846685.1	database/GCA/009/846/685/	GCA_009846685.1_genomic.fna.gz	GB_GCA_009846685.1
GCA_009849585.1	1	1	0	1	6	1	1	1	0	0	0	0	0	0	0	0	1	0	0	0	0	0	0	0	0	0	1	0	0	0	0	0	0	0	0	0	0	0	0	0	0	0	0	0	0	GB_GCA_009849585.1	database/GCA/009/849/585/	GCA_009849585.1_genomic.fna.gz	GB_GCA_009849585.1
GCA_009873635.1	0	0	0	0	0	0	0	0	0	0	1	0	0	0	1	0	1	1	0	0	0	0	0	0	0	0	1	0	0	0	0	0	0	0	0	0	0	0	0	0	0	0	0	0	0	GB_GCA_009873635.1	database/GCA/009/873/635/	GCA_009873635.1_genomic.fna.gz	GB_GCA_009873635.1
GCA_009881065.1	0	0	0	0	0	0	0	0	0	0	1	1	1	1	1	1	0	1	0	0	0	0	0	0	0	0	1	0	0	0	0	0	0	0	0	0	0	0	0	0	0	0	0	0	0	GB_GCA_009881065.1	database/GCA/009/881/065/	GCA_009881065.1_genomic.fna.gz	GB_GCA_009881065.1
GCA_009884515.1	0	0	0	0	0	0	0	0	0	0	0	0	0	0	0	0	0	0	0	0	0	0	0	0	0	0	0	0	0	0	0	0	0	0	0	0	0	0	0	0	0	0	0	0	0	GB_GCA_009884515.1	database/GCA/009/884/515/	GCA_009884515.1_genomic.fna.gz	GB_GCA_009884515.1
GCA_009889515.1	2	0	0	0	0	0	0	0	0	0	0	0	0	0	0	0	0	0	0	0	0	0	0	0	0	0	0	0	0	0	0	0	0	0	0	0	0	0	0	0	0	0	0	0	0	GB_GCA_009889515.1	database/GCA/009/889/515/	GCA_009889515.1_genomic.fna.gz	GB_GCA_009889515.1
GCA_009901575.1	1	1	1	1	0	1	0	1	0	0	0	0	0	0	0	0	0	0	0	0	0	0	0	0	0	0	2	0	0	0	0	0	0	0	0	0	0	0	0	0	0	0	0	0	0	GB_GCA_009901575.1	database/GCA/009/901/575/	GCA_009901575.1_genomic.fna.gz	GB_GCA_009901575.1
GCA_009903775.1	1	0	0	0	0	0	0	0	0	0	1	0	1	1	1	1	0	0	0	0	0	0	0	0	0	1	0	0	1	0	0	0	0	0	0	0	0	0	0	0	0	0	0	0	0	GB_GCA_009903775.1	database/GCA/009/903/775/	GCA_009903775.1_genomic.fna.gz	GB_GCA_009903775.1
GCA_009908745.1	1	0	0	0	1	0	0	1	0	0	1	1	1	1	1	1	1	1	0	0	0	0	0	0	0	0	1	0	0	0	0	0	0	0	0	0	0	0	0	0	0	0	0	0	0	GB_GCA_009908745.1	database/GCA/009/908/745/	GCA_009908745.1_genomic.fna.gz	GB_GCA_009908745.1
GCA_009908945.1	1	1	1	1	1	1	1	1	0	0	1	0	0	0	0	0	0	0	0	0	0	0	0	0	0	0	1	0	0	0	0	0	0	0	0	0	0	0	0	0	0	0	0	0	0	GB_GCA_009908945.1	database/GCA/009/908/945/	GCA_009908945.1_genomic.fna.gz	GB_GCA_009908945.1
GCA_009911035.1	0	0	0	0	0	0	0	0	0	0	0	0	0	0	0	0	0	0	0	0	0	0	0	0	0	0	0	0	0	0	0	0	0	0	0	0	0	0	0	0	0	0	0	0	0	GB_GCA_009911035.1	database/GCA/009/911/035/	GCA_009911035.1_genomic.fna.gz	GB_GCA_009911035.1
GCA_009911065.1	0	0	2	0	0	0	0	0	1	0	1	0	0	0	0	0	0	0	0	1	0	0	0	0	0	0	0	0	0	0	0	0	0	0	0	0	0	0	0	0	0	0	0	0	0	GB_GCA_009911065.1	database/GCA/009/911/065/	GCA_009911065.1_genomic.fna.gz	GB_GCA_009911065.1
GCA_009911175.1	0	0	0	0	0	0	0	0	0	0	0	0	0	0	0	0	0	0	0	0	0	0	0	0	0	0	0	0	0	0	1	0	0	0	0	0	0	0	0	0	0	0	0	0	0	GB_GCA_009911175.1	database/GCA/009/911/175/	GCA_009911175.1_genomic.fna.gz	GB_GCA_009911175.1
GCA_009911185.1	0	0	0	0	0	0	0	0	0	0	0	0	0	0	0	0	0	0	0	0	0	0	0	0	0	0	0	0	0	0	0	0	0	0	0	0	0	0	0	0	0	0	0	0	0	GB_GCA_009911185.1	database/GCA/009/911/185/	GCA_009911185.1_genomic.fna.gz	GB_GCA_009911185.1
GCA_009911305.1	0	0	0	1	0	0	0	0	0	0	1	0	0	0	0	0	0	0	0	1	0	0	0	0	0	0	0	0	0	0	0	0	0	0	0	0	0	0	0	0	0	0	0	0	0	GB_GCA_009911305.1	database/GCA/009/911/305/	GCA_009911305.1_genomic.fna.gz	GB_GCA_009911305.1
GCA_009911355.1	1	0	0	0	0	0	0	1	0	1	0	0	0	0	0	0	0	0	0	0	0	0	0	0	0	0	0	0	0	0	0	0	0	0	0	0	0	0	0	0	0	0	0	0	0	GB_GCA_009911355.1	database/GCA/009/911/355/	GCA_009911355.1_genomic.fna.gz	GB_GCA_009911355.1
GCA_009911365.1	0	0	0	0	0	0	0	0	0	0	0	0	0	0	0	0	0	0	0	0	0	0	0	0	0	0	0	0	0	0	0	0	0	0	0	0	0	0	0	0	0	0	0	0	0	GB_GCA_009911365.1	database/GCA/009/911/365/	GCA_009911365.1_genomic.fna.gz	GB_GCA_009911365.1
GCA_009911715.1	2	0	0	0	0	0	0	1	0	0	0	0	0	0	0	0	0	0	0	0	0	0	0	0	0	1	2	0	0	0	0	0	0	0	0	0	0	0	0	0	0	0	0	0	0	GB_GCA_009911715.1	database/GCA/009/911/715/	GCA_009911715.1_genomic.fna.gz	GB_GCA_009911715.1
GCA_009914615.1	0	0	0	0	0	0	0	0	0	0	0	0	0	0	0	0	0	0	0	0	1	1	1	0	1	1	1	1	1	1	0	0	0	0	1	1	0	0	0	0	0	0	0	0	0	GB_GCA_009914615.1	database/GCA/009/914/615/	GCA_009914615.1_genomic.fna.gz	GB_GCA_009914615.1
GCA_009917445.1	0	0	0	0	0	0	0	0	0	0	0	0	0	0	0	0	0	0	0	1	0	0	0	0	0	0	0	0	0	0	0	0	0	0	0	0	0	0	0	0	0	0	0	0	0	GB_GCA_009917445.1	database/GCA/009/917/445/	GCA_009917445.1_genomic.fna.gz	GB_GCA_009917445.1
GCA_009917545.1	0	0	0	0	0	0	0	0	0	0	0	0	1	0	0	0	0	0	0	0	0	0	0	0	0	0	0	0	0	0	0	0	0	0	0	0	0	0	0	0	0	0	0	0	0	GB_GCA_009917545.1	database/GCA/009/917/545/	GCA_009917545.1_genomic.fna.gz	GB_GCA_009917545.1
GCA_009917555.1	0	0	0	0	0	0	0	0	2	0	0	0	0	0	0	0	0	0	0	0	0	0	0	0	0	0	0	0	0	0	0	0	0	0	0	0	0	0	0	0	0	0	0	0	0	GB_GCA_009917555.1	database/GCA/009/917/555/	GCA_009917555.1_genomic.fna.gz	GB_GCA_009917555.1
GCA_009917695.1	0	0	0	0	0	0	0	0	0	0	0	0	0	0	0	0	0	1	0	0	0	0	0	0	0	0	0	0	0	0	0	0	0	0	0	0	0	0	0	0	0	0	0	0	0	GB_GCA_009917695.1	database/GCA/009/917/695/	GCA_009917695.1_genomic.fna.gz	GB_GCA_009917695.1
GCA_009923455.1	1	1	1	1	0	1	0	1	0	0	0	0	0	0	0	0	0	0	0	0	0	0	0	0	0	0	1	0	0	0	0	0	0	0	0	0	0	0	0	0	0	0	0	0	0	GB_GCA_009923455.1	database/GCA/009/923/455/	GCA_009923455.1_genomic.fna.gz	GB_GCA_009923455.1
GCA_009926305.1	0	0	0	0	0	0	0	0	0	0	0	0	1	1	1	1	0	1	0	0	1	0	0	0	0	1	1	1	0	0	1	0	0	0	0	0	0	0	0	0	0	0	0	0	0	GB_GCA_009926305.1	database/GCA/009/926/305/	GCA_009926305.1_genomic.fna.gz	GB_GCA_009926305.1
GCA_009926645.1	1	1	1	1	0	1	1	0	0	0	0	0	0	0	0	0	0	0	0	0	0	0	0	0	0	0	1	0	0	0	0	0	0	0	0	0	0	0	0	0	0	0	0	0	0	GB_GCA_009926645.1	database/GCA/009/926/645/	GCA_009926645.1_genomic.fna.gz	GB_GCA_009926645.1
GCA_009926935.1	0	0	0	0	0	0	0	0	0	0	0	0	0	0	0	0	0	0	0	0	1	0	0	0	0	0	1	1	0	1	0	0	0	0	0	0	1	0	1	0	0	0	0	0	0	GB_GCA_009926935.1	database/GCA/009/926/935/	GCA_009926935.1_genomic.fna.gz	GB_GCA_009926935.1
GCA_010020825.1	1	0	0	0	0	0	0	1	0	0	0	0	0	0	0	0	0	0	0	1	1	1	0	0	1	1	1	1	1	0	1	1	1	0	0	1	0	0	0	1	0	0	0	0	0	GB_GCA_010020825.1	database/GCA/010/020/825/	GCA_010020825.1_genomic.fna.gz	GB_GCA_010020825.1
GCA_010024125.1	0	0	1	0	1	0	0	0	0	0	0	0	0	0	0	0	0	0	0	0	1	1	0	0	0	0	0	1	0	1	0	0	0	0	1	1	0	0	0	1	0	0	0	0	0	GB_GCA_010024125.1	database/GCA/010/024/125/	GCA_010024125.1_genomic.fna.gz	GB_GCA_010024125.1
GCA_010028495.1	1	0	0	0	0	0	0	0	0	0	0	0	2	1	1	1	0	0	0	0	0	0	0	0	0	1	0	0	0	0	0	0	0	0	0	0	0	0	0	0	0	0	0	0	0	GB_GCA_010028495.1	database/GCA/010/028/495/	GCA_010028495.1_genomic.fna.gz	GB_GCA_010028495.1
GCA_010092695.1	1	1	3	1	1	2	1	2	0	0	0	0	0	0	0	0	0	0	0	0	1	1	1	0	1	2	1	1	1	1	1	1	1	1	1	1	0	0	0	0	0	0	0	0	0	GB_GCA_010092695.1	database/GCA/010/092/695/	GCA_010092695.1_genomic.fna.gz	GB_GCA_010092695.1
GCA_010206225.2	0	0	0	0	1	0	0	0	0	0	0	0	0	0	0	0	0	0	0	0	0	0	0	0	0	0	0	1	0	0	0	0	0	0	0	0	0	0	0	0	0	0	0	0	0	GB_GCA_010206225.2	database/GCA/010/206/225/	GCA_010206225.2_genomic.fna.gz	GB_GCA_010206225.2
GCA_010206265.1	0	0	0	0	0	0	0	0	0	0	0	0	0	0	0	0	0	0	0	1	0	0	0	0	0	0	0	0	0	0	0	0	0	0	0	0	0	0	0	0	0	0	0	0	0	GB_GCA_010206265.1	database/GCA/010/206/265/	GCA_010206265.1_genomic.fna.gz	GB_GCA_010206265.1
GCA_010645215.1	0	0	0	0	0	1	0	1	0	0	0	0	0	0	0	0	0	0	0	1	1	1	1	0	1	1	1	1	1	1	0	0	0	0	1	1	0	0	0	1	0	0	0	0	0	GB_GCA_010645215.1	database/GCA/010/645/215/	GCA_010645215.1_genomic.fna.gz	GB_GCA_010645215.1
GCA_010671905.1	1	1	1	1	0	1	0	0	0	1	0	0	0	0	0	0	0	0	0	1	0	0	0	0	0	0	0	1	0	0	0	0	0	0	0	0	0	0	0	0	0	1	1	1	0	GB_GCA_010671905.1	database/GCA/010/671/905/	GCA_010671905.1_genomic.fna.gz	GB_GCA_010671905.1
GCA_010671975.1	1	1	1	1	0	1	1	0	0	1	0	0	0	0	0	0	0	0	0	0	1	0	0	0	0	0	0	0	0	0	0	0	0	0	0	0	0	0	0	0	0	1	1	1	0	GB_GCA_010671975.1	database/GCA/010/671/975/	GCA_010671975.1_genomic.fna.gz	GB_GCA_010671975.1
GCA_010672185.1	1	1	2	1	0	1	0	0	0	1	0	1	0	0	0	0	0	0	0	2	0	0	1	0	0	0	0	0	0	1	0	0	0	0	0	0	0	0	0	0	0	1	1	1	0	GB_GCA_010672185.1	database/GCA/010/672/185/	GCA_010672185.1_genomic.fna.gz	GB_GCA_010672185.1
GCA_010672825.2	1	1	1	1	0	1	0	0	0	1	0	0	0	0	0	0	0	0	0	0	1	0	0	0	0	0	0	0	0	0	0	0	0	0	0	0	0	0	0	0	0	1	1	1	0	GB_GCA_010672825.2	database/GCA/010/672/825/	GCA_010672825.2_genomic.fna.gz	GB_GCA_010672825.2
GCA_010672925.1	1	2	1	1	0	1	0	0	0	1	0	0	0	0	0	0	0	0	0	2	0	0	0	0	0	0	0	0	0	0	0	0	0	0	0	0	0	0	0	0	0	1	1	1	0	GB_GCA_010672925.1	database/GCA/010/672/925/	GCA_010672925.1_genomic.fna.gz	GB_GCA_010672925.1
GCA_010672965.1	1	1	1	1	1	1	1	0	0	1	0	0	0	0	0	0	0	0	0	0	0	0	0	0	0	0	0	1	0	0	0	0	0	0	0	0	0	0	0	0	0	1	1	1	0	GB_GCA_010672965.1	database/GCA/010/672/965/	GCA_010672965.1_genomic.fna.gz	GB_GCA_010672965.1
GCA_010692645.1	1	1	1	1	2	1	0	0	0	1	0	0	0	0	0	0	0	1	0	1	0	0	0	1	0	0	1	0	1	0	0	0	0	0	0	0	0	0	0	0	0	1	1	1	0	GB_GCA_010692645.1	database/GCA/010/692/645/	GCA_010692645.1_genomic.fna.gz	GB_GCA_010692645.1
GCA_010692725.1	0	0	0	0	0	0	0	1	0	1	1	1	1	1	1	1	1	1	0	0	0	0	0	0	0	0	1	0	0	0	0	0	0	0	0	0	0	0	0	0	0	0	0	0	0	GB_GCA_010692725.1	database/GCA/010/692/725/	GCA_010692725.1_genomic.fna.gz	GB_GCA_010692725.1
GCA_011039175.1	1	1	0	1	0	2	1	1	0	0	0	0	0	0	0	0	0	0	0	1	0	0	0	0	0	0	1	0	0	0	0	0	0	0	0	0	0	0	0	0	0	0	0	0	0	GB_GCA_011039175.1	database/GCA/011/039/175/	GCA_011039175.1_genomic.fna.gz	GB_GCA_011039175.1
GCA_011042305.1	1	0	0	0	1	0	0	0	0	0	0	0	0	0	0	0	0	0	0	0	0	0	0	0	0	0	1	0	0	0	0	0	0	0	0	0	0	0	0	0	0	0	0	0	0	GB_GCA_011042305.1	database/GCA/011/042/305/	GCA_011042305.1_genomic.fna.gz	GB_GCA_011042305.1
GCA_011046235.1	1	0	0	0	0	0	0	0	0	0	0	0	0	0	0	0	0	0	0	0	0	0	0	0	0	1	1	0	0	0	0	0	0	0	0	0	0	0	0	0	0	0	0	0	0	GB_GCA_011046235.1	database/GCA/011/046/235/	GCA_011046235.1_genomic.fna.gz	GB_GCA_011046235.1
GCA_011046365.1	1	0	0	0	0	0	0	0	0	0	0	0	0	0	0	0	0	0	0	0	0	0	0	0	0	0	0	0	0	0	0	0	0	0	0	0	0	0	0	0	0	0	0	0	0	GB_GCA_011046365.1	database/GCA/011/046/365/	GCA_011046365.1_genomic.fna.gz	GB_GCA_011046365.1
GCA_011046395.1	0	0	0	0	0	0	0	0	0	0	1	1	1	1	1	1	1	1	0	0	0	1	0	0	0	0	1	0	1	1	0	0	0	0	0	0	0	0	0	0	0	0	0	0	0	GB_GCA_011046395.1	database/GCA/011/046/395/	GCA_011046395.1_genomic.fna.gz	GB_GCA_011046395.1
GCA_011049045.1	4	0	0	0	0	0	0	0	0	0	1	0	2	1	1	0	0	1	0	0	0	0	0	0	0	1	0	0	0	0	0	0	0	0	0	0	0	0	0	0	0	0	0	0	0	GB_GCA_011049045.1	database/GCA/011/049/045/	GCA_011049045.1_genomic.fna.gz	GB_GCA_011049045.1
GCA_011049115.1	0	0	0	0	0	0	0	0	0	0	1	1	1	1	1	1	0	1	0	1	0	0	0	0	0	1	1	0	0	0	0	0	0	0	0	0	0	0	0	0	0	0	0	0	0	GB_GCA_011049115.1	database/GCA/011/049/115/	GCA_011049115.1_genomic.fna.gz	GB_GCA_011049115.1
GCA_011049175.1	1	0	0	0	0	0	0	0	0	0	0	0	0	0	0	0	0	0	0	0	0	0	0	0	0	0	1	0	0	0	0	0	0	0	0	0	0	0	0	0	0	0	0	0	0	GB_GCA_011049175.1	database/GCA/011/049/175/	GCA_011049175.1_genomic.fna.gz	GB_GCA_011049175.1
GCA_011049425.1	2	0	0	0	0	0	0	0	0	0	0	0	0	0	0	0	0	0	0	0	0	0	0	0	0	0	0	0	0	0	0	0	0	0	0	0	0	0	0	0	0	0	0	0	0	GB_GCA_011049425.1	database/GCA/011/049/425/	GCA_011049425.1_genomic.fna.gz	GB_GCA_011049425.1
GCA_011050235.1	0	0	0	0	0	0	0	0	0	0	2	0	1	2	1	1	1	1	0	0	0	0	0	1	0	0	1	0	0	0	1	1	1	0	0	0	0	0	0	0	0	0	0	0	0	GB_GCA_011050235.1	database/GCA/011/050/235/	GCA_011050235.1_genomic.fna.gz	GB_GCA_011050235.1
GCA_011051915.1	1	2	1	1	3	1	1	0	0	0	0	0	0	0	0	0	0	0	0	0	0	0	0	0	0	1	1	0	0	0	0	0	0	0	0	0	0	0	0	0	0	0	0	0	0	GB_GCA_011051915.1	database/GCA/011/051/915/	GCA_011051915.1_genomic.fna.gz	GB_GCA_011051915.1
GCA_011052815.1	0	0	0	0	0	0	0	0	0	0	0	0	0	0	0	0	0	1	0	0	0	0	0	0	0	0	0	0	0	0	0	0	0	0	0	0	0	0	0	0	0	0	0	0	0	GB_GCA_011052815.1	database/GCA/011/052/815/	GCA_011052815.1_genomic.fna.gz	GB_GCA_011052815.1
GCA_011053195.1	0	0	0	0	0	0	0	0	0	0	1	2	1	1	1	1	0	1	0	0	0	0	0	0	0	1	1	0	0	0	0	0	0	0	0	0	0	0	0	0	0	0	0	0	0	GB_GCA_011053195.1	database/GCA/011/053/195/	GCA_011053195.1_genomic.fna.gz	GB_GCA_011053195.1
GCA_011056555.1	1	0	0	0	0	0	0	0	0	0	0	0	0	0	0	0	0	1	0	1	0	1	0	0	0	0	1	0	0	0	0	0	0	0	0	0	0	0	0	0	0	0	0	0	0	GB_GCA_011056555.1	database/GCA/011/056/555/	GCA_011056555.1_genomic.fna.gz	GB_GCA_011056555.1
GCA_011077955.1	1	1	3	1	1	2	1	2	0	0	0	0	0	0	0	0	0	0	0	0	1	1	1	0	1	2	1	1	1	1	1	1	1	1	1	1	0	0	0	0	0	0	0	0	0	GB_GCA_011077955.1	database/GCA/011/077/955/	GCA_011077955.1_genomic.fna.gz	GB_GCA_011077955.1
GCA_011088105.1	0	0	0	0	0	0	0	0	0	0	0	0	0	0	0	0	0	0	0	0	1	0	0	0	0	0	1	0	0	0	0	0	0	0	0	0	0	0	0	0	0	0	0	0	0	GB_GCA_011088105.1	database/GCA/011/088/105/	GCA_011088105.1_genomic.fna.gz	GB_GCA_011088105.1
GCA_011125455.1	1	1	1	1	0	1	1	0	0	0	0	0	0	0	0	0	0	0	0	0	0	0	0	0	0	0	1	1	0	0	0	0	0	0	0	0	0	0	0	0	0	0	0	0	0	GB_GCA_011125455.1	database/GCA/011/125/455/	GCA_011125455.1_genomic.fna.gz	GB_GCA_011125455.1
GCA_011371355.1	1	1	0	1	0	1	1	0	0	0	0	0	0	0	0	0	0	0	0	0	0	0	0	0	0	0	0	0	0	0	0	0	0	0	0	0	0	0	0	0	0	0	0	0	0	GB_GCA_011371355.1	database/GCA/011/371/355/	GCA_011371355.1_genomic.fna.gz	GB_GCA_011371355.1
GCA_011389885.1	1	0	0	0	0	0	0	0	0	0	0	0	0	0	0	0	0	0	0	0	1	1	1	0	1	1	1	1	1	1	1	1	1	0	1	1	0	0	0	1	0	0	0	0	0	GB_GCA_011389885.1	database/GCA/011/389/885/	GCA_011389885.1_genomic.fna.gz	GB_GCA_011389885.1
GCA_011390565.1	3	0	0	0	0	0	0	0	0	0	0	0	0	0	0	0	0	0	0	0	1	1	0	1	1	1	1	2	1	1	0	0	0	0	1	1	0	0	0	1	0	0	0	0	0	GB_GCA_011390565.1	database/GCA/011/390/565/	GCA_011390565.1_genomic.fna.gz	GB_GCA_011390565.1
GCA_011391085.1	1	0	0	0	0	0	0	0	0	0	0	0	0	0	0	0	0	0	0	2	1	1	0	0	1	1	1	1	1	1	1	1	1	0	0	0	0	0	0	0	0	0	0	0	0	GB_GCA_011391085.1	database/GCA/011/391/085/	GCA_011391085.1_genomic.fna.gz	GB_GCA_011391085.1
GCA_011392765.1	1	0	0	0	0	0	0	0	0	0	0	1	0	0	0	0	0	0	0	0	1	1	1	0	1	1	1	1	1	1	0	0	0	0	1	1	0	0	0	1	1	0	0	0	0	GB_GCA_011392765.1	database/GCA/011/392/765/	GCA_011392765.1_genomic.fna.gz	GB_GCA_011392765.1
GCA_011455275.1	1	1	1	1	1	1	1	1	0	0	0	0	0	0	0	0	0	0	0	0	1	1	1	0	1	1	1	1	1	1	0	0	0	1	1	1	0	0	0	0	0	0	0	0	0	GB_GCA_011455275.1	database/GCA/011/455/275/	GCA_011455275.1_genomic.fna.gz	GB_GCA_011455275.1
GCA_011523285.1	1	0	0	0	0	0	0	0	0	0	0	0	2	1	1	1	0	0	0	0	0	0	0	0	0	1	0	0	0	0	0	0	0	0	0	0	0	0	0	0	0	0	0	0	0	GB_GCA_011523285.1	database/GCA/011/523/285/	GCA_011523285.1_genomic.fna.gz	GB_GCA_011523285.1
GCA_011523385.1	0	0	0	0	0	0	0	0	0	0	0	0	0	0	0	0	0	0	0	1	1	0	0	0	0	0	1	0	0	0	1	0	0	0	0	0	0	0	0	0	0	0	0	0	0	GB_GCA_011523385.1	database/GCA/011/523/385/	GCA_011523385.1_genomic.fna.gz	GB_GCA_011523385.1
GCA_011525035.1	1	1	1	1	0	1	0	1	0	0	0	0	0	0	0	0	0	0	0	0	0	0	0	0	0	0	1	0	0	0	0	0	0	0	0	0	0	0	0	0	0	0	0	0	0	GB_GCA_011525035.1	database/GCA/011/525/035/	GCA_011525035.1_genomic.fna.gz	GB_GCA_011525035.1
GCA_011525365.1	1	1	0	1	2	1	1	0	0	0	0	1	0	0	0	0	0	0	0	0	0	0	0	0	0	0	1	0	0	0	0	0	0	0	0	0	0	0	0	1	0	0	0	0	0	GB_GCA_011525365.1	database/GCA/011/525/365/	GCA_011525365.1_genomic.fna.gz	GB_GCA_011525365.1
GCA_011525915.1	1	1	0	1	1	1	1	0	0	0	0	0	0	0	0	0	0	1	0	0	0	0	0	0	0	1	1	0	0	0	0	0	0	0	0	0	0	0	0	0	0	0	0	0	0	GB_GCA_011525915.1	database/GCA/011/525/915/	GCA_011525915.1_genomic.fna.gz	GB_GCA_011525915.1
GCA_011612585.1	0	0	0	0	0	0	0	0	0	0	0	0	0	0	0	0	0	0	0	0	0	0	0	0	0	0	0	0	0	0	0	0	0	0	0	0	0	0	0	0	0	0	0	0	0	GB_GCA_011612585.1	database/GCA/011/612/585/	GCA_011612585.1_genomic.fna.gz	GB_GCA_011612585.1
GCA_011682385.1	1	0	0	0	0	0	0	0	0	0	0	0	0	0	0	0	0	0	0	0	0	0	0	0	0	0	0	0	0	1	0	0	0	0	0	0	0	0	0	0	0	0	0	0	0	GB_GCA_011682385.1	database/GCA/011/682/385/	GCA_011682385.1_genomic.fna.gz	GB_GCA_011682385.1
GCA_011682695.1	1	1	0	1	1	1	1	0	0	0	0	0	0	0	0	0	0	0	0	0	0	0	0	0	0	0	1	0	0	0	0	0	0	0	0	0	0	0	0	0	0	0	0	0	0	GB_GCA_011682695.1	database/GCA/011/682/695/	GCA_011682695.1_genomic.fna.gz	GB_GCA_011682695.1
GCA_011742915.1	1	1	0	0	0	0	0	0	0	0	0	0	0	0	0	0	0	0	0	0	1	1	1	0	1	1	1	1	1	1	1	1	1	0	1	1	0	0	0	1	0	0	0	0	0	GB_GCA_011742915.1	database/GCA/011/742/915/	GCA_011742915.1_genomic.fna.gz	GB_GCA_011742915.1
GCA_011752475.1	0	0	0	0	0	0	0	0	0	0	0	0	0	0	0	0	0	0	0	0	0	0	0	0	0	0	0	0	0	0	0	0	0	0	0	0	0	0	0	0	0	0	0	0	0	GB_GCA_011752475.1	database/GCA/011/752/475/	GCA_011752475.1_genomic.fna.gz	GB_GCA_011752475.1
GCA_011754215.1	0	0	0	0	0	0	0	0	0	0	0	0	0	0	0	0	0	0	0	0	0	0	0	0	0	0	0	0	0	0	0	0	0	0	0	0	0	0	0	0	0	0	0	0	0	GB_GCA_011754215.1	database/GCA/011/754/215/	GCA_011754215.1_genomic.fna.gz	GB_GCA_011754215.1
GCA_011754245.1	0	0	0	0	0	0	0	0	0	0	0	0	0	0	0	0	0	0	0	0	0	0	0	0	0	0	0	0	0	0	0	0	0	0	0	0	0	0	0	0	0	0	0	0	0	GB_GCA_011754245.1	database/GCA/011/754/245/	GCA_011754245.1_genomic.fna.gz	GB_GCA_011754245.1
GCA_011772965.1	0	0	0	0	0	0	0	0	0	0	0	0	0	0	0	0	0	0	0	1	1	1	1	0	0	0	1	2	1	1	0	0	0	0	1	1	0	0	0	0	0	0	0	0	0	GB_GCA_011772965.1	database/GCA/011/772/965/	GCA_011772965.1_genomic.fna.gz	GB_GCA_011772965.1
GCA_011773515.1	0	0	0	0	0	0	0	1	0	1	1	0	1	0	1	0	0	1	0	0	0	0	0	0	0	1	1	0	0	0	0	0	1	0	0	0	0	0	0	0	0	0	0	0	0	GB_GCA_011773515.1	database/GCA/011/773/515/	GCA_011773515.1_genomic.fna.gz	GB_GCA_011773515.1
GCA_011959105.1	0	0	0	0	0	0	0	0	1	0	1	0	0	0	0	0	1	0	0	0	0	0	0	0	0	0	0	0	0	0	0	0	0	0	0	0	0	0	0	0	0	0	0	0	0	GB_GCA_011959105.1	database/GCA/011/959/105/	GCA_011959105.1_genomic.fna.gz	GB_GCA_011959105.1
GCA_011959805.1	0	0	0	0	0	0	0	0	0	0	1	0	0	0	0	0	0	0	0	0	1	0	0	0	0	0	0	0	0	0	1	0	0	0	0	0	0	0	0	0	0	0	0	0	0	GB_GCA_011959805.1	database/GCA/011/959/805/	GCA_011959805.1_genomic.fna.gz	GB_GCA_011959805.1
GCA_012031035.1	1	1	1	1	0	1	0	0	0	1	0	0	0	0	0	0	0	1	0	0	0	0	1	0	0	0	0	1	0	0	0	0	0	0	0	0	0	0	0	0	0	1	1	1	0	GB_GCA_012031035.1	database/GCA/012/031/035/	GCA_012031035.1_genomic.fna.gz	GB_GCA_012031035.1
GCA_012031215.1	1	0	1	0	0	1	0	1	0	0	0	0	0	0	0	0	0	0	0	0	0	0	0	0	0	0	1	0	0	1	0	0	0	0	0	0	0	0	0	0	0	0	0	0	0	GB_GCA_012031215.1	database/GCA/012/031/215/	GCA_012031215.1_genomic.fna.gz	GB_GCA_012031215.1
GCA_012031565.1	1	1	1	1	0	0	0	0	0	1	0	0	1	0	0	0	0	0	0	1	0	0	0	0	0	0	0	0	0	0	0	0	0	0	0	0	0	0	0	0	0	1	1	1	0	GB_GCA_012031565.1	database/GCA/012/031/565/	GCA_012031565.1_genomic.fna.gz	GB_GCA_012031565.1
GCA_012031875.1	0	0	0	0	1	0	0	0	0	0	1	1	1	1	0	1	0	1	0	1	0	0	0	0	0	1	2	1	0	0	0	0	0	0	0	0	0	0	0	0	0	0	0	0	0	GB_GCA_012031875.1	database/GCA/012/031/875/	GCA_012031875.1_genomic.fna.gz	GB_GCA_012031875.1
GCA_012032555.1	0	0	0	0	0	0	0	0	0	0	0	0	0	0	0	0	0	0	0	0	1	1	1	0	1	1	1	3	1	1	1	0	0	0	1	1	0	0	0	0	0	0	0	0	0	GB_GCA_012032555.1	database/GCA/012/032/555/	GCA_012032555.1_genomic.fna.gz	GB_GCA_012032555.1
GCA_012032575.1	1	0	0	0	0	0	0	0	0	0	0	0	0	0	0	1	0	1	0	0	0	0	0	0	0	1	0	1	0	0	0	0	0	0	0	0	0	0	0	0	0	0	0	0	0	GB_GCA_012032575.1	database/GCA/012/032/575/	GCA_012032575.1_genomic.fna.gz	GB_GCA_012032575.1
GCA_012033335.1	1	1	1	1	0	1	0	0	0	1	0	0	0	0	0	0	0	0	0	1	0	0	0	0	0	0	0	0	0	0	0	0	0	0	0	0	0	0	0	0	0	1	1	1	0	GB_GCA_012033335.1	database/GCA/012/033/335/	GCA_012033335.1_genomic.fna.gz	GB_GCA_012033335.1
GCA_012033595.1	1	0	1	1	0	1	0	1	0	0	0	0	0	0	0	0	0	0	0	0	0	0	0	0	0	0	1	0	0	0	0	0	0	0	0	0	0	0	0	0	0	0	0	0	0	GB_GCA_012033595.1	database/GCA/012/033/595/	GCA_012033595.1_genomic.fna.gz	GB_GCA_012033595.1
GCA_012034405.1	0	0	0	0	0	0	0	0	0	0	0	0	0	0	0	0	0	0	0	0	0	0	0	0	0	0	0	0	0	0	0	0	0	0	0	0	0	0	0	0	0	0	0	0	0	GB_GCA_012034405.1	database/GCA/012/034/405/	GCA_012034405.1_genomic.fna.gz	GB_GCA_012034405.1
GCA_012034865.1	1	1	1	1	0	1	1	0	0	1	0	0	0	0	0	0	0	1	0	0	0	0	1	0	0	0	0	0	0	0	0	0	0	0	0	0	0	0	0	0	0	1	1	1	0	GB_GCA_012034865.1	database/GCA/012/034/865/	GCA_012034865.1_genomic.fna.gz	GB_GCA_012034865.1
GCA_012038135.1	1	1	1	1	0	1	0	1	0	0	0	0	0	0	0	0	0	0	0	0	0	0	0	0	0	0	1	0	0	0	0	0	0	0	0	0	0	0	0	0	0	0	0	0	0	GB_GCA_012038135.1	database/GCA/012/038/135/	GCA_012038135.1_genomic.fna.gz	GB_GCA_012038135.1
GCA_012103075.1	0	0	0	0	0	0	0	0	0	0	0	0	0	0	0	0	0	0	0	0	1	1	0	0	1	2	1	1	0	1	1	1	1	0	0	0	1	0	1	0	0	0	0	0	0	GB_GCA_012103075.1	database/GCA/012/103/075/	GCA_012103075.1_genomic.fna.gz	GB_GCA_012103075.1
GCA_012103255.1	0	0	0	0	0	0	0	0	0	0	1	1	1	1	1	1	1	1	0	0	0	0	0	0	0	0	1	0	0	0	0	0	0	0	0	0	0	0	0	0	0	0	0	0	0	GB_GCA_012103255.1	database/GCA/012/103/255/	GCA_012103255.1_genomic.fna.gz	GB_GCA_012103255.1
GCA_012103295.1	0	0	0	0	1	0	0	0	0	0	0	0	0	0	0	1	0	0	0	0	1	1	0	0	1	1	1	1	0	1	0	0	0	0	0	0	1	0	0	1	0	0	0	0	0	GB_GCA_012103295.1	database/GCA/012/103/295/	GCA_012103295.1_genomic.fna.gz	GB_GCA_012103295.1
GCA_012103375.1	0	0	0	0	0	0	0	0	0	0	0	0	0	0	0	0	0	0	0	0	2	1	0	0	0	0	1	1	0	1	0	0	0	0	0	0	1	0	1	0	0	0	0	0	0	GB_GCA_012103375.1	database/GCA/012/103/375/	GCA_012103375.1_genomic.fna.gz	GB_GCA_012103375.1
GCA_012103475.1	0	0	0	0	2	0	0	0	0	0	0	0	0	0	0	0	0	0	0	0	1	1	0	0	0	1	1	1	1	1	0	0	0	0	1	1	0	0	0	1	0	0	0	0	0	GB_GCA_012103475.1	database/GCA/012/103/475/	GCA_012103475.1_genomic.fna.gz	GB_GCA_012103475.1
GCA_012103575.1	1	1	1	1	1	1	1	0	0	0	0	0	0	0	1	0	0	0	0	0	2	0	0	0	0	0	1	0	0	0	0	0	0	0	0	0	0	0	0	0	0	0	0	0	0	GB_GCA_012103575.1	database/GCA/012/103/575/	GCA_012103575.1_genomic.fna.gz	GB_GCA_012103575.1
GCA_012221805.1	1	1	1	1	1	1	1	1	0	0	0	0	0	0	0	0	0	0	0	0	1	1	1	0	1	1	1	1	1	1	0	0	0	1	1	1	0	0	0	0	0	0	0	0	0	GB_GCA_012221805.1	database/GCA/012/221/805/	GCA_012221805.1_genomic.fna.gz	GB_GCA_012221805.1
GCA_012270485.1	0	0	0	0	0	0	0	1	0	0	1	1	1	1	1	1	1	1	0	0	0	0	0	0	0	0	1	1	0	0	0	0	0	0	0	0	0	0	0	0	0	0	0	0	0	GB_GCA_012270485.1	database/GCA/012/270/485/	GCA_012270485.1_genomic.fna.gz	GB_GCA_012270485.1
GCA_012516315.1	1	1	1	1	0	1	1	0	0	1	0	0	0	0	0	0	0	0	0	0	0	0	0	0	0	0	0	1	0	0	0	0	0	0	0	0	0	0	0	0	0	1	1	1	0	GB_GCA_012516315.1	database/GCA/012/516/315/	GCA_012516315.1_genomic.fna.gz	GB_GCA_012516315.1
GCA_012517065.1	0	0	0	0	0	0	0	0	0	0	1	0	1	1	1	1	1	1	0	1	0	0	0	1	0	0	1	0	0	0	0	0	0	0	0	0	0	0	0	0	0	0	0	0	0	GB_GCA_012517065.1	database/GCA/012/517/065/	GCA_012517065.1_genomic.fna.gz	GB_GCA_012517065.1
GCA_012517285.1	1	0	0	0	0	0	0	0	0	0	0	0	0	0	0	0	0	0	0	0	0	0	0	0	0	0	1	0	0	1	0	0	0	0	0	0	0	0	0	0	0	0	0	0	0	GB_GCA_012517285.1	database/GCA/012/517/285/	GCA_012517285.1_genomic.fna.gz	GB_GCA_012517285.1
GCA_012517375.1	0	0	0	0	0	0	0	0	0	0	0	0	0	0	0	0	0	1	0	0	0	0	0	0	0	0	0	0	0	0	0	0	0	0	0	0	0	0	0	0	0	0	0	0	0	GB_GCA_012517375.1	database/GCA/012/517/375/	GCA_012517375.1_genomic.fna.gz	GB_GCA_012517375.1
GCA_012517435.1	1	1	1	1	0	1	0	1	0	0	0	0	0	0	0	0	0	0	0	0	0	0	0	1	0	0	1	0	0	0	0	0	0	0	0	0	0	0	0	0	0	0	0	0	0	GB_GCA_012517435.1	database/GCA/012/517/435/	GCA_012517435.1_genomic.fna.gz	GB_GCA_012517435.1
GCA_012517765.1	2	0	0	0	0	0	0	0	0	0	0	0	0	0	0	0	0	0	0	0	0	0	0	0	0	0	1	0	0	0	0	0	0	0	0	0	0	0	0	0	0	0	0	0	0	GB_GCA_012517765.1	database/GCA/012/517/765/	GCA_012517765.1_genomic.fna.gz	GB_GCA_012517765.1
GCA_012520845.1	1	0	0	0	0	0	0	0	0	0	0	0	0	0	0	0	0	0	0	0	0	0	0	0	0	1	1	0	0	0	0	0	0	0	0	0	0	0	0	0	0	0	0	0	0	GB_GCA_012520845.1	database/GCA/012/520/845/	GCA_012520845.1_genomic.fna.gz	GB_GCA_012520845.1
GCA_012522645.1	1	0	0	0	0	0	0	0	0	0	0	0	0	0	0	0	0	0	0	0	0	0	0	0	0	1	1	0	0	0	0	0	0	0	0	0	0	0	0	0	0	0	0	0	0	GB_GCA_012522645.1	database/GCA/012/522/645/	GCA_012522645.1_genomic.fna.gz	GB_GCA_012522645.1
GCA_012522795.1	1	1	1	1	0	1	0	1	0	0	0	0	0	0	0	0	0	0	0	0	0	0	0	0	0	0	1	0	0	0	0	0	0	0	0	0	0	0	0	0	0	0	0	0	0	GB_GCA_012522795.1	database/GCA/012/522/795/	GCA_012522795.1_genomic.fna.gz	GB_GCA_012522795.1
GCA_012584445.1	0	0	0	0	0	0	0	0	0	0	1	0	0	0	0	0	0	0	0	0	0	0	0	0	0	0	0	0	0	0	0	0	0	0	0	0	0	0	0	0	0	0	0	0	0	GB_GCA_012584445.1	database/GCA/012/584/445/	GCA_012584445.1_genomic.fna.gz	GB_GCA_012584445.1
GCA_012728835.1	0	0	0	0	0	0	0	0	0	1	0	0	0	0	0	0	0	0	0	0	0	0	0	1	0	0	0	0	0	0	0	0	0	0	0	0	0	0	0	0	0	0	0	0	0	GB_GCA_012728835.1	database/GCA/012/728/835/	GCA_012728835.1_genomic.fna.gz	GB_GCA_012728835.1
GCA_012729785.1	1	0	0	0	0	0	0	0	0	0	0	0	0	0	0	0	0	0	0	0	0	0	0	0	0	0	0	0	0	0	0	0	0	0	0	0	0	0	0	0	0	0	0	0	0	GB_GCA_012729785.1	database/GCA/012/729/785/	GCA_012729785.1_genomic.fna.gz	GB_GCA_012729785.1
GCA_012838205.1	0	0	0	0	0	0	0	0	0	0	0	0	0	0	2	0	1	0	0	0	0	0	1	0	0	1	0	0	0	0	0	0	0	0	0	0	0	0	0	0	0	0	0	0	0	GB_GCA_012838205.1	database/GCA/012/838/205/	GCA_012838205.1_genomic.fna.gz	GB_GCA_012838205.1
GCA_012839565.1	0	0	0	0	0	0	0	0	0	0	0	0	0	0	0	0	1	0	0	0	0	0	0	0	0	0	0	0	0	0	0	0	0	0	0	0	0	0	0	0	0	1	0	0	0	GB_GCA_012839565.1	database/GCA/012/839/565/	GCA_012839565.1_genomic.fna.gz	GB_GCA_012839565.1
GCA_012959765.1	0	0	1	0	1	0	0	1	0	0	1	0	1	1	1	1	0	1	0	0	0	0	0	0	0	1	0	0	0	0	0	0	0	0	0	0	0	0	0	0	0	0	0	0	0	GB_GCA_012959765.1	database/GCA/012/959/765/	GCA_012959765.1_genomic.fna.gz	GB_GCA_012959765.1
GCA_012959785.1	0	0	0	0	0	0	0	0	0	0	1	1	1	1	1	1	0	1	0	0	0	0	0	0	0	1	1	0	0	0	0	0	0	0	0	0	0	0	0	0	0	0	0	0	0	GB_GCA_012959785.1	database/GCA/012/959/785/	GCA_012959785.1_genomic.fna.gz	GB_GCA_012959785.1
GCA_012959985.1	0	0	1	0	0	0	0	0	0	1	1	0	1	1	0	1	1	1	0	0	0	0	0	0	0	0	1	1	0	0	1	0	0	0	0	0	0	0	0	0	0	0	0	0	0	GB_GCA_012959985.1	database/GCA/012/959/985/	GCA_012959985.1_genomic.fna.gz	GB_GCA_012959985.1
GCA_012960105.1	0	0	0	0	0	0	0	0	0	0	0	0	0	0	0	0	0	0	0	0	1	1	1	0	0	0	1	1	1	1	0	0	0	0	1	1	0	0	0	1	0	0	0	0	0	GB_GCA_012960105.1	database/GCA/012/960/105/	GCA_012960105.1_genomic.fna.gz	GB_GCA_012960105.1
GCA_012960245.1	1	0	0	0	1	0	0	0	0	0	0	0	0	0	1	0	0	0	0	0	0	0	0	0	0	0	0	0	0	0	0	0	0	0	0	0	0	0	0	0	0	0	0	0	0	GB_GCA_012960245.1	database/GCA/012/960/245/	GCA_012960245.1_genomic.fna.gz	GB_GCA_012960245.1
GCA_012960505.1	1	1	0	1	0	1	1	0	0	0	0	0	0	0	0	0	0	0	0	0	0	0	0	0	0	0	1	0	0	0	0	0	0	0	0	0	0	0	0	0	0	0	0	0	0	GB_GCA_012960505.1	database/GCA/012/960/505/	GCA_012960505.1_genomic.fna.gz	GB_GCA_012960505.1
GCA_012960845.1	0	0	0	0	0	0	0	0	0	0	1	0	1	1	0	1	1	1	0	0	1	1	0	0	0	1	1	0	0	0	0	0	0	0	0	0	0	0	0	0	0	0	0	0	0	GB_GCA_012960845.1	database/GCA/012/960/845/	GCA_012960845.1_genomic.fna.gz	GB_GCA_012960845.1
GCA_012960925.1	0	0	0	0	0	0	0	0	0	0	0	0	0	0	0	0	0	0	0	0	1	0	1	0	1	1	2	0	0	0	0	0	0	0	0	0	0	0	0	0	0	0	0	0	0	GB_GCA_012960925.1	database/GCA/012/960/925/	GCA_012960925.1_genomic.fna.gz	GB_GCA_012960925.1
GCA_012961035.1	1	1	1	1	0	1	1	0	0	0	0	0	0	0	0	0	0	0	0	0	0	0	0	0	0	0	1	0	0	0	0	0	0	0	0	0	0	0	0	0	0	0	0	0	0	GB_GCA_012961035.1	database/GCA/012/961/035/	GCA_012961035.1_genomic.fna.gz	GB_GCA_012961035.1
GCA_012965425.1	0	0	0	0	0	0	0	0	0	0	0	0	0	0	0	0	0	0	0	0	1	1	1	0	1	1	1	3	1	1	0	0	0	1	1	1	0	0	0	0	0	0	0	0	0	GB_GCA_012965425.1	database/GCA/012/965/425/	GCA_012965425.1_genomic.fna.gz	GB_GCA_012965425.1
GCA_012970285.1	1	1	0	0	3	0	0	1	0	0	1	1	1	1	1	1	0	1	0	0	0	0	0	0	0	1	2	1	0	0	0	0	0	0	0	0	0	0	0	0	0	0	0	0	0	GB_GCA_012970285.1	database/GCA/012/970/285/	GCA_012970285.1_genomic.fna.gz	GB_GCA_012970285.1
GCA_012972825.1	1	1	1	1	1	1	1	1	0	0	0	0	0	0	0	0	0	2	0	0	0	0	0	0	0	0	1	1	0	0	0	0	0	0	0	0	0	0	0	0	0	0	0	0	0	GB_GCA_012972825.1	database/GCA/012/972/825/	GCA_012972825.1_genomic.fna.gz	GB_GCA_012972825.1
GCA_012972835.1	1	1	1	1	1	1	1	1	0	0	0	0	0	0	0	0	0	1	0	0	0	0	0	0	0	0	1	0	0	0	0	0	0	0	0	0	0	0	0	0	0	0	0	0	0	GB_GCA_012972835.1	database/GCA/012/972/835/	GCA_012972835.1_genomic.fna.gz	GB_GCA_012972835.1
GCA_012974445.1	0	0	0	0	0	0	0	0	0	0	1	1	1	1	1	2	0	1	0	0	0	1	0	0	0	1	2	0	0	0	0	0	0	0	0	0	0	0	0	0	0	0	0	0	0	GB_GCA_012974445.1	database/GCA/012/974/445/	GCA_012974445.1_genomic.fna.gz	GB_GCA_012974445.1
GCA_012999515.1	0	0	0	0	0	0	0	0	0	0	0	0	0	0	0	0	0	0	0	0	1	1	0	1	0	0	1	1	1	1	0	0	0	0	1	1	0	0	0	0	0	0	0	0	0	GB_GCA_012999515.1	database/GCA/012/999/515/	GCA_012999515.1_genomic.fna.gz	GB_GCA_012999515.1
GCA_013032095.1	0	0	0	0	0	0	0	0	0	0	0	0	0	0	1	0	0	0	0	0	1	1	0	0	1	1	1	1	0	1	2	1	1	0	0	0	1	0	1	0	0	0	0	0	0	GB_GCA_013032095.1	database/GCA/013/032/095/	GCA_013032095.1_genomic.fna.gz	GB_GCA_013032095.1
GCA_013036995.1	0	0	2	0	0	0	0	1	1	0	1	0	0	0	0	0	0	0	0	0	0	0	0	0	0	1	2	0	0	0	0	0	0	0	0	0	0	0	0	0	0	0	0	0	0	GB_GCA_013036995.1	database/GCA/013/036/995/	GCA_013036995.1_genomic.fna.gz	GB_GCA_013036995.1
GCA_013112535.1	1	0	0	0	0	0	0	0	0	0	0	0	0	0	0	0	0	0	0	0	1	1	1	0	1	0	2	1	1	1	1	1	1	0	1	1	0	0	0	1	0	0	0	0	0	GB_GCA_013112535.1	database/GCA/013/112/535/	GCA_013112535.1_genomic.fna.gz	GB_GCA_013112535.1
GCA_013112545.1	0	0	0	0	0	0	0	0	0	0	1	1	1	1	1	1	1	1	0	0	0	0	0	0	0	0	2	0	0	0	0	0	0	0	0	0	0	0	0	0	0	0	0	0	0	GB_GCA_013112545.1	database/GCA/013/112/545/	GCA_013112545.1_genomic.fna.gz	GB_GCA_013112545.1
GCA_013112555.1	0	0	0	0	0	0	0	0	0	0	1	1	1	1	1	1	1	1	0	0	0	0	0	0	0	0	1	0	0	0	0	0	0	0	0	0	0	0	0	0	0	0	0	0	0	GB_GCA_013112555.1	database/GCA/013/112/555/	GCA_013112555.1_genomic.fna.gz	GB_GCA_013112555.1
GCA_013112575.1	2	1	0	1	1	1	1	1	0	0	0	0	0	0	0	0	0	0	0	0	0	0	0	0	0	1	2	0	0	0	0	0	0	0	0	0	0	0	0	0	0	0	0	0	0	GB_GCA_013112575.1	database/GCA/013/112/575/	GCA_013112575.1_genomic.fna.gz	GB_GCA_013112575.1
GCA_013112585.1	1	1	1	1	2	1	1	0	0	2	1	0	0	0	0	0	0	0	0	0	0	0	0	0	0	0	1	0	0	0	0	0	0	0	0	0	0	0	0	0	0	0	0	0	0	GB_GCA_013112585.1	database/GCA/013/112/585/	GCA_013112585.1_genomic.fna.gz	GB_GCA_013112585.1
GCA_013112635.1	1	1	1	1	2	1	1	1	0	0	1	0	0	0	0	0	0	1	0	0	0	0	0	0	0	0	2	0	0	0	0	0	0	0	0	0	0	0	0	0	0	0	0	0	0	GB_GCA_013112635.1	database/GCA/013/112/635/	GCA_013112635.1_genomic.fna.gz	GB_GCA_013112635.1
GCA_013112715.1	2	0	0	0	1	0	0	0	0	0	0	0	0	0	0	0	0	0	0	0	0	0	0	0	0	0	2	1	0	0	0	0	0	0	0	0	0	0	0	0	0	0	0	0	0	GB_GCA_013112715.1	database/GCA/013/112/715/	GCA_013112715.1_genomic.fna.gz	GB_GCA_013112715.1
GCA_013140985.1	0	0	0	0	0	0	0	1	0	0	1	1	1	1	1	1	1	1	0	0	0	0	0	0	0	0	1	0	0	0	0	0	0	0	0	0	0	0	0	0	0	0	0	0	0	GB_GCA_013140985.1	database/GCA/013/140/985/	GCA_013140985.1_genomic.fna.gz	GB_GCA_013140985.1
GCA_013141055.1	1	1	1	1	0	1	0	1	0	0	0	0	0	0	0	0	0	0	0	0	0	0	0	0	0	0	1	0	0	0	0	0	0	0	0	0	0	0	0	0	0	0	0	0	0	GB_GCA_013141055.1	database/GCA/013/141/055/	GCA_013141055.1_genomic.fna.gz	GB_GCA_013141055.1
GCA_013141065.1	1	1	1	1	0	1	0	1	0	0	0	0	0	0	0	0	0	0	0	0	0	1	0	0	0	0	1	1	0	0	0	0	0	0	0	0	0	0	0	0	0	0	0	0	0	GB_GCA_013141065.1	database/GCA/013/141/065/	GCA_013141065.1_genomic.fna.gz	GB_GCA_013141065.1
GCA_013141075.1	0	0	0	0	0	0	0	0	0	0	0	0	0	0	0	0	0	0	0	0	1	1	1	0	0	0	1	1	1	1	0	0	0	0	1	1	0	0	0	1	0	0	0	0	0	GB_GCA_013141075.1	database/GCA/013/141/075/	GCA_013141075.1_genomic.fna.gz	GB_GCA_013141075.1
GCA_013141125.1	0	0	0	0	0	0	0	0	0	0	0	0	0	0	0	0	0	0	0	0	1	2	1	1	0	0	1	1	1	1	0	0	0	0	0	0	0	1	0	0	1	0	0	0	0	GB_GCA_013141125.1	database/GCA/013/141/125/	GCA_013141125.1_genomic.fna.gz	GB_GCA_013141125.1
GCA_013141175.1	1	0	0	0	1	0	0	1	0	0	0	1	0	0	0	0	0	0	0	0	1	1	0	1	0	0	1	1	1	1	0	0	0	0	1	1	0	1	0	1	0	0	0	0	0	GB_GCA_013141175.1	database/GCA/013/141/175/	GCA_013141175.1_genomic.fna.gz	GB_GCA_013141175.1
GCA_013141385.1	0	0	0	0	0	0	0	0	0	0	1	1	1	1	1	1	1	1	0	0	0	0	0	0	0	0	1	0	0	0	0	0	0	0	0	0	0	0	0	0	0	0	0	0	0	GB_GCA_013141385.1	database/GCA/013/141/385/	GCA_013141385.1_genomic.fna.gz	GB_GCA_013141385.1
GCA_013141415.1	1	0	0	0	0	0	0	0	0	0	0	0	0	0	0	0	0	0	0	0	0	0	0	1	0	0	0	1	0	0	0	0	0	0	0	0	0	0	0	0	0	0	0	0	0	GB_GCA_013141415.1	database/GCA/013/141/415/	GCA_013141415.1_genomic.fna.gz	GB_GCA_013141415.1
GCA_013151235.1	0	0	0	0	0	0	0	0	0	0	1	0	1	0	1	1	0	1	0	0	0	0	0	0	0	1	0	0	0	1	0	0	0	0	0	0	0	0	0	0	0	0	0	0	0	GB_GCA_013151235.1	database/GCA/013/151/235/	GCA_013151235.1_genomic.fna.gz	GB_GCA_013151235.1
GCA_013151775.1	1	1	1	0	1	1	0	0	0	0	0	1	0	0	0	0	0	0	0	0	0	0	0	0	0	0	1	0	0	0	0	0	0	0	0	0	0	0	0	0	0	0	0	0	0	GB_GCA_013151775.1	database/GCA/013/151/775/	GCA_013151775.1_genomic.fna.gz	GB_GCA_013151775.1
GCA_013151915.1	2	0	0	0	0	0	0	0	0	0	0	0	0	0	0	0	0	0	0	0	0	0	0	0	0	0	1	0	0	0	0	0	0	0	0	0	0	0	0	0	0	0	0	0	0	GB_GCA_013151915.1	database/GCA/013/151/915/	GCA_013151915.1_genomic.fna.gz	GB_GCA_013151915.1
GCA_013151935.1	0	0	0	0	0	0	0	0	0	0	0	0	0	0	0	0	0	0	0	0	1	0	1	0	1	1	2	0	0	0	0	0	0	0	0	0	0	0	0	0	0	0	0	0	0	GB_GCA_013151935.1	database/GCA/013/151/935/	GCA_013151935.1_genomic.fna.gz	GB_GCA_013151935.1
GCA_013152275.1	1	1	0	1	2	1	1	0	0	0	0	0	0	0	0	0	0	0	0	0	0	0	0	0	0	0	0	0	0	0	0	0	0	0	0	0	0	0	0	0	0	0	0	0	0	GB_GCA_013152275.1	database/GCA/013/152/275/	GCA_013152275.1_genomic.fna.gz	GB_GCA_013152275.1
GCA_013152325.1	1	1	0	2	1	1	1	0	0	0	0	0	0	0	0	0	0	0	0	0	0	0	0	0	0	0	2	0	0	0	0	0	0	0	0	0	0	0	0	0	0	0	0	0	0	GB_GCA_013152325.1	database/GCA/013/152/325/	GCA_013152325.1_genomic.fna.gz	GB_GCA_013152325.1
GCA_013152475.1	0	0	0	0	0	0	0	0	0	0	1	0	1	0	1	0	0	1	0	0	0	1	0	1	0	1	1	0	0	0	0	0	0	0	0	0	0	0	0	0	0	0	0	0	0	GB_GCA_013152475.1	database/GCA/013/152/475/	GCA_013152475.1_genomic.fna.gz	GB_GCA_013152475.1
GCA_013152945.1	1	0	0	0	0	0	0	0	0	1	0	0	0	0	0	0	0	0	0	0	0	0	0	0	0	0	1	0	0	0	1	0	0	0	0	0	0	0	0	0	0	0	0	0	0	GB_GCA_013152945.1	database/GCA/013/152/945/	GCA_013152945.1_genomic.fna.gz	GB_GCA_013152945.1
GCA_013154335.1	0	0	0	0	0	0	0	0	0	0	0	0	0	0	1	0	1	1	0	0	0	0	1	0	0	0	0	0	0	0	0	0	0	0	0	0	0	0	0	0	0	0	0	0	0	GB_GCA_013154335.1	database/GCA/013/154/335/	GCA_013154335.1_genomic.fna.gz	GB_GCA_013154335.1
GCA_013177795.1	2	0	0	0	0	0	0	0	0	0	0	0	0	0	0	0	0	0	0	0	0	0	0	0	0	0	1	0	0	0	0	0	0	0	0	0	0	0	0	0	0	0	0	0	0	GB_GCA_013177795.1	database/GCA/013/177/795/	GCA_013177795.1_genomic.fna.gz	GB_GCA_013177795.1
GCA_013177805.1	0	0	0	0	1	0	0	0	0	0	1	0	1	1	1	1	0	1	0	0	0	0	0	1	0	1	2	0	0	0	0	0	0	0	0	0	0	0	0	0	0	0	0	0	0	GB_GCA_013177805.1	database/GCA/013/177/805/	GCA_013177805.1_genomic.fna.gz	GB_GCA_013177805.1
GCA_013177895.1	0	0	0	0	0	0	0	0	0	0	0	0	0	0	0	0	0	0	0	0	0	1	0	0	0	0	0	0	0	0	0	0	0	0	0	0	0	0	0	0	0	0	0	0	0	GB_GCA_013177895.1	database/GCA/013/177/895/	GCA_013177895.1_genomic.fna.gz	GB_GCA_013177895.1
GCA_013178015.1	1	0	0	0	0	0	0	0	0	0	0	0	0	0	0	1	0	1	0	0	0	1	0	0	0	1	1	0	0	0	0	0	0	0	0	0	0	0	0	0	0	0	0	0	0	GB_GCA_013178015.1	database/GCA/013/178/015/	GCA_013178015.1_genomic.fna.gz	GB_GCA_013178015.1
GCA_013178125.1	0	0	0	0	0	0	0	0	0	0	0	0	0	0	0	1	0	1	0	0	0	0	0	0	0	1	0	0	0	0	0	0	0	0	0	0	0	0	0	0	0	0	0	0	0	GB_GCA_013178125.1	database/GCA/013/178/125/	GCA_013178125.1_genomic.fna.gz	GB_GCA_013178125.1
GCA_013178155.1	1	0	0	0	2	0	0	0	0	0	0	0	0	0	0	0	0	0	0	0	0	0	0	1	0	0	1	0	0	0	0	0	0	0	0	0	0	0	0	0	0	0	0	0	0	GB_GCA_013178155.1	database/GCA/013/178/155/	GCA_013178155.1_genomic.fna.gz	GB_GCA_013178155.1
GCA_013178285.1	1	0	0	0	0	0	0	0	0	0	0	0	0	0	0	0	0	1	0	0	0	0	0	0	0	1	0	1	0	0	0	0	0	0	0	0	0	0	0	0	0	0	0	0	0	GB_GCA_013178285.1	database/GCA/013/178/285/	GCA_013178285.1_genomic.fna.gz	GB_GCA_013178285.1
GCA_013178375.1	0	0	0	0	1	1	0	1	0	0	0	0	0	0	0	0	0	0	0	0	2	1	1	0	1	1	1	3	2	1	1	1	1	0	1	1	0	0	0	1	0	0	0	0	0	GB_GCA_013178375.1	database/GCA/013/178/375/	GCA_013178375.1_genomic.fna.gz	GB_GCA_013178375.1
GCA_013200995.1	1	1	0	1	3	1	1	1	1	0	0	0	0	0	0	0	0	0	0	0	0	0	0	0	0	0	3	0	0	0	0	0	0	0	0	0	0	0	0	0	0	0	0	0	0	GB_GCA_013200995.1	database/GCA/013/200/995/	GCA_013200995.1_genomic.fna.gz	GB_GCA_013200995.1
GCA_013204985.1	1	1	1	1	0	1	0	1	0	0	0	0	0	0	0	0	0	0	0	0	0	0	0	0	0	0	1	0	0	0	0	0	0	0	0	0	0	0	0	0	0	0	0	0	0	GB_GCA_013204985.1	database/GCA/013/204/985/	GCA_013204985.1_genomic.fna.gz	GB_GCA_013204985.1
GCA_013205085.1	1	1	1	1	0	1	0	1	0	0	0	0	0	0	0	0	0	0	0	0	0	0	0	0	0	0	1	0	0	0	0	0	0	0	0	0	0	0	0	0	0	0	0	0	0	GB_GCA_013205085.1	database/GCA/013/205/085/	GCA_013205085.1_genomic.fna.gz	GB_GCA_013205085.1
GCA_013213745.1	1	1	0	1	1	1	1	0	0	0	0	0	0	0	0	0	0	0	0	1	0	0	0	0	0	0	1	0	0	0	1	0	0	0	0	0	0	0	0	0	0	0	0	0	0	GB_GCA_013213745.1	database/GCA/013/213/745/	GCA_013213745.1_genomic.fna.gz	GB_GCA_013213745.1
GCA_013213785.1	0	0	0	0	1	0	0	0	0	0	0	0	0	0	0	0	0	0	0	0	1	1	0	0	0	0	1	1	0	1	0	0	0	0	0	0	1	0	0	0	0	0	0	0	0	GB_GCA_013213785.1	database/GCA/013/213/785/	GCA_013213785.1_genomic.fna.gz	GB_GCA_013213785.1
GCA_013214025.1	2	1	1	1	1	1	1	2	0	0	0	0	1	0	0	0	0	0	0	0	0	0	0	0	0	0	1	0	0	0	2	0	0	0	0	0	0	0	0	0	0	0	0	0	0	GB_GCA_013214025.1	database/GCA/013/214/025/	GCA_013214025.1_genomic.fna.gz	GB_GCA_013214025.1
GCA_013214065.1	1	1	1	1	0	1	0	1	0	0	0	0	0	0	0	0	0	1	0	0	0	0	0	0	0	0	1	0	0	0	0	0	0	0	0	0	0	0	0	0	0	0	0	0	0	GB_GCA_013214065.1	database/GCA/013/214/065/	GCA_013214065.1_genomic.fna.gz	GB_GCA_013214065.1
GCA_013214265.1	0	0	0	0	1	0	0	1	0	0	1	1	1	1	1	1	1	1	0	0	1	0	0	0	0	0	1	0	0	0	0	0	0	0	0	0	0	0	0	0	0	0	0	0	0	GB_GCA_013214265.1	database/GCA/013/214/265/	GCA_013214265.1_genomic.fna.gz	GB_GCA_013214265.1
GCA_013215565.1	1	1	0	0	3	0	0	1	0	0	0	0	1	0	0	0	0	0	0	0	0	0	0	0	0	0	0	0	0	0	0	0	0	0	0	0	0	0	0	0	0	0	0	0	0	GB_GCA_013215565.1	database/GCA/013/215/565/	GCA_013215565.1_genomic.fna.gz	GB_GCA_013215565.1
GCA_013215815.1	0	0	0	0	0	0	0	1	0	0	0	0	0	0	0	0	0	0	0	0	1	0	0	0	0	0	0	1	0	1	0	0	0	0	0	0	1	0	1	0	0	0	0	0	0	GB_GCA_013215815.1	database/GCA/013/215/815/	GCA_013215815.1_genomic.fna.gz	GB_GCA_013215815.1
GCA_013216135.1	0	0	0	0	0	0	0	0	0	0	1	1	0	1	2	1	0	1	0	0	0	0	0	0	0	1	1	0	0	0	0	0	0	0	0	0	0	0	0	0	0	0	0	0	0	GB_GCA_013216135.1	database/GCA/013/216/135/	GCA_013216135.1_genomic.fna.gz	GB_GCA_013216135.1
GCA_013285385.1	1	1	1	1	1	1	1	1	0	0	0	0	0	0	0	0	0	0	0	0	1	1	1	0	1	1	1	1	1	1	1	1	1	1	1	1	0	0	0	0	0	0	0	0	0	GB_GCA_013285385.1	database/GCA/013/285/385/	GCA_013285385.1_genomic.fna.gz	GB_GCA_013285385.1
GCA_013285405.1	1	1	0	1	1	1	1	0	0	0	0	0	0	0	0	0	0	0	0	0	2	0	0	0	0	0	1	1	0	0	0	0	0	0	0	0	0	0	0	0	0	0	0	0	0	GB_GCA_013285405.1	database/GCA/013/285/405/	GCA_013285405.1_genomic.fna.gz	GB_GCA_013285405.1
GCA_013285425.1	1	1	0	1	2	1	1	0	0	0	0	0	0	0	0	0	0	0	0	0	1	0	0	0	0	0	2	0	0	0	0	0	0	0	0	0	0	0	0	0	0	0	0	0	0	GB_GCA_013285425.1	database/GCA/013/285/425/	GCA_013285425.1_genomic.fna.gz	GB_GCA_013285425.1
GCA_013285445.1	0	0	0	0	0	0	0	1	0	0	0	0	0	0	0	0	0	0	0	0	1	1	0	1	1	0	1	1	1	2	1	1	1	0	0	1	0	1	0	0	0	0	0	0	0	GB_GCA_013285445.1	database/GCA/013/285/445/	GCA_013285445.1_genomic.fna.gz	GB_GCA_013285445.1
GCA_013285465.1	0	0	0	0	0	0	0	0	0	0	0	0	0	0	0	0	0	0	0	0	1	0	0	0	0	0	1	1	0	0	1	1	1	0	0	0	1	0	0	1	0	0	0	0	0	GB_GCA_013285465.1	database/GCA/013/285/465/	GCA_013285465.1_genomic.fna.gz	GB_GCA_013285465.1
GCA_013285505.1	0	0	0	0	0	0	0	0	0	0	1	1	2	1	0	0	1	2	0	1	0	0	0	0	0	0	1	0	0	0	0	0	0	0	0	0	0	0	0	0	0	0	0	0	0	GB_GCA_013285505.1	database/GCA/013/285/505/	GCA_013285505.1_genomic.fna.gz	GB_GCA_013285505.1
GCA_013289985.1	0	0	2	0	0	0	0	0	0	0	0	0	0	0	0	0	0	0	0	1	1	1	1	0	1	1	1	1	1	0	0	0	0	0	1	1	0	0	0	1	0	0	0	0	0	GB_GCA_013289985.1	database/GCA/013/289/985/	GCA_013289985.1_genomic.fna.gz	GB_GCA_013289985.1
GCA_013290125.1	0	0	0	0	0	0	0	0	0	0	1	0	1	1	0	1	0	1	0	0	0	0	0	0	0	1	1	0	0	0	0	0	0	0	0	0	0	0	0	0	0	0	0	0	0	GB_GCA_013290125.1	database/GCA/013/290/125/	GCA_013290125.1_genomic.fna.gz	GB_GCA_013290125.1
GCA_013297995.1	0	0	0	0	0	0	0	0	0	0	1	1	1	1	1	1	1	0	0	0	0	0	0	0	0	0	1	1	0	0	0	0	0	0	0	0	0	0	0	0	0	0	0	0	0	GB_GCA_013297995.1	database/GCA/013/297/995/	GCA_013297995.1_genomic.fna.gz	GB_GCA_013297995.1
GCA_013298405.1	0	0	0	0	0	0	0	0	0	0	0	0	0	0	0	0	0	0	0	0	1	1	0	0	1	1	1	2	0	1	0	0	0	0	0	0	1	0	0	1	0	0	0	0	0	GB_GCA_013298405.1	database/GCA/013/298/405/	GCA_013298405.1_genomic.fna.gz	GB_GCA_013298405.1
GCA_013298955.1	0	0	0	0	1	0	0	1	0	1	1	1	1	1	1	1	1	2	0	0	0	0	0	0	0	0	1	0	0	0	0	0	0	0	0	0	0	0	0	0	0	0	0	0	0	GB_GCA_013298955.1	database/GCA/013/298/955/	GCA_013298955.1_genomic.fna.gz	GB_GCA_013298955.1
GCA_013299045.1	1	1	1	1	0	1	0	1	0	0	0	0	0	0	0	0	0	0	0	0	0	0	0	0	0	0	1	0	0	0	0	0	0	0	0	0	0	0	0	0	0	0	0	0	0	GB_GCA_013299045.1	database/GCA/013/299/045/	GCA_013299045.1_genomic.fna.gz	GB_GCA_013299045.1
GCA_013306955.1	0	0	2	0	0	0	0	0	0	0	0	0	0	0	0	0	0	0	0	1	1	1	1	0	1	1	1	1	1	1	1	1	1	0	1	1	0	0	0	1	0	0	0	0	0	GB_GCA_013306955.1	database/GCA/013/306/955/	GCA_013306955.1_genomic.fna.gz	GB_GCA_013306955.1
GCA_013314715.1	0	0	0	0	0	0	0	1	0	0	1	1	1	1	1	1	2	1	0	0	0	0	0	0	0	0	1	0	0	0	0	0	0	0	0	0	0	0	0	0	0	0	0	0	0	GB_GCA_013314715.1	database/GCA/013/314/715/	GCA_013314715.1_genomic.fna.gz	GB_GCA_013314715.1
GCA_013314755.1	0	0	0	0	1	0	0	0	0	0	1	0	1	1	1	1	0	1	0	0	0	0	0	0	0	1	1	0	0	0	0	0	0	0	0	0	0	0	0	0	0	0	0	0	0	GB_GCA_013314755.1	database/GCA/013/314/755/	GCA_013314755.1_genomic.fna.gz	GB_GCA_013314755.1
GCA_013314775.1	1	0	0	0	1	0	0	0	0	0	0	0	0	0	1	0	0	0	0	0	1	0	0	1	0	0	1	0	0	0	0	0	0	0	0	0	0	0	0	0	0	0	0	0	0	GB_GCA_013314775.1	database/GCA/013/314/775/	GCA_013314775.1_genomic.fna.gz	GB_GCA_013314775.1
GCA_013322215.1	0	0	0	0	0	0	0	0	0	0	0	0	0	0	0	0	0	0	0	0	2	1	0	0	0	0	1	2	0	1	0	0	0	0	0	0	1	0	1	0	0	0	0	0	0	GB_GCA_013322215.1	database/GCA/013/322/215/	GCA_013322215.1_genomic.fna.gz	GB_GCA_013322215.1
GCA_013327885.1	1	0	0	0	0	0	0	0	0	0	1	1	1	1	1	1	1	1	0	0	0	0	0	0	0	0	1	0	0	0	0	0	0	0	0	0	0	0	0	0	0	0	0	0	0	GB_GCA_013327885.1	database/GCA/013/327/885/	GCA_013327885.1_genomic.fna.gz	GB_GCA_013327885.1
GCA_013333255.2	1	0	0	0	0	0	0	0	0	0	0	0	0	0	0	0	0	0	0	0	0	0	0	0	0	0	2	0	0	0	0	0	0	0	0	0	0	0	0	0	0	0	0	0	0	GB_GCA_013333255.2	database/GCA/013/333/255/	GCA_013333255.2_genomic.fna.gz	GB_GCA_013333255.2
GCA_013335845.1	1	0	0	0	0	0	0	0	0	0	0	0	0	0	0	0	0	0	0	0	0	0	0	0	0	0	1	0	0	0	0	0	0	0	0	0	0	0	0	0	0	0	0	0	0	GB_GCA_013335845.1	database/GCA/013/335/845/	GCA_013335845.1_genomic.fna.gz	GB_GCA_013335845.1
GCA_013337045.2	0	0	0	0	0	0	0	1	0	0	0	0	0	0	0	0	0	0	0	0	1	1	0	0	0	0	1	1	0	1	0	0	0	0	0	0	1	0	1	0	0	0	0	0	0	GB_GCA_013337045.2	database/GCA/013/337/045/	GCA_013337045.2_genomic.fna.gz	GB_GCA_013337045.2
GCA_013346905.1	1	1	0	0	1	0	0	1	0	0	0	0	0	0	0	0	0	0	0	0	0	0	0	0	0	1	1	0	0	0	0	0	0	0	0	0	0	0	0	0	0	0	0	0	0	GB_GCA_013346905.1	database/GCA/013/346/905/	GCA_013346905.1_genomic.fna.gz	GB_GCA_013346905.1
GCA_013348725.1	1	0	0	0	0	0	0	0	0	0	0	0	0	0	0	0	0	0	0	0	1	1	1	0	1	1	2	1	1	1	0	0	0	0	1	1	0	0	0	1	0	0	0	0	0	GB_GCA_013348725.1	database/GCA/013/348/725/	GCA_013348725.1_genomic.fna.gz	GB_GCA_013348725.1
GCA_013348845.1	1	0	0	0	0	0	0	0	0	0	0	0	0	0	0	0	1	0	0	0	0	0	0	0	0	0	1	0	0	0	0	0	0	0	0	0	0	0	0	0	0	0	0	0	0	GB_GCA_013348845.1	database/GCA/013/348/845/	GCA_013348845.1_genomic.fna.gz	GB_GCA_013348845.1
GCA_013349295.1	0	0	0	0	0	0	0	0	0	0	1	1	1	1	1	1	0	1	0	0	0	0	0	0	0	1	1	0	0	0	0	0	0	0	0	0	0	0	0	0	0	0	0	0	0	GB_GCA_013349295.1	database/GCA/013/349/295/	GCA_013349295.1_genomic.fna.gz	GB_GCA_013349295.1
GCA_013359125.1	0	0	0	0	1	0	0	0	0	0	1	0	1	1	1	1	1	1	0	0	0	0	0	0	0	0	1	0	1	0	0	0	0	0	0	0	0	0	0	0	0	0	0	0	0	GB_GCA_013359125.1	database/GCA/013/359/125/	GCA_013359125.1_genomic.fna.gz	GB_GCA_013359125.1
GCA_013359235.1	1	1	1	1	0	1	0	1	0	0	0	0	0	0	0	0	0	0	0	0	0	0	0	0	0	0	1	0	0	0	0	0	0	0	0	0	0	0	0	0	0	0	0	0	0	GB_GCA_013359235.1	database/GCA/013/359/235/	GCA_013359235.1_genomic.fna.gz	GB_GCA_013359235.1
GCA_013359255.1	0	0	0	0	0	0	0	0	0	0	1	1	1	1	1	1	1	1	0	0	0	0	0	0	0	0	1	0	0	0	0	0	0	0	0	0	0	0	0	0	0	0	0	0	0	GB_GCA_013359255.1	database/GCA/013/359/255/	GCA_013359255.1_genomic.fna.gz	GB_GCA_013359255.1
GCA_013359265.1	1	1	1	1	2	1	1	1	0	0	0	0	0	0	0	0	0	0	0	0	0	0	0	1	0	0	1	0	0	0	1	0	0	0	0	0	0	0	0	0	0	0	0	0	0	GB_GCA_013359265.1	database/GCA/013/359/265/	GCA_013359265.1_genomic.fna.gz	GB_GCA_013359265.1
GCA_013360195.1	1	1	1	1	0	1	1	0	0	0	0	0	0	0	0	0	0	0	0	0	0	0	0	0	0	0	1	0	0	0	0	0	0	0	0	0	0	0	0	0	0	0	0	0	0	GB_GCA_013360195.1	database/GCA/013/360/195/	GCA_013360195.1_genomic.fna.gz	GB_GCA_013360195.1
GCA_013360215.1	0	0	0	0	0	0	0	0	0	0	1	1	1	1	1	1	0	1	0	0	0	0	0	0	0	1	1	0	0	0	0	0	0	0	0	0	0	0	0	0	0	0	0	0	0	GB_GCA_013360215.1	database/GCA/013/360/215/	GCA_013360215.1_genomic.fna.gz	GB_GCA_013360215.1
GCA_013360395.1	1	1	1	1	0	1	0	1	0	0	0	0	0	0	0	0	0	0	0	0	0	0	0	0	0	0	1	0	0	0	0	0	0	0	0	0	0	0	0	0	0	0	0	0	0	GB_GCA_013360395.1	database/GCA/013/360/395/	GCA_013360395.1_genomic.fna.gz	GB_GCA_013360395.1
GCA_013360585.1	0	0	0	0	0	0	0	0	0	0	1	0	1	1	1	1	1	1	0	0	0	0	0	0	0	0	1	0	0	0	0	0	0	0	0	0	0	0	0	0	0	0	0	0	0	GB_GCA_013360585.1	database/GCA/013/360/585/	GCA_013360585.1_genomic.fna.gz	GB_GCA_013360585.1
GCA_013360915.1	0	0	0	0	0	0	0	0	0	0	1	1	1	1	1	1	1	1	0	0	0	0	0	0	0	0	1	0	0	0	0	0	0	0	0	0	0	0	0	0	0	0	0	0	0	GB_GCA_013360915.1	database/GCA/013/360/915/	GCA_013360915.1_genomic.fna.gz	GB_GCA_013360915.1
GCA_013361065.1	0	0	0	0	1	0	0	0	0	0	1	0	1	1	1	0	1	2	0	0	0	0	0	0	0	0	1	0	0	0	0	0	0	0	0	0	0	0	0	0	0	0	0	0	0	GB_GCA_013361065.1	database/GCA/013/361/065/	GCA_013361065.1_genomic.fna.gz	GB_GCA_013361065.1
GCA_013364255.1	0	0	1	0	3	1	0	2	0	0	1	1	1	1	1	1	1	1	0	0	0	0	0	0	0	0	2	0	0	0	0	0	0	0	0	0	0	0	0	0	0	0	0	0	0	GB_GCA_013364255.1	database/GCA/013/364/255/	GCA_013364255.1_genomic.fna.gz	GB_GCA_013364255.1
GCA_013374015.1	0	0	0	0	0	0	0	0	0	0	1	1	1	1	1	1	1	1	0	0	0	0	0	0	0	0	1	0	0	0	0	0	0	0	0	0	0	0	0	0	0	0	0	0	0	GB_GCA_013374015.1	database/GCA/013/374/015/	GCA_013374015.1_genomic.fna.gz	GB_GCA_013374015.1
GCA_013376735.1	0	0	0	0	0	0	0	0	0	0	0	0	0	0	0	0	0	0	0	0	1	1	1	0	1	1	1	1	1	1	0	0	0	0	1	1	0	0	0	1	0	0	0	0	0	GB_GCA_013376735.1	database/GCA/013/376/735/	GCA_013376735.1_genomic.fna.gz	GB_GCA_013376735.1
GCA_013377075.1	0	0	0	0	0	0	0	0	0	0	1	1	0	1	0	2	0	0	0	0	0	1	0	0	0	0	0	0	0	0	0	0	0	0	0	0	0	0	0	0	0	0	0	0	0	GB_GCA_013377075.1	database/GCA/013/377/075/	GCA_013377075.1_genomic.fna.gz	GB_GCA_013377075.1
GCA_013378335.1	0	0	0	0	0	0	0	0	0	0	0	0	0	0	0	0	0	0	0	0	0	0	1	0	0	0	0	0	0	0	0	0	0	0	0	0	0	0	0	0	0	0	0	0	0	GB_GCA_013378335.1	database/GCA/013/378/335/	GCA_013378335.1_genomic.fna.gz	GB_GCA_013378335.1
GCA_013378385.1	1	0	0	0	0	0	0	0	0	0	0	0	0	0	0	0	0	1	0	0	0	0	0	0	0	0	0	0	0	0	0	0	0	0	0	0	0	0	0	0	0	0	0	0	0	GB_GCA_013378385.1	database/GCA/013/378/385/	GCA_013378385.1_genomic.fna.gz	GB_GCA_013378385.1
GCA_013390375.1	1	0	0	0	0	0	0	0	0	0	0	0	2	1	1	1	0	0	0	0	0	0	0	0	0	1	0	0	0	0	0	0	0	0	0	0	0	0	0	0	0	0	0	0	0	GB_GCA_013390375.1	database/GCA/013/390/375/	GCA_013390375.1_genomic.fna.gz	GB_GCA_013390375.1
GCA_013390745.1	1	0	0	0	0	0	0	0	0	0	0	0	1	1	1	0	0	0	0	0	0	0	0	0	0	1	1	0	0	0	0	0	0	0	0	0	0	0	0	0	0	0	0	0	0	GB_GCA_013390745.1	database/GCA/013/390/745/	GCA_013390745.1_genomic.fna.gz	GB_GCA_013390745.1
GCA_013390905.1	1	0	0	0	0	0	0	0	0	0	0	0	2	1	1	1	0	0	0	0	0	0	0	0	0	1	0	0	0	0	0	0	0	0	0	0	0	0	0	0	0	0	0	0	0	GB_GCA_013390905.1	database/GCA/013/390/905/	GCA_013390905.1_genomic.fna.gz	GB_GCA_013390905.1
GCA_013390945.1	1	1	1	1	1	1	1	0	0	0	1	0	1	0	0	0	0	1	0	1	0	0	0	0	0	0	1	1	0	0	0	0	0	0	0	0	0	0	0	0	0	0	0	0	0	GB_GCA_013390945.1	database/GCA/013/390/945/	GCA_013390945.1_genomic.fna.gz	GB_GCA_013390945.1
GCA_013391845.1	0	0	0	0	0	0	0	2	0	0	0	0	0	0	0	0	0	0	0	0	1	1	1	0	1	1	1	1	1	1	0	0	0	1	1	1	0	0	0	0	0	0	0	0	0	GB_GCA_013391845.1	database/GCA/013/391/845/	GCA_013391845.1_genomic.fna.gz	GB_GCA_013391845.1
GCA_013403005.1	0	0	0	0	0	0	0	0	0	0	0	0	1	0	1	0	2	0	0	0	0	0	1	0	0	1	1	0	0	0	0	0	0	0	0	0	0	0	0	0	0	0	0	0	0	GB_GCA_013403005.1	database/GCA/013/403/005/	GCA_013403005.1_genomic.fna.gz	GB_GCA_013403005.1
GCA_013414645.1	1	1	1	1	1	1	0	0	0	0	0	0	0	0	0	0	0	0	0	0	0	0	0	0	0	0	2	0	0	0	0	0	0	0	0	0	0	0	0	0	0	0	0	0	0	GB_GCA_013414645.1	database/GCA/013/414/645/	GCA_013414645.1_genomic.fna.gz	GB_GCA_013414645.1
GCA_013414665.1	1	0	1	1	0	1	0	1	0	0	0	0	0	0	0	0	0	0	0	0	0	0	0	0	0	0	1	0	0	0	0	0	0	0	0	0	0	0	0	0	0	0	0	0	0	GB_GCA_013414665.1	database/GCA/013/414/665/	GCA_013414665.1_genomic.fna.gz	GB_GCA_013414665.1
GCA_013414685.1	1	1	1	1	0	1	0	1	0	0	0	0	0	0	0	0	0	0	0	0	0	0	0	0	0	0	0	0	0	0	0	0	0	0	0	0	0	0	0	0	0	0	0	0	0	GB_GCA_013414685.1	database/GCA/013/414/685/	GCA_013414685.1_genomic.fna.gz	GB_GCA_013414685.1
GCA_013414705.1	0	0	0	0	0	1	0	0	0	0	0	0	0	0	0	0	0	0	0	1	1	1	0	0	1	1	1	1	0	1	0	0	0	0	0	0	1	0	0	1	1	0	0	0	0	GB_GCA_013414705.1	database/GCA/013/414/705/	GCA_013414705.1_genomic.fna.gz	GB_GCA_013414705.1
GCA_013414725.1	0	0	0	0	0	0	0	1	0	0	0	0	0	0	0	0	0	0	0	0	1	2	1	0	1	1	1	2	1	1	0	0	0	0	1	1	0	0	0	1	0	0	0	0	0	GB_GCA_013414725.1	database/GCA/013/414/725/	GCA_013414725.1_genomic.fna.gz	GB_GCA_013414725.1
GCA_013414745.1	0	0	0	0	0	0	0	0	0	0	1	1	1	0	1	1	1	1	0	0	0	0	0	0	0	0	1	0	0	0	0	0	0	0	0	0	0	0	0	0	0	0	0	0	0	GB_GCA_013414745.1	database/GCA/013/414/745/	GCA_013414745.1_genomic.fna.gz	GB_GCA_013414745.1
GCA_013414795.1	1	0	0	0	0	0	0	0	0	0	1	0	0	0	0	0	0	0	0	0	1	0	0	0	0	0	1	0	0	0	0	0	0	0	0	0	0	0	0	0	0	0	0	0	0	GB_GCA_013414795.1	database/GCA/013/414/795/	GCA_013414795.1_genomic.fna.gz	GB_GCA_013414795.1
GCA_013415865.1	1	0	0	0	0	0	0	0	0	0	0	0	0	0	0	0	0	0	0	0	0	0	0	0	0	1	0	0	0	0	0	0	0	0	0	0	0	0	0	0	0	0	0	0	0	GB_GCA_013415865.1	database/GCA/013/415/865/	GCA_013415865.1_genomic.fna.gz	GB_GCA_013415865.1
GCA_013416395.1	0	0	0	0	2	1	0	0	0	0	0	0	0	0	0	0	0	0	0	1	1	1	1	0	1	1	1	1	1	1	1	1	1	0	1	1	0	0	0	1	0	0	0	0	0	GB_GCA_013416395.1	database/GCA/013/416/395/	GCA_013416395.1_genomic.fna.gz	GB_GCA_013416395.1
GCA_013416405.1	0	1	0	0	1	1	0	0	0	0	0	0	0	0	0	0	0	0	0	0	1	1	1	0	1	1	1	1	1	1	1	1	1	0	1	1	0	0	0	1	0	0	0	0	0	GB_GCA_013416405.1	database/GCA/013/416/405/	GCA_013416405.1_genomic.fna.gz	GB_GCA_013416405.1
GCA_013416435.1	0	0	1	0	1	0	0	0	0	0	0	0	0	0	0	0	0	0	0	1	1	1	1	0	1	2	1	1	1	1	1	1	1	0	1	1	0	0	0	1	0	0	0	0	0	GB_GCA_013416435.1	database/GCA/013/416/435/	GCA_013416435.1_genomic.fna.gz	GB_GCA_013416435.1
GCA_013416485.1	0	0	0	0	1	0	0	0	0	0	0	0	0	0	0	0	0	0	0	1	1	1	1	0	1	1	1	1	1	1	0	0	0	0	1	1	0	0	0	1	0	0	0	0	0	GB_GCA_013416485.1	database/GCA/013/416/485/	GCA_013416485.1_genomic.fna.gz	GB_GCA_013416485.1
GCA_013426015.1	0	0	0	0	0	0	0	0	0	0	0	0	0	0	0	0	0	0	0	0	0	0	0	0	0	1	0	0	0	0	0	0	0	0	0	0	0	0	0	0	0	0	0	0	0	GB_GCA_013426015.1	database/GCA/013/426/015/	GCA_013426015.1_genomic.fna.gz	GB_GCA_013426015.1
GCA_013426735.1	0	0	0	0	1	0	0	0	0	0	0	0	0	0	0	0	0	0	0	0	1	1	0	0	0	0	1	1	0	1	0	0	0	0	0	0	1	0	1	0	0	0	0	1	0	GB_GCA_013426735.1	database/GCA/013/426/735/	GCA_013426735.1_genomic.fna.gz	GB_GCA_013426735.1
GCA_013426795.1	0	0	0	0	0	0	0	0	0	0	1	1	1	1	1	2	1	1	0	0	0	0	0	0	0	0	1	1	0	0	0	0	0	0	0	0	0	0	0	0	0	0	0	0	0	GB_GCA_013426795.1	database/GCA/013/426/795/	GCA_013426795.1_genomic.fna.gz	GB_GCA_013426795.1
GCA_013426815.1	1	0	0	0	0	0	0	0	0	0	0	0	0	0	0	0	0	0	0	1	0	0	0	0	0	0	1	1	0	0	0	0	0	0	0	0	0	0	0	0	0	0	0	0	0	GB_GCA_013426815.1	database/GCA/013/426/815/	GCA_013426815.1_genomic.fna.gz	GB_GCA_013426815.1
GCA_013457415.1	1	1	4	1	1	2	1	1	0	0	0	0	0	0	0	0	0	0	0	0	1	1	1	0	1	1	1	1	1	1	1	1	1	1	1	1	0	0	0	0	0	0	0	0	0	GB_GCA_013457415.1	database/GCA/013/457/415/	GCA_013457415.1_genomic.fna.gz	GB_GCA_013457415.1
GCA_013519935.1	0	0	0	0	4	0	0	0	0	0	0	0	0	0	0	0	0	0	0	0	1	1	1	0	1	1	1	1	1	1	2	2	2	0	1	1	0	0	0	1	0	0	0	0	0	GB_GCA_013519935.1	database/GCA/013/519/935/	GCA_013519935.1_genomic.fna.gz	GB_GCA_013519935.1
GCA_013538715.1	1	0	0	0	0	0	0	0	0	0	0	0	1	1	2	1	0	0	0	0	0	0	0	0	0	1	1	0	0	0	0	0	0	0	0	0	0	0	0	0	0	0	0	0	0	GB_GCA_013538715.1	database/GCA/013/538/715/	GCA_013538715.1_genomic.fna.gz	GB_GCA_013538715.1
GCA_013572355.1	0	0	0	0	0	0	0	0	0	0	0	0	0	0	1	0	0	1	0	0	0	0	1	0	0	1	0	0	0	0	0	0	0	0	0	0	0	0	0	0	0	0	0	0	0	GB_GCA_013572355.1	database/GCA/013/572/355/	GCA_013572355.1_genomic.fna.gz	GB_GCA_013572355.1
GCA_013619155.1	1	0	0	0	0	0	0	0	0	0	1	1	1	1	1	1	1	1	0	0	0	0	0	0	0	0	1	0	0	0	0	0	0	0	0	0	0	0	0	0	0	0	0	0	0	GB_GCA_013619155.1	database/GCA/013/619/155/	GCA_013619155.1_genomic.fna.gz	GB_GCA_013619155.1
GCA_013626165.1	0	0	0	0	0	0	0	0	0	0	0	0	0	0	0	0	0	0	0	0	0	0	0	0	0	0	0	1	0	0	0	0	0	0	0	0	0	0	0	0	0	0	0	0	0	GB_GCA_013626165.1	database/GCA/013/626/165/	GCA_013626165.1_genomic.fna.gz	GB_GCA_013626165.1
GCA_013693735.1	0	0	0	0	0	0	0	0	0	0	0	0	0	0	0	0	0	0	0	0	1	1	0	0	0	1	1	0	0	1	0	0	0	0	0	0	1	0	1	0	0	0	0	0	0	GB_GCA_013693735.1	database/GCA/013/693/735/	GCA_013693735.1_genomic.fna.gz	GB_GCA_013693735.1
GCA_013693755.1	1	0	0	0	0	0	0	0	0	0	0	0	0	0	0	0	0	0	0	1	1	1	1	0	0	0	1	1	1	0	0	0	0	0	0	1	0	1	0	1	0	0	0	0	0	GB_GCA_013693755.1	database/GCA/013/693/755/	GCA_013693755.1_genomic.fna.gz	GB_GCA_013693755.1
GCA_013693795.1	0	0	0	0	0	0	0	1	0	1	1	0	1	0	1	1	0	1	0	0	0	0	0	0	0	1	1	0	0	0	0	0	0	0	0	0	0	0	0	0	0	0	0	0	0	GB_GCA_013693795.1	database/GCA/013/693/795/	GCA_013693795.1_genomic.fna.gz	GB_GCA_013693795.1
GCA_013693815.1	1	1	0	1	0	2	0	1	0	0	0	0	0	0	0	0	0	0	0	0	0	0	0	0	0	1	1	0	0	0	0	0	0	0	0	0	0	0	0	0	0	0	0	0	0	GB_GCA_013693815.1	database/GCA/013/693/815/	GCA_013693815.1_genomic.fna.gz	GB_GCA_013693815.1
GCA_013693835.1	0	0	0	0	0	0	0	1	0	0	0	0	0	0	0	0	0	0	0	0	1	1	0	0	1	1	1	1	0	1	0	0	0	0	0	0	1	0	0	0	0	0	0	0	0	GB_GCA_013693835.1	database/GCA/013/693/835/	GCA_013693835.1_genomic.fna.gz	GB_GCA_013693835.1
GCA_013693855.1	1	1	0	1	0	0	0	1	0	0	0	0	0	0	0	0	0	0	0	0	0	0	0	0	0	0	1	0	0	0	0	0	0	0	0	0	0	0	0	0	0	0	0	0	0	GB_GCA_013693855.1	database/GCA/013/693/855/	GCA_013693855.1_genomic.fna.gz	GB_GCA_013693855.1
GCA_013693875.1	0	0	0	0	0	0	0	0	0	0	0	0	0	0	0	0	0	0	0	0	1	1	0	0	0	0	1	1	0	1	0	0	0	0	0	0	1	0	1	0	0	0	0	0	0	GB_GCA_013693875.1	database/GCA/013/693/875/	GCA_013693875.1_genomic.fna.gz	GB_GCA_013693875.1
GCA_013693955.1	1	0	0	0	0	0	0	0	0	0	0	0	0	0	0	0	0	0	0	0	1	1	0	1	1	1	1	1	1	1	0	1	1	0	1	1	0	0	0	1	1	0	0	0	0	GB_GCA_013693955.1	database/GCA/013/693/955/	GCA_013693955.1_genomic.fna.gz	GB_GCA_013693955.1
GCA_013705725.1	1	1	3	1	1	2	1	2	0	0	0	0	0	0	0	0	0	0	0	0	1	1	1	0	1	3	1	1	1	1	1	1	1	1	1	1	0	0	0	0	0	0	0	0	0	GB_GCA_013705725.1	database/GCA/013/705/725/	GCA_013705725.1_genomic.fna.gz	GB_GCA_013705725.1
GCA_013745115.1	0	0	0	0	0	0	0	0	0	0	0	0	0	0	0	0	0	0	0	0	0	0	0	0	0	0	0	0	0	0	0	0	0	0	0	0	0	0	0	0	0	0	0	0	0	GB_GCA_013745115.1	database/GCA/013/745/115/	GCA_013745115.1_genomic.fna.gz	GB_GCA_013745115.1
GCA_013791995.1	0	0	0	0	0	0	0	1	0	0	1	1	1	1	1	1	0	1	0	0	0	0	0	0	0	1	1	0	0	0	0	0	0	0	0	0	0	0	0	0	0	0	0	0	0	GB_GCA_013791995.1	database/GCA/013/791/995/	GCA_013791995.1_genomic.fna.gz	GB_GCA_013791995.1
GCA_013815355.1	1	1	0	0	1	1	0	1	0	0	0	0	1	0	0	0	0	0	0	0	0	0	0	0	0	0	1	0	0	0	0	0	0	0	0	0	0	0	0	0	0	0	0	0	0	GB_GCA_013815355.1	database/GCA/013/815/355/	GCA_013815355.1_genomic.fna.gz	GB_GCA_013815355.1
GCA_013815685.1	0	0	0	0	0	0	0	1	0	0	0	0	0	0	0	0	0	0	0	1	1	1	0	0	0	0	1	1	1	0	0	0	0	0	0	1	0	0	0	1	0	0	0	0	0	GB_GCA_013815685.1	database/GCA/013/815/685/	GCA_013815685.1_genomic.fna.gz	GB_GCA_013815685.1
GCA_013816405.1	2	0	0	0	0	0	0	0	0	0	0	0	0	0	0	0	0	0	0	0	0	0	0	0	0	0	0	0	0	0	0	0	0	0	0	0	0	0	0	0	0	0	0	0	0	GB_GCA_013816405.1	database/GCA/013/816/405/	GCA_013816405.1_genomic.fna.gz	GB_GCA_013816405.1
GCA_013816585.1	0	0	0	0	1	0	0	0	0	0	0	0	0	0	0	0	0	0	0	0	1	1	0	0	0	0	1	1	0	1	0	0	0	0	0	0	1	0	0	1	0	0	0	0	0	GB_GCA_013816585.1	database/GCA/013/816/585/	GCA_013816585.1_genomic.fna.gz	GB_GCA_013816585.1
GCA_013816615.1	0	0	0	0	0	0	0	1	0	0	1	1	1	1	1	1	1	2	0	0	0	0	0	0	0	0	1	0	0	0	0	0	0	0	0	0	0	0	0	0	0	0	0	0	0	GB_GCA_013816615.1	database/GCA/013/816/615/	GCA_013816615.1_genomic.fna.gz	GB_GCA_013816615.1
GCA_013816805.1	0	0	0	0	0	0	0	1	0	0	1	1	1	1	1	1	1	1	0	0	0	0	0	0	0	0	1	0	0	0	0	0	0	0	0	0	0	0	0	0	0	0	0	0	0	GB_GCA_013816805.1	database/GCA/013/816/805/	GCA_013816805.1_genomic.fna.gz	GB_GCA_013816805.1
GCA_013816845.1	0	0	0	0	0	0	0	1	0	0	0	0	0	0	0	0	0	1	0	0	1	1	0	0	0	0	1	1	1	1	0	0	0	0	1	1	0	0	0	1	0	0	0	0	0	GB_GCA_013816845.1	database/GCA/013/816/845/	GCA_013816845.1_genomic.fna.gz	GB_GCA_013816845.1
GCA_013817245.1	0	0	0	0	1	0	0	1	0	0	0	0	0	0	0	0	0	0	0	0	1	1	0	0	1	1	1	1	1	1	0	0	0	0	1	1	0	0	0	1	0	0	0	0	0	GB_GCA_013817245.1	database/GCA/013/817/245/	GCA_013817245.1_genomic.fna.gz	GB_GCA_013817245.1
GCA_013817545.1	0	0	0	0	0	0	0	0	0	0	1	0	1	1	1	1	0	1	0	0	0	0	0	0	0	1	0	0	0	0	0	0	0	0	0	0	0	0	0	0	0	0	0	0	0	GB_GCA_013817545.1	database/GCA/013/817/545/	GCA_013817545.1_genomic.fna.gz	GB_GCA_013817545.1
GCA_013821425.1	0	0	0	0	0	0	0	0	0	0	0	0	0	0	0	0	0	0	0	0	1	1	1	0	1	1	1	1	1	1	0	0	0	0	1	1	0	0	0	1	0	0	0	0	0	GB_GCA_013821425.1	database/GCA/013/821/425/	GCA_013821425.1_genomic.fna.gz	GB_GCA_013821425.1
GCA_013822735.1	0	0	0	0	0	0	0	0	0	0	1	0	1	0	1	1	0	1	0	1	0	0	0	0	0	1	1	0	0	0	0	0	0	0	0	0	0	0	0	0	0	0	0	0	0	GB_GCA_013822735.1	database/GCA/013/822/735/	GCA_013822735.1_genomic.fna.gz	GB_GCA_013822735.1
GCA_013823625.1	1	1	1	1	0	1	0	1	0	0	0	0	0	0	0	0	0	1	0	0	0	0	0	0	0	0	1	0	0	0	0	0	0	0	0	0	0	0	0	0	0	0	0	0	0	GB_GCA_013823625.1	database/GCA/013/823/625/	GCA_013823625.1_genomic.fna.gz	GB_GCA_013823625.1
GCA_013823945.1	0	0	0	0	0	0	0	0	0	0	1	0	1	1	1	1	0	1	0	0	0	0	0	0	0	1	1	0	0	0	0	0	0	0	0	0	0	0	0	0	0	0	0	0	0	GB_GCA_013823945.1	database/GCA/013/823/945/	GCA_013823945.1_genomic.fna.gz	GB_GCA_013823945.1
GCA_013824085.1	1	1	1	1	2	1	1	0	0	0	0	0	0	0	0	0	0	0	0	0	1	0	0	0	0	0	1	0	0	0	0	0	0	0	0	0	0	0	0	0	0	0	0	0	0	GB_GCA_013824085.1	database/GCA/013/824/085/	GCA_013824085.1_genomic.fna.gz	GB_GCA_013824085.1
GCA_013874835.1	0	0	0	0	0	0	0	0	0	0	0	0	0	0	0	0	0	0	0	0	0	0	0	0	0	0	1	0	0	0	0	0	0	0	0	0	0	0	0	0	0	0	0	0	0	GB_GCA_013874835.1	database/GCA/013/874/835/	GCA_013874835.1_genomic.fna.gz	GB_GCA_013874835.1
GCA_013911135.1	1	0	0	0	0	0	0	0	0	0	0	0	2	1	1	1	0	0	0	0	0	0	0	0	0	1	0	0	0	1	0	0	0	0	0	0	0	0	0	0	0	0	0	0	0	GB_GCA_013911135.1	database/GCA/013/911/135/	GCA_013911135.1_genomic.fna.gz	GB_GCA_013911135.1
GCA_014055465.1	0	0	0	0	0	0	0	0	0	0	0	0	0	0	0	0	0	0	0	0	1	0	0	0	0	0	1	0	0	0	0	0	0	0	0	0	0	0	0	0	0	0	0	0	0	GB_GCA_014055465.1	database/GCA/014/055/465/	GCA_014055465.1_genomic.fna.gz	GB_GCA_014055465.1
GCA_014058405.1	0	0	0	0	0	0	0	0	0	0	0	0	0	0	0	0	0	0	0	1	1	0	0	0	0	0	1	0	0	0	0	0	0	0	0	0	0	0	0	0	0	0	0	0	0	GB_GCA_014058405.1	database/GCA/014/058/405/	GCA_014058405.1_genomic.fna.gz	GB_GCA_014058405.1
GCA_014075215.1	1	1	1	1	0	1	0	1	0	0	0	0	0	0	0	0	1	0	0	0	0	0	0	0	0	0	1	0	0	0	0	0	0	0	0	0	0	0	0	0	0	0	0	0	0	GB_GCA_014075215.1	database/GCA/014/075/215/	GCA_014075215.1_genomic.fna.gz	GB_GCA_014075215.1
GCA_014075255.1	0	0	0	0	0	0	0	0	0	0	0	0	0	0	0	0	0	0	0	0	1	1	0	1	0	0	1	1	1	1	0	0	0	0	1	1	0	0	0	1	0	0	0	0	0	GB_GCA_014075255.1	database/GCA/014/075/255/	GCA_014075255.1_genomic.fna.gz	GB_GCA_014075255.1
GCA_014075275.1	0	0	0	0	0	0	0	0	0	0	0	0	0	0	0	0	0	0	0	0	1	1	0	0	0	0	1	1	0	1	0	0	0	0	0	0	1	0	1	0	0	0	0	0	0	GB_GCA_014075275.1	database/GCA/014/075/275/	GCA_014075275.1_genomic.fna.gz	GB_GCA_014075275.1
GCA_014075295.1	0	0	0	0	0	0	0	0	0	0	1	0	2	1	1	1	1	1	0	0	0	0	0	0	0	0	0	0	0	0	0	0	0	0	0	0	0	0	0	0	0	0	0	0	0	GB_GCA_014075295.1	database/GCA/014/075/295/	GCA_014075295.1_genomic.fna.gz	GB_GCA_014075295.1
GCA_014075315.1	1	0	0	0	0	0	0	0	0	0	0	0	2	1	1	1	0	0	0	0	0	0	0	0	0	1	0	0	0	0	0	0	0	0	0	0	0	0	0	0	0	0	0	0	0	GB_GCA_014075315.1	database/GCA/014/075/315/	GCA_014075315.1_genomic.fna.gz	GB_GCA_014075315.1
GCA_014116815.1	0	0	0	0	0	0	0	0	0	0	0	0	0	0	0	0	0	0	0	0	1	1	0	0	0	0	1	1	0	1	0	0	0	0	0	0	1	0	0	1	0	0	0	0	0	GB_GCA_014116815.1	database/GCA/014/116/815/	GCA_014116815.1_genomic.fna.gz	GB_GCA_014116815.1
GCA_014132315.1	0	0	0	0	0	0	0	0	0	0	0	0	0	0	0	0	0	0	0	0	1	1	0	0	0	0	1	1	0	0	0	0	0	0	0	0	1	0	0	1	0	0	0	0	0	GB_GCA_014132315.1	database/GCA/014/132/315/	GCA_014132315.1_genomic.fna.gz	GB_GCA_014132315.1
GCA_014132595.1	0	0	0	0	0	0	0	1	0	0	0	0	0	0	0	0	1	0	0	1	1	1	1	0	0	0	1	1	1	1	0	0	0	0	1	1	0	0	0	1	0	0	0	0	0	GB_GCA_014132595.1	database/GCA/014/132/595/	GCA_014132595.1_genomic.fna.gz	GB_GCA_014132595.1
GCA_014132615.1	0	0	0	0	0	0	0	1	0	0	0	0	0	0	0	0	0	0	0	0	1	1	0	0	0	0	1	1	1	1	0	0	0	0	1	1	0	0	0	1	0	0	0	0	0	GB_GCA_014132615.1	database/GCA/014/132/615/	GCA_014132615.1_genomic.fna.gz	GB_GCA_014132615.1
GCA_014138725.1	1	1	2	1	2	2	0	1	0	0	0	0	0	0	0	0	0	0	0	0	0	0	0	0	0	0	1	0	0	0	0	0	0	0	0	0	0	0	0	0	0	0	0	0	0	GB_GCA_014138725.1	database/GCA/014/138/725/	GCA_014138725.1_genomic.fna.gz	GB_GCA_014138725.1
GCA_014156375.1	1	1	1	1	1	2	1	2	0	0	0	0	0	0	0	0	0	0	0	0	1	1	1	0	1	1	1	1	1	1	1	1	1	1	1	1	0	0	0	0	0	0	0	0	0	GB_GCA_014156375.1	database/GCA/014/156/375/	GCA_014156375.1_genomic.fna.gz	GB_GCA_014156375.1
GCA_014163555.1	1	0	0	0	0	0	0	0	0	0	1	1	1	1	1	1	1	1	0	0	0	0	0	0	0	0	1	2	0	0	0	0	0	0	0	0	0	0	0	0	0	0	0	0	0	GB_GCA_014163555.1	database/GCA/014/163/555/	GCA_014163555.1_genomic.fna.gz	GB_GCA_014163555.1
GCA_014189435.1	0	0	1	0	0	0	0	0	0	0	0	0	0	0	0	0	0	0	1	0	2	1	0	0	0	0	1	1	0	1	0	0	0	0	0	0	1	1	1	0	0	0	0	0	0	GB_GCA_014189435.1	database/GCA/014/189/435/	GCA_014189435.1_genomic.fna.gz	GB_GCA_014189435.1
GCA_014190235.1	1	1	0	1	1	1	1	0	0	0	0	0	0	0	0	0	0	0	0	0	0	0	0	0	0	0	1	0	0	0	0	0	0	0	0	0	0	0	0	0	0	0	0	0	0	GB_GCA_014190235.1	database/GCA/014/190/235/	GCA_014190235.1_genomic.fna.gz	GB_GCA_014190235.1
GCA_014190355.1	0	0	0	0	0	0	0	0	0	0	0	0	0	0	0	0	0	0	0	0	1	1	0	0	0	0	1	1	0	0	0	0	0	0	0	0	1	0	0	1	0	0	0	0	0	GB_GCA_014190355.1	database/GCA/014/190/355/	GCA_014190355.1_genomic.fna.gz	GB_GCA_014190355.1
GCA_014190535.1	0	0	0	0	0	0	0	1	0	0	1	1	1	1	1	1	1	1	0	0	0	0	0	0	0	0	1	0	0	0	0	0	0	0	0	0	0	0	0	0	0	0	0	0	0	GB_GCA_014190535.1	database/GCA/014/190/535/	GCA_014190535.1_genomic.fna.gz	GB_GCA_014190535.1
GCA_014190575.1	0	0	0	0	0	0	0	1	0	0	1	1	1	1	1	1	1	1	0	0	0	0	1	0	0	0	2	2	0	0	0	0	0	0	0	0	0	0	0	1	0	0	0	0	0	GB_GCA_014190575.1	database/GCA/014/190/575/	GCA_014190575.1_genomic.fna.gz	GB_GCA_014190575.1
GCA_014190895.1	0	0	0	0	0	0	0	0	0	0	0	0	0	0	0	0	0	0	0	0	1	1	1	0	1	1	1	1	1	1	0	0	0	0	1	1	0	0	0	1	0	0	0	0	0	GB_GCA_014190895.1	database/GCA/014/190/895/	GCA_014190895.1_genomic.fna.gz	GB_GCA_014190895.1
GCA_014192065.1	0	0	0	0	1	0	0	0	0	0	1	0	1	1	1	1	0	1	0	0	0	0	0	0	0	1	1	0	0	0	0	0	0	0	0	0	0	0	0	0	0	0	0	0	0	GB_GCA_014192065.1	database/GCA/014/192/065/	GCA_014192065.1_genomic.fna.gz	GB_GCA_014192065.1
GCA_014192425.1	0	0	0	0	0	0	0	0	0	0	1	1	1	1	1	1	0	1	0	0	1	0	0	0	0	1	1	0	0	0	0	0	0	0	0	0	0	0	0	1	0	0	0	0	0	GB_GCA_014192425.1	database/GCA/014/192/425/	GCA_014192425.1_genomic.fna.gz	GB_GCA_014192425.1
GCA_014192545.1	0	0	0	0	0	0	0	0	0	1	1	1	1	1	1	1	1	1	0	0	1	0	0	0	0	0	1	0	0	0	0	0	0	0	0	0	0	0	0	0	0	0	0	0	0	GB_GCA_014192545.1	database/GCA/014/192/545/	GCA_014192545.1_genomic.fna.gz	GB_GCA_014192545.1
GCA_014192625.1	0	0	0	0	1	0	0	0	0	0	1	1	1	1	1	1	0	1	0	0	2	0	0	0	0	1	1	0	0	0	0	0	0	0	0	0	0	0	0	0	0	0	0	0	0	GB_GCA_014192625.1	database/GCA/014/192/625/	GCA_014192625.1_genomic.fna.gz	GB_GCA_014192625.1
GCA_014193315.1	1	1	2	1	0	1	1	0	0	0	0	0	0	0	0	0	0	0	0	0	0	0	0	0	0	0	1	0	0	0	0	0	0	0	0	0	0	0	0	0	0	0	0	0	0	GB_GCA_014193315.1	database/GCA/014/193/315/	GCA_014193315.1_genomic.fna.gz	GB_GCA_014193315.1
GCA_014204635.1	1	1	0	1	3	1	1	1	0	0	0	0	0	0	0	0	0	0	0	0	0	0	0	0	0	0	1	1	0	0	0	0	0	0	0	0	0	0	0	0	0	0	0	0	0	GB_GCA_014204635.1	database/GCA/014/204/635/	GCA_014204635.1_genomic.fna.gz	GB_GCA_014204635.1
GCA_014204745.1	0	0	2	0	2	0	0	2	0	0	1	1	1	1	1	1	1	1	0	0	0	0	0	0	0	0	1	1	0	0	0	0	0	0	0	0	0	0	0	0	0	0	0	0	0	GB_GCA_014204745.1	database/GCA/014/204/745/	GCA_014204745.1_genomic.fna.gz	GB_GCA_014204745.1
GCA_014208095.1	2	3	2	1	6	1	0	2	0	0	0	1	0	0	0	0	0	0	0	0	0	0	0	0	0	1	1	0	0	0	0	0	0	0	0	0	0	0	0	0	0	0	0	0	0	GB_GCA_014208095.1	database/GCA/014/208/095/	GCA_014208095.1_genomic.fna.gz	GB_GCA_014208095.1
GCA_014218215.1	1	1	1	1	3	1	0	3	0	0	0	0	0	0	0	0	0	0	0	0	0	0	0	0	0	0	1	0	0	0	0	0	0	0	0	0	0	0	0	0	0	0	0	0	0	GB_GCA_014218215.1	database/GCA/014/218/215/	GCA_014218215.1_genomic.fna.gz	GB_GCA_014218215.1
GCA_014237145.1	0	0	0	0	0	0	0	0	0	0	0	0	0	0	1	0	0	1	0	0	0	0	1	0	0	1	0	0	0	0	0	0	0	0	0	0	0	0	0	0	0	0	0	0	0	GB_GCA_014237145.1	database/GCA/014/237/145/	GCA_014237145.1_genomic.fna.gz	GB_GCA_014237145.1
GCA_014237975.1	0	0	0	0	0	0	0	0	0	0	1	1	1	1	1	1	0	1	0	0	1	0	1	0	0	1	1	0	0	0	0	0	0	0	0	0	0	0	0	0	0	0	0	0	0	GB_GCA_014237975.1	database/GCA/014/237/975/	GCA_014237975.1_genomic.fna.gz	GB_GCA_014237975.1
GCA_014251975.1	1	1	1	1	0	1	0	1	0	0	0	0	0	0	0	0	0	0	0	0	0	0	0	0	0	0	1	0	0	0	0	0	0	0	0	0	0	0	0	0	0	0	0	0	0	GB_GCA_014251975.1	database/GCA/014/251/975/	GCA_014251975.1_genomic.fna.gz	GB_GCA_014251975.1
GCA_014323545.1	1	1	1	1	0	1	0	1	0	0	0	0	0	0	0	0	0	0	0	0	0	0	0	0	0	0	2	0	0	0	0	0	0	0	0	0	0	0	0	0	0	0	0	0	0	GB_GCA_014323545.1	database/GCA/014/323/545/	GCA_014323545.1_genomic.fna.gz	GB_GCA_014323545.1
GCA_014323785.1	0	0	0	0	0	0	0	0	0	0	0	0	0	0	0	0	0	0	0	0	1	1	0	0	0	0	1	1	0	1	0	0	0	0	0	0	1	0	1	0	0	0	0	0	0	GB_GCA_014323785.1	database/GCA/014/323/785/	GCA_014323785.1_genomic.fna.gz	GB_GCA_014323785.1
GCA_014323825.1	1	1	1	1	0	1	0	1	0	0	0	0	0	0	0	0	0	0	0	0	0	0	0	0	0	0	1	0	0	0	0	0	0	0	0	0	0	0	0	0	0	0	0	0	0	GB_GCA_014323825.1	database/GCA/014/323/825/	GCA_014323825.1_genomic.fna.gz	GB_GCA_014323825.1
GCA_014323835.1	0	0	0	0	0	0	0	0	0	0	0	0	0	0	0	0	0	0	0	0	1	1	0	0	0	0	1	1	0	0	0	0	0	0	0	0	1	0	0	1	0	0	0	0	0	GB_GCA_014323835.1	database/GCA/014/323/835/	GCA_014323835.1_genomic.fna.gz	GB_GCA_014323835.1
GCA_014323865.1	0	0	0	0	0	0	0	0	0	0	0	0	0	0	0	0	0	0	0	0	1	0	0	0	1	1	1	1	0	1	0	0	0	0	0	0	1	0	0	1	0	0	0	0	0	GB_GCA_014323865.1	database/GCA/014/323/865/	GCA_014323865.1_genomic.fna.gz	GB_GCA_014323865.1
GCA_014360005.1	1	0	0	0	0	0	0	0	0	0	0	0	0	0	0	0	0	0	0	0	0	0	0	0	0	0	0	0	0	0	0	0	0	0	0	0	0	0	0	0	0	0	0	0	0	GB_GCA_014360005.1	database/GCA/014/360/005/	GCA_014360005.1_genomic.fna.gz	GB_GCA_014360005.1
GCA_014360055.1	0	0	0	0	0	0	0	0	0	0	0	0	0	0	0	1	0	1	0	0	0	0	0	0	0	1	1	0	0	1	0	0	0	0	0	0	0	0	0	0	0	0	0	0	0	GB_GCA_014360055.1	database/GCA/014/360/055/	GCA_014360055.1_genomic.fna.gz	GB_GCA_014360055.1
GCA_014360065.1	2	0	0	0	4	0	0	0	0	0	0	0	0	0	0	1	0	1	0	0	0	0	0	0	0	2	1	0	0	0	0	0	0	0	0	0	0	0	0	0	0	0	0	0	0	GB_GCA_014360065.1	database/GCA/014/360/065/	GCA_014360065.1_genomic.fna.gz	GB_GCA_014360065.1
GCA_014360155.1	0	0	0	0	2	0	0	1	0	0	1	0	1	0	1	1	0	1	1	0	0	0	0	0	0	1	0	0	0	0	0	0	0	0	0	0	0	0	0	0	0	0	0	0	0	GB_GCA_014360155.1	database/GCA/014/360/155/	GCA_014360155.1_genomic.fna.gz	GB_GCA_014360155.1
GCA_014360395.1	1	1	1	1	1	0	0	2	0	0	0	0	0	0	0	0	0	0	0	0	0	0	0	0	0	0	0	0	0	0	0	0	0	0	0	0	0	0	0	0	0	0	0	0	0	GB_GCA_014360395.1	database/GCA/014/360/395/	GCA_014360395.1_genomic.fna.gz	GB_GCA_014360395.1
GCA_014360495.1	2	0	0	0	0	0	0	0	0	0	0	0	0	0	0	0	0	0	0	0	0	0	0	0	0	0	0	0	0	0	0	0	0	0	0	0	0	0	0	0	0	0	0	0	0	GB_GCA_014360495.1	database/GCA/014/360/495/	GCA_014360495.1_genomic.fna.gz	GB_GCA_014360495.1
GCA_014360645.1	0	0	0	0	5	0	0	0	0	0	0	0	0	0	0	0	0	0	0	1	0	0	0	0	0	0	0	0	0	0	2	0	0	0	0	0	0	0	0	0	0	0	0	0	0	GB_GCA_014360645.1	database/GCA/014/360/645/	GCA_014360645.1_genomic.fna.gz	GB_GCA_014360645.1
GCA_014360655.1	0	0	0	0	4	0	0	0	0	0	0	0	0	0	0	0	0	0	0	1	0	0	0	0	0	0	0	0	0	0	1	0	0	0	0	0	0	0	0	0	0	0	0	0	0	GB_GCA_014360655.1	database/GCA/014/360/655/	GCA_014360655.1_genomic.fna.gz	GB_GCA_014360655.1
GCA_014360825.1	1	0	0	0	0	0	0	0	0	0	0	0	0	0	0	0	0	0	0	0	0	0	0	0	0	0	0	0	0	0	0	0	0	0	0	0	0	0	0	0	0	0	0	0	0	GB_GCA_014360825.1	database/GCA/014/360/825/	GCA_014360825.1_genomic.fna.gz	GB_GCA_014360825.1
GCA_014360895.1	3	0	1	0	0	0	0	0	0	0	0	0	0	0	0	0	0	0	0	0	0	0	0	0	0	0	1	0	0	0	0	0	0	0	0	0	0	0	0	0	0	0	0	0	0	GB_GCA_014360895.1	database/GCA/014/360/895/	GCA_014360895.1_genomic.fna.gz	GB_GCA_014360895.1
GCA_014361095.1	0	0	0	0	0	0	0	0	0	0	0	0	1	0	0	0	0	1	0	0	0	0	0	0	0	1	0	0	0	0	0	0	0	0	0	0	0	0	0	0	0	0	0	0	0	GB_GCA_014361095.1	database/GCA/014/361/095/	GCA_014361095.1_genomic.fna.gz	GB_GCA_014361095.1
GCA_014361205.1	0	0	0	0	0	0	0	0	0	0	0	0	1	0	1	0	0	2	0	0	0	0	1	0	0	1	1	0	0	1	0	0	0	0	0	0	0	0	0	0	0	0	0	0	0	GB_GCA_014361205.1	database/GCA/014/361/205/	GCA_014361205.1_genomic.fna.gz	GB_GCA_014361205.1
GCA_014361295.1	2	0	0	0	0	0	0	0	0	0	0	0	0	0	0	0	0	0	0	0	0	0	0	0	0	1	0	0	0	0	0	0	0	0	0	0	0	0	0	0	0	0	0	0	0	GB_GCA_014361295.1	database/GCA/014/361/295/	GCA_014361295.1_genomic.fna.gz	GB_GCA_014361295.1
GCA_014444615.1	0	0	2	0	0	0	0	0	0	0	0	0	0	1	0	0	0	0	0	0	1	1	0	0	1	1	2	1	0	1	0	0	0	0	0	0	1	0	0	1	0	0	0	0	0	GB_GCA_014444615.1	database/GCA/014/444/615/	GCA_014444615.1_genomic.fna.gz	GB_GCA_014444615.1
GCA_014529615.1	1	1	1	1	0	0	0	0	0	0	0	0	0	0	0	0	0	0	0	0	0	0	0	0	0	0	1	0	0	0	0	0	0	0	0	0	0	0	0	0	0	0	0	0	0	GB_GCA_014529615.1	database/GCA/014/529/615/	GCA_014529615.1_genomic.fna.gz	GB_GCA_014529615.1
GCA_014529675.2	1	1	1	1	0	1	1	0	0	0	0	0	0	0	0	0	0	0	0	1	1	0	0	0	0	0	1	0	0	0	0	0	0	0	0	0	0	0	0	0	0	0	0	0	0	GB_GCA_014529675.2	database/GCA/014/529/675/	GCA_014529675.2_genomic.fna.gz	GB_GCA_014529675.2
GCA_014584465.1	2	1	1	1	0	1	0	0	0	0	0	0	0	0	0	0	0	0	0	0	0	0	0	0	0	0	1	0	0	0	0	0	0	0	0	0	0	0	0	0	0	0	0	0	0	GB_GCA_014584465.1	database/GCA/014/584/465/	GCA_014584465.1_genomic.fna.gz	GB_GCA_014584465.1
GCA_014584575.1	1	1	0	1	3	1	1	0	0	0	0	0	0	0	0	0	0	1	0	0	0	0	0	0	0	1	2	0	0	0	1	0	0	0	0	0	0	0	0	0	0	0	0	0	0	GB_GCA_014584575.1	database/GCA/014/584/575/	GCA_014584575.1_genomic.fna.gz	GB_GCA_014584575.1
GCA_014584605.1	1	1	1	1	0	1	0	1	0	0	0	0	0	0	0	0	0	0	0	0	0	0	0	0	0	0	1	0	0	0	0	0	0	0	0	0	0	0	0	0	0	0	0	0	0	GB_GCA_014584605.1	database/GCA/014/584/605/	GCA_014584605.1_genomic.fna.gz	GB_GCA_014584605.1
GCA_014584695.1	0	0	0	0	0	0	0	0	0	0	1	0	1	1	1	1	1	1	0	0	0	0	0	1	0	0	1	0	0	0	0	0	0	0	0	0	0	0	0	0	0	1	0	0	0	GB_GCA_014584695.1	database/GCA/014/584/695/	GCA_014584695.1_genomic.fna.gz	GB_GCA_014584695.1
GCA_014595895.1	2	1	0	1	5	1	1	0	0	0	0	0	0	0	0	0	0	0	0	0	0	0	0	0	0	0	1	0	0	0	0	0	0	0	0	0	0	0	0	0	0	0	0	0	0	GB_GCA_014595895.1	database/GCA/014/595/895/	GCA_014595895.1_genomic.fna.gz	GB_GCA_014595895.1
GCA_014622685.1	0	0	0	0	0	0	0	0	0	0	0	0	0	0	0	0	0	0	0	0	0	0	0	0	0	0	0	0	0	0	0	0	0	0	0	0	0	0	0	0	0	0	0	0	0	GB_GCA_014622685.1	database/GCA/014/622/685/	GCA_014622685.1_genomic.fna.gz	GB_GCA_014622685.1
GCA_014636295.1	1	1	1	1	0	1	0	1	0	0	0	0	0	0	0	0	0	0	0	0	0	0	0	1	0	0	1	0	0	0	0	0	0	0	0	0	0	0	0	0	0	1	0	0	0	GB_GCA_014636295.1	database/GCA/014/636/295/	GCA_014636295.1_genomic.fna.gz	GB_GCA_014636295.1
GCA_014642275.1	1	1	1	1	0	1	0	1	0	0	0	0	0	0	0	0	0	0	0	0	0	0	0	0	0	0	1	0	0	0	0	0	0	0	0	0	0	0	0	0	0	0	0	0	0	GB_GCA_014642275.1	database/GCA/014/642/275/	GCA_014642275.1_genomic.fna.gz	GB_GCA_014642275.1
GCA_014647975.1	0	0	1	0	3	1	0	2	0	0	1	1	1	1	1	1	1	1	0	0	0	0	0	0	0	1	1	0	0	0	0	0	0	0	0	0	0	0	0	0	0	0	0	0	0	GB_GCA_014647975.1	database/GCA/014/647/975/	GCA_014647975.1_genomic.fna.gz	GB_GCA_014647975.1
GCA_014648495.1	1	1	2	1	3	1	0	1	0	0	0	0	0	0	0	0	0	0	0	0	0	0	1	0	0	0	1	0	0	0	1	0	0	0	0	0	0	0	0	0	0	0	0	0	0	GB_GCA_014648495.1	database/GCA/014/648/495/	GCA_014648495.1_genomic.fna.gz	GB_GCA_014648495.1
GCA_014649395.1	0	0	1	0	0	1	0	2	0	0	1	1	1	1	1	1	1	1	0	0	0	0	0	0	0	0	1	0	0	0	1	0	0	0	0	0	0	0	0	0	0	0	0	0	0	GB_GCA_014649395.1	database/GCA/014/649/395/	GCA_014649395.1_genomic.fna.gz	GB_GCA_014649395.1
GCA_014649575.1	0	0	1	0	0	0	0	1	0	0	1	1	1	1	1	1	1	1	0	0	0	0	0	0	0	0	1	0	0	0	1	0	0	0	0	0	0	0	0	0	0	0	0	0	0	GB_GCA_014649575.1	database/GCA/014/649/575/	GCA_014649575.1_genomic.fna.gz	GB_GCA_014649575.1
GCA_014649695.1	0	0	1	0	1	0	0	1	0	0	1	1	1	1	1	1	1	1	0	0	0	0	0	0	0	0	1	0	0	0	0	0	0	0	0	0	0	0	0	0	0	0	0	0	0	GB_GCA_014649695.1	database/GCA/014/649/695/	GCA_014649695.1_genomic.fna.gz	GB_GCA_014649695.1
GCA_014650015.1	0	0	2	0	0	0	0	2	0	0	1	1	1	1	1	1	1	2	0	0	0	0	0	0	0	0	2	0	0	0	0	0	0	0	0	0	0	0	0	0	0	0	0	0	0	GB_GCA_014650015.1	database/GCA/014/650/015/	GCA_014650015.1_genomic.fna.gz	GB_GCA_014650015.1
GCA_014650055.1	1	0	1	0	0	0	0	2	0	0	2	2	1	3	0	1	1	1	0	0	0	0	0	0	0	1	1	1	0	0	1	0	0	0	0	0	0	0	0	0	0	0	0	0	0	GB_GCA_014650055.1	database/GCA/014/650/055/	GCA_014650055.1_genomic.fna.gz	GB_GCA_014650055.1
GCA_014652975.1	1	1	1	1	1	1	0	1	0	0	0	0	0	0	0	0	0	1	0	0	0	0	0	0	0	0	1	0	0	0	0	0	0	0	0	0	0	0	0	0	0	0	0	0	0	GB_GCA_014652975.1	database/GCA/014/652/975/	GCA_014652975.1_genomic.fna.gz	GB_GCA_014652975.1
GCA_014653985.1	0	0	0	0	0	0	0	0	0	0	0	0	0	0	0	0	0	0	0	0	1	1	0	0	0	0	1	1	0	1	0	0	0	0	0	0	1	0	0	1	0	0	0	0	0	GB_GCA_014653985.1	database/GCA/014/653/985/	GCA_014653985.1_genomic.fna.gz	GB_GCA_014653985.1
GCA_014654065.1	0	0	0	0	0	0	0	0	0	0	0	0	0	0	0	0	0	0	0	0	0	1	0	0	0	0	1	3	0	0	0	0	0	0	0	0	1	0	0	1	0	0	0	0	0	GB_GCA_014654065.1	database/GCA/014/654/065/	GCA_014654065.1_genomic.fna.gz	GB_GCA_014654065.1
GCA_014654265.1	0	0	0	0	0	0	0	0	0	0	0	0	0	0	0	0	0	0	0	0	0	1	0	0	0	0	1	1	0	0	0	0	0	0	0	0	1	0	0	1	0	0	0	0	0	GB_GCA_014654265.1	database/GCA/014/654/265/	GCA_014654265.1_genomic.fna.gz	GB_GCA_014654265.1
GCA_014654455.1	0	0	0	0	0	0	0	0	0	0	0	0	0	0	0	0	0	0	0	0	1	1	0	0	0	0	1	1	0	0	0	0	0	0	0	0	1	0	0	1	0	0	0	0	0	GB_GCA_014654455.1	database/GCA/014/654/455/	GCA_014654455.1_genomic.fna.gz	GB_GCA_014654455.1
GCA_014654535.1	0	0	1	0	0	0	0	1	0	0	0	0	0	0	0	0	0	0	0	0	1	1	0	1	0	0	1	1	1	1	0	0	0	0	1	1	0	1	0	1	0	0	0	0	0	GB_GCA_014654535.1	database/GCA/014/654/535/	GCA_014654535.1_genomic.fna.gz	GB_GCA_014654535.1
GCA_014654615.1	1	1	0	1	0	1	0	1	0	0	0	0	0	0	0	0	0	0	0	0	0	0	0	0	0	0	1	0	0	0	1	0	0	0	0	0	0	0	0	0	0	0	0	0	0	GB_GCA_014654615.1	database/GCA/014/654/615/	GCA_014654615.1_genomic.fna.gz	GB_GCA_014654615.1
GCA_014695345.1	1	1	1	1	0	1	1	0	0	1	0	0	0	0	0	0	0	0	0	0	0	0	1	0	0	0	0	1	0	0	0	0	0	0	0	0	0	0	0	0	0	1	1	1	0	GB_GCA_014695345.1	database/GCA/014/695/345/	GCA_014695345.1_genomic.fna.gz	GB_GCA_014695345.1
GCA_014698445.1	1	1	1	1	0	1	0	0	0	1	0	0	0	0	0	0	0	0	0	0	0	0	0	0	0	0	0	1	0	0	0	0	0	0	0	0	0	0	0	0	0	1	1	1	1	GB_GCA_014698445.1	database/GCA/014/698/445/	GCA_014698445.1_genomic.fna.gz	GB_GCA_014698445.1
GCA_014727845.1	1	1	1	1	1	1	1	0	0	0	1	0	0	0	0	0	0	0	0	0	0	0	0	0	0	0	1	0	0	0	0	0	0	0	0	0	0	0	0	0	0	0	0	0	0	GB_GCA_014727845.1	database/GCA/014/727/845/	GCA_014727845.1_genomic.fna.gz	GB_GCA_014727845.1
GCA_014727915.1	0	0	0	0	0	0	0	0	0	0	0	0	0	0	0	0	0	1	0	0	0	0	0	0	0	1	0	0	0	0	0	0	0	0	0	0	0	0	0	0	0	0	0	0	0	GB_GCA_014727915.1	database/GCA/014/727/915/	GCA_014727915.1_genomic.fna.gz	GB_GCA_014727915.1
GCA_014728045.1	1	0	0	0	0	0	0	0	0	0	0	0	0	0	0	0	0	0	0	0	0	0	0	0	0	0	0	0	0	0	0	0	0	0	0	0	0	0	0	0	0	0	0	0	0	GB_GCA_014728045.1	database/GCA/014/728/045/	GCA_014728045.1_genomic.fna.gz	GB_GCA_014728045.1
GCA_014728075.1	1	0	0	0	0	0	0	0	0	0	0	0	0	0	0	0	0	0	0	0	0	0	0	0	0	0	0	0	0	0	0	0	0	0	0	0	0	0	0	0	0	0	0	0	0	GB_GCA_014728075.1	database/GCA/014/728/075/	GCA_014728075.1_genomic.fna.gz	GB_GCA_014728075.1
GCA_014728125.1	1	0	0	0	0	0	0	0	0	0	0	0	0	0	0	0	0	2	0	0	0	0	0	0	0	0	0	0	0	0	0	0	0	0	0	0	0	0	0	0	0	0	0	0	0	GB_GCA_014728125.1	database/GCA/014/728/125/	GCA_014728125.1_genomic.fna.gz	GB_GCA_014728125.1
GCA_014762505.1	1	0	0	0	0	0	0	0	0	0	0	0	0	0	0	0	0	0	0	0	1	1	0	1	1	1	1	1	1	1	0	0	0	0	1	1	0	0	0	1	0	0	0	0	0	GB_GCA_014762505.1	database/GCA/014/762/505/	GCA_014762505.1_genomic.fna.gz	GB_GCA_014762505.1
GCA_014763715.1	0	0	0	0	0	0	0	0	0	0	0	0	0	0	0	0	0	0	0	0	1	1	0	0	0	0	1	1	0	1	1	1	1	0	0	0	1	0	0	0	0	0	0	0	0	GB_GCA_014763715.1	database/GCA/014/763/715/	GCA_014763715.1_genomic.fna.gz	GB_GCA_014763715.1
GCA_014803435.1	1	1	1	1	0	1	0	1	0	0	0	0	0	0	0	0	0	0	0	0	0	0	0	0	0	0	1	0	0	0	0	0	0	0	0	0	0	0	0	0	0	0	0	0	0	GB_GCA_014803435.1	database/GCA/014/803/435/	GCA_014803435.1_genomic.fna.gz	GB_GCA_014803435.1
GCA_014803545.1	0	0	0	0	0	0	0	0	0	0	0	0	0	0	0	0	0	0	0	0	0	0	0	0	0	0	0	0	0	0	0	0	0	0	0	0	0	0	0	0	0	0	0	0	0	GB_GCA_014803545.1	database/GCA/014/803/545/	GCA_014803545.1_genomic.fna.gz	GB_GCA_014803545.1
GCA_014803575.1	0	0	0	0	0	0	0	0	0	0	0	0	0	0	0	0	0	0	0	0	0	0	0	0	0	0	0	0	0	0	0	0	0	0	0	0	0	0	0	0	0	0	0	0	0	GB_GCA_014803575.1	database/GCA/014/803/575/	GCA_014803575.1_genomic.fna.gz	GB_GCA_014803575.1
GCA_014804965.1	0	0	0	0	0	0	0	0	0	0	1	0	1	1	1	1	1	1	0	0	0	0	0	0	0	0	1	0	0	0	0	0	0	0	0	0	0	0	0	0	0	0	0	0	0	GB_GCA_014804965.1	database/GCA/014/804/965/	GCA_014804965.1_genomic.fna.gz	GB_GCA_014804965.1
GCA_014822185.1	0	1	0	0	1	0	0	0	0	0	0	0	0	0	0	0	0	0	0	0	1	1	1	1	1	2	1	1	1	1	1	1	1	0	1	1	0	0	0	1	1	0	0	0	0	GB_GCA_014822185.1	database/GCA/014/822/185/	GCA_014822185.1_genomic.fna.gz	GB_GCA_014822185.1
GCA_014859275.1	0	0	0	0	0	0	0	0	0	0	1	0	1	0	1	1	0	1	1	0	0	0	0	0	0	1	1	0	0	0	0	0	0	0	0	0	0	0	0	0	0	0	0	0	0	GB_GCA_014859275.1	database/GCA/014/859/275/	GCA_014859275.1_genomic.fna.gz	GB_GCA_014859275.1
GCA_014859785.1	0	0	0	0	0	0	0	0	0	0	1	1	2	1	1	1	0	1	0	0	1	0	1	0	0	1	1	0	0	0	0	0	0	0	0	0	0	0	0	0	0	0	0	0	0	GB_GCA_014859785.1	database/GCA/014/859/785/	GCA_014859785.1_genomic.fna.gz	GB_GCA_014859785.1
GCA_014859835.1	1	0	0	0	0	0	0	0	0	0	0	0	0	0	0	0	0	0	0	0	0	0	0	0	0	1	1	0	0	0	1	0	0	0	0	0	0	0	0	0	0	0	0	0	0	GB_GCA_014859835.1	database/GCA/014/859/835/	GCA_014859835.1_genomic.fna.gz	GB_GCA_014859835.1
GCA_014859965.1	1	1	1	1	1	1	0	0	0	0	0	0	0	0	0	0	0	0	0	0	1	0	0	1	0	0	1	0	0	0	0	0	0	0	0	0	0	0	0	0	0	0	0	0	0	GB_GCA_014859965.1	database/GCA/014/859/965/	GCA_014859965.1_genomic.fna.gz	GB_GCA_014859965.1
GCA_014860625.1	0	0	0	0	0	0	0	1	0	0	1	1	1	1	1	1	1	1	0	0	0	1	0	0	0	0	1	0	0	1	0	0	0	0	0	0	0	0	0	0	0	0	0	0	0	GB_GCA_014860625.1	database/GCA/014/860/625/	GCA_014860625.1_genomic.fna.gz	GB_GCA_014860625.1
GCA_014873095.1	0	0	1	0	0	0	0	0	0	0	1	1	0	1	2	1	1	1	0	0	0	0	1	1	0	0	1	0	0	0	0	0	0	0	0	0	0	0	0	0	0	0	0	0	0	GB_GCA_014873095.1	database/GCA/014/873/095/	GCA_014873095.1_genomic.fna.gz	GB_GCA_014873095.1
GCA_014894395.1	1	0	0	0	0	0	0	0	0	0	0	0	0	0	0	0	0	3	0	0	6	0	0	0	0	1	0	0	0	0	0	0	0	0	0	0	0	0	0	0	0	0	0	0	0	GB_GCA_014894395.1	database/GCA/014/894/395/	GCA_014894395.1_genomic.fna.gz	GB_GCA_014894395.1
GCA_014896945.1	0	0	0	0	0	0	0	0	0	0	0	0	0	0	0	0	0	0	0	0	1	0	0	0	0	0	1	1	0	0	0	0	0	0	0	0	1	0	0	1	0	0	0	0	0	GB_GCA_014896945.1	database/GCA/014/896/945/	GCA_014896945.1_genomic.fna.gz	GB_GCA_014896945.1
GCA_014926405.2	0	0	0	0	1	1	0	1	0	0	0	0	0	0	0	0	0	0	0	0	1	1	0	0	0	1	1	1	0	1	0	0	0	0	0	0	1	0	1	0	0	0	0	0	0	GB_GCA_014926405.2	database/GCA/014/926/405/	GCA_014926405.2_genomic.fna.gz	GB_GCA_014926405.2
GCA_014946745.1	0	0	0	0	0	0	0	1	0	0	0	0	0	0	0	0	0	0	0	0	1	1	0	1	0	0	1	1	1	1	0	0	0	0	1	1	0	0	0	1	0	0	0	0	0	GB_GCA_014946745.1	database/GCA/014/946/745/	GCA_014946745.1_genomic.fna.gz	GB_GCA_014946745.1
GCA_014960805.1	1	1	0	1	3	1	1	1	0	0	0	0	0	0	0	0	0	0	0	0	0	0	0	0	0	0	2	0	0	0	0	0	0	0	0	0	0	0	0	0	0	0	0	0	0	GB_GCA_014960805.1	database/GCA/014/960/805/	GCA_014960805.1_genomic.fna.gz	GB_GCA_014960805.1
GCA_014983025.1	0	0	0	0	0	0	0	0	0	0	0	0	0	0	0	0	0	0	0	0	1	1	0	0	0	0	1	2	0	1	0	0	0	0	0	0	1	0	0	1	0	0	0	0	0	GB_GCA_014983025.1	database/GCA/014/983/025/	GCA_014983025.1_genomic.fna.gz	GB_GCA_014983025.1
GCA_015056045.1	0	0	0	0	0	0	0	0	0	0	0	0	0	0	0	0	0	0	0	1	0	0	0	0	0	0	0	0	0	0	0	0	0	0	0	0	0	0	0	0	0	0	0	0	0	GB_GCA_015056045.1	database/GCA/015/056/045/	GCA_015056045.1_genomic.fna.gz	GB_GCA_015056045.1
GCA_015062205.1	0	0	0	0	0	0	0	0	0	0	1	1	1	1	0	1	0	1	0	0	0	0	0	0	0	0	2	0	0	0	0	0	0	0	0	0	0	0	0	0	0	0	0	0	0	GB_GCA_015062205.1	database/GCA/015/062/205/	GCA_015062205.1_genomic.fna.gz	GB_GCA_015062205.1
GCA_015062535.1	0	0	0	0	0	0	0	0	0	0	0	0	0	0	0	0	0	0	0	0	0	0	0	0	0	0	0	0	0	0	0	0	0	0	0	0	0	0	0	0	1	0	0	0	0	GB_GCA_015062535.1	database/GCA/015/062/535/	GCA_015062535.1_genomic.fna.gz	GB_GCA_015062535.1
GCA_015063035.1	0	0	0	0	0	0	0	0	0	0	0	0	1	0	0	0	0	0	0	0	0	0	1	0	0	1	0	0	0	0	0	0	0	0	0	0	0	0	0	0	0	0	0	0	0	GB_GCA_015063035.1	database/GCA/015/063/035/	GCA_015063035.1_genomic.fna.gz	GB_GCA_015063035.1
GCA_015063285.1	1	0	0	0	0	0	0	1	0	0	0	0	0	0	0	0	1	0	0	0	0	0	0	0	0	0	3	0	0	0	0	0	0	0	0	0	0	0	0	0	0	0	0	0	0	GB_GCA_015063285.1	database/GCA/015/063/285/	GCA_015063285.1_genomic.fna.gz	GB_GCA_015063285.1
GCA_015074785.1	1	1	1	1	1	1	0	1	1	0	0	0	0	0	0	0	0	0	0	0	0	0	0	1	0	0	2	0	0	0	0	0	0	0	0	0	0	0	0	0	0	0	0	0	0	GB_GCA_015074785.1	database/GCA/015/074/785/	GCA_015074785.1_genomic.fna.gz	GB_GCA_015074785.1
GCA_015075105.1	0	0	0	0	1	0	0	1	0	0	1	1	1	1	0	1	1	1	0	0	0	0	0	0	0	0	1	2	0	0	0	0	0	0	0	0	0	0	0	0	0	0	0	0	0	GB_GCA_015075105.1	database/GCA/015/075/105/	GCA_015075105.1_genomic.fna.gz	GB_GCA_015075105.1
GCA_015075165.1	0	0	1	0	1	0	0	0	0	0	0	0	0	0	0	0	0	0	0	0	1	1	0	0	1	1	1	1	2	0	1	1	1	0	1	1	0	1	0	1	0	0	0	0	0	GB_GCA_015075165.1	database/GCA/015/075/165/	GCA_015075165.1_genomic.fna.gz	GB_GCA_015075165.1
GCA_015075175.1	0	0	0	0	0	0	0	0	0	0	1	0	1	1	1	1	0	1	0	0	0	0	0	0	0	1	1	0	0	0	0	0	0	0	0	0	0	0	0	0	0	0	0	0	0	GB_GCA_015075175.1	database/GCA/015/075/175/	GCA_015075175.1_genomic.fna.gz	GB_GCA_015075175.1
GCA_015075185.1	0	0	0	0	0	0	0	0	0	0	0	0	0	0	0	1	0	1	0	0	0	0	0	0	0	1	1	0	0	0	0	0	0	0	0	0	0	0	0	0	0	0	0	0	0	GB_GCA_015075185.1	database/GCA/015/075/185/	GCA_015075185.1_genomic.fna.gz	GB_GCA_015075185.1
GCA_015075275.1	4	0	0	0	0	0	0	0	0	0	0	0	0	0	0	0	0	0	0	0	0	0	0	0	0	0	0	0	0	0	0	0	0	0	0	0	0	0	0	0	0	0	0	0	0	GB_GCA_015075275.1	database/GCA/015/075/275/	GCA_015075275.1_genomic.fna.gz	GB_GCA_015075275.1
GCA_015075305.1	1	1	1	1	0	1	0	0	0	0	0	0	0	0	0	0	0	0	0	0	0	0	0	1	0	0	1	0	0	0	0	0	0	0	0	0	0	0	0	0	0	0	0	0	0	GB_GCA_015075305.1	database/GCA/015/075/305/	GCA_015075305.1_genomic.fna.gz	GB_GCA_015075305.1
GCA_015075325.1	0	0	0	0	0	0	0	0	0	0	1	1	1	1	1	1	1	1	0	0	0	0	0	0	0	0	1	0	0	0	0	0	0	0	0	0	0	0	0	0	0	0	0	0	0	GB_GCA_015075325.1	database/GCA/015/075/325/	GCA_015075325.1_genomic.fna.gz	GB_GCA_015075325.1
GCA_015075365.1	1	1	0	0	0	1	0	0	0	0	0	0	0	0	0	0	0	0	0	0	1	0	0	2	0	0	1	0	0	0	0	0	0	0	0	0	0	0	0	0	0	0	0	0	0	GB_GCA_015075365.1	database/GCA/015/075/365/	GCA_015075365.1_genomic.fna.gz	GB_GCA_015075365.1
GCA_015075375.1	0	0	0	0	1	0	0	0	0	0	1	0	1	1	1	1	0	1	0	1	0	0	0	0	0	1	1	0	0	0	0	0	0	0	0	0	0	0	0	0	0	0	0	0	0	GB_GCA_015075375.1	database/GCA/015/075/375/	GCA_015075375.1_genomic.fna.gz	GB_GCA_015075375.1
GCA_015075405.1	1	1	0	1	1	1	1	1	0	0	0	0	0	0	1	0	0	0	0	0	0	0	0	0	0	1	1	0	0	0	0	0	0	0	0	0	0	0	0	0	0	0	0	0	0	GB_GCA_015075405.1	database/GCA/015/075/405/	GCA_015075405.1_genomic.fna.gz	GB_GCA_015075405.1
GCA_015075425.1	0	0	0	0	1	0	0	0	0	0	1	0	1	2	0	1	0	1	0	0	0	0	0	0	0	1	1	0	0	0	0	0	0	0	0	0	0	0	0	0	0	0	0	0	0	GB_GCA_015075425.1	database/GCA/015/075/425/	GCA_015075425.1_genomic.fna.gz	GB_GCA_015075425.1
GCA_015075585.1	0	0	1	0	1	0	0	1	0	0	1	0	1	1	1	1	1	1	0	0	0	0	0	0	0	0	1	1	0	0	0	0	0	0	0	0	0	0	0	0	0	1	0	0	0	GB_GCA_015075585.1	database/GCA/015/075/585/	GCA_015075585.1_genomic.fna.gz	GB_GCA_015075585.1
GCA_015075625.1	2	0	0	0	1	0	0	0	0	0	0	0	0	0	0	0	0	0	0	0	0	0	0	0	0	0	1	0	0	0	0	0	0	0	0	0	0	0	0	0	0	0	0	0	0	GB_GCA_015075625.1	database/GCA/015/075/625/	GCA_015075625.1_genomic.fna.gz	GB_GCA_015075625.1
GCA_015075635.1	2	1	1	1	1	1	1	1	0	0	0	0	0	0	0	0	0	1	0	0	0	0	0	0	0	0	1	0	0	0	0	0	0	0	0	0	0	0	0	0	0	0	0	0	0	GB_GCA_015075635.1	database/GCA/015/075/635/	GCA_015075635.1_genomic.fna.gz	GB_GCA_015075635.1
GCA_015075725.1	2	0	0	0	0	0	0	0	0	0	0	0	0	0	0	0	0	1	0	1	0	0	0	0	0	0	0	2	0	0	0	0	0	0	0	0	0	0	0	0	0	0	0	0	0	GB_GCA_015075725.1	database/GCA/015/075/725/	GCA_015075725.1_genomic.fna.gz	GB_GCA_015075725.1
GCA_015163485.1	0	0	0	0	0	0	0	0	0	0	1	0	3	1	1	1	0	1	0	0	0	0	1	0	0	1	0	0	0	0	0	0	0	0	0	0	0	0	0	0	0	0	0	0	0	GB_GCA_015163485.1	database/GCA/015/163/485/	GCA_015163485.1_genomic.fna.gz	GB_GCA_015163485.1
GCA_015163855.1	1	1	1	1	0	1	1	0	0	0	0	0	0	0	0	0	0	0	0	0	0	0	0	0	0	0	1	0	0	0	0	0	0	0	0	0	0	0	0	0	0	0	0	0	0	GB_GCA_015163855.1	database/GCA/015/163/855/	GCA_015163855.1_genomic.fna.gz	GB_GCA_015163855.1
GCA_015180985.1	1	1	1	1	0	1	0	1	0	0	0	0	0	0	0	0	0	0	0	0	0	0	0	0	0	0	1	0	0	0	0	0	0	0	0	0	0	0	0	0	0	0	0	0	0	GB_GCA_015180985.1	database/GCA/015/180/985/	GCA_015180985.1_genomic.fna.gz	GB_GCA_015180985.1
GCA_015200025.1	0	0	0	0	0	0	0	0	0	0	1	1	1	1	1	1	1	1	0	0	0	0	0	0	0	0	1	0	0	0	0	0	0	0	0	0	0	0	0	0	0	0	0	0	0	GB_GCA_015200025.1	database/GCA/015/200/025/	GCA_015200025.1_genomic.fna.gz	GB_GCA_015200025.1
GCA_015200345.1	0	0	0	0	0	0	0	0	0	0	1	1	1	1	1	1	0	1	0	0	0	0	0	0	0	1	1	0	0	0	0	0	0	0	0	0	0	0	0	0	0	0	0	0	0	GB_GCA_015200345.1	database/GCA/015/200/345/	GCA_015200345.1_genomic.fna.gz	GB_GCA_015200345.1
GCA_015207195.1	1	1	1	1	0	1	1	0	0	1	0	0	0	0	0	0	0	0	0	1	0	0	0	0	0	0	0	0	0	0	0	0	0	0	0	0	0	0	0	0	0	1	1	1	0	GB_GCA_015207195.1	database/GCA/015/207/195/	GCA_015207195.1_genomic.fna.gz	GB_GCA_015207195.1
GCA_015207585.1	1	1	1	1	0	1	0	0	0	1	0	0	0	0	0	0	0	0	0	0	0	0	1	0	0	0	0	0	0	0	0	0	0	0	0	0	0	0	0	0	0	1	1	1	0	GB_GCA_015207585.1	database/GCA/015/207/585/	GCA_015207585.1_genomic.fna.gz	GB_GCA_015207585.1
GCA_015223225.1	0	0	0	0	1	0	0	1	0	0	0	0	0	0	0	0	0	0	0	0	1	0	0	0	0	0	1	1	0	1	0	0	0	0	0	0	1	1	0	0	0	0	0	0	0	GB_GCA_015223225.1	database/GCA/015/223/225/	GCA_015223225.1_genomic.fna.gz	GB_GCA_015223225.1
GCA_015231375.1	0	0	0	0	0	0	0	0	0	0	0	0	0	0	0	0	0	0	0	0	1	1	1	0	1	1	1	2	0	1	1	1	1	0	0	0	0	0	0	0	1	0	0	0	0	GB_GCA_015231375.1	database/GCA/015/231/375/	GCA_015231375.1_genomic.fna.gz	GB_GCA_015231375.1
GCA_015231405.1	1	0	0	0	0	0	0	0	0	0	0	0	0	0	0	0	0	0	0	0	0	0	0	1	0	0	1	0	0	0	0	0	0	0	0	0	0	0	0	0	0	0	0	0	0	GB_GCA_015231405.1	database/GCA/015/231/405/	GCA_015231405.1_genomic.fna.gz	GB_GCA_015231405.1
GCA_015231795.1	1	0	0	0	0	0	0	0	0	0	0	0	0	0	0	0	0	0	0	0	1	1	0	0	1	1	1	1	0	1	1	1	1	0	0	0	0	0	0	0	0	0	0	0	0	GB_GCA_015231795.1	database/GCA/015/231/795/	GCA_015231795.1_genomic.fna.gz	GB_GCA_015231795.1
GCA_015232455.1	0	0	0	0	0	0	0	0	0	0	1	1	2	1	1	1	0	1	0	0	0	0	0	0	0	1	1	2	0	0	0	0	0	0	0	0	0	0	0	0	0	0	0	0	0	GB_GCA_015232455.1	database/GCA/015/232/455/	GCA_015232455.1_genomic.fna.gz	GB_GCA_015232455.1
GCA_015233395.1	0	0	0	0	1	0	0	0	0	0	0	1	1	1	1	1	1	1	0	0	0	0	0	0	0	0	1	0	0	0	0	0	0	0	0	0	0	0	0	0	0	0	0	0	0	GB_GCA_015233395.1	database/GCA/015/233/395/	GCA_015233395.1_genomic.fna.gz	GB_GCA_015233395.1
GCA_015243575.1	2	0	0	0	1	0	0	0	0	0	0	0	0	0	0	0	0	0	0	0	0	0	0	0	0	0	1	0	0	0	0	0	0	0	0	0	0	0	0	0	0	0	0	0	0	GB_GCA_015243575.1	database/GCA/015/243/575/	GCA_015243575.1_genomic.fna.gz	GB_GCA_015243575.1
GCA_015258715.1	0	0	0	0	0	0	0	0	0	0	0	0	0	0	0	0	0	0	0	0	0	0	0	0	0	0	0	0	0	0	0	0	0	0	0	0	0	0	0	0	0	0	0	0	0	GB_GCA_015258715.1	database/GCA/015/258/715/	GCA_015258715.1_genomic.fna.gz	GB_GCA_015258715.1
GCA_015258885.1	0	0	0	0	0	0	0	0	0	0	0	0	0	0	0	0	0	0	0	0	0	0	1	0	0	0	0	0	0	0	0	0	0	0	0	0	0	0	0	0	0	0	0	0	0	GB_GCA_015258885.1	database/GCA/015/258/885/	GCA_015258885.1_genomic.fna.gz	GB_GCA_015258885.1
GCA_015277795.1	0	0	2	0	0	0	0	0	0	0	0	0	0	0	0	0	0	0	0	1	1	1	1	0	1	1	1	1	1	1	0	0	0	0	1	1	0	0	0	1	0	0	0	0	0	GB_GCA_015277795.1	database/GCA/015/277/795/	GCA_015277795.1_genomic.fna.gz	GB_GCA_015277795.1
GCA_015296025.1	1	1	1	1	0	1	0	0	0	1	0	0	0	0	0	0	0	0	0	0	0	0	0	0	0	0	0	0	0	0	0	0	0	0	0	0	0	0	0	0	0	1	1	1	0	GB_GCA_015296025.1	database/GCA/015/296/025/	GCA_015296025.1_genomic.fna.gz	GB_GCA_015296025.1
GCA_015350995.1	1	1	1	1	0	1	0	1	0	0	0	0	0	0	0	0	0	1	0	0	0	0	0	0	0	1	1	0	0	0	0	0	0	0	0	0	0	0	0	0	0	0	0	0	0	GB_GCA_015350995.1	database/GCA/015/350/995/	GCA_015350995.1_genomic.fna.gz	GB_GCA_015350995.1
GCA_015351025.1	1	1	1	1	0	2	0	2	0	0	0	0	0	0	0	0	0	1	0	0	0	0	0	0	0	0	1	0	0	0	0	0	0	0	0	0	0	0	0	0	0	0	0	0	0	GB_GCA_015351025.1	database/GCA/015/351/025/	GCA_015351025.1_genomic.fna.gz	GB_GCA_015351025.1
GCA_015351705.1	2	0	0	0	0	0	0	0	0	0	0	0	0	0	0	0	0	0	0	0	0	0	0	0	0	1	1	0	0	0	0	0	0	0	0	0	0	0	0	0	0	0	0	0	0	GB_GCA_015351705.1	database/GCA/015/351/705/	GCA_015351705.1_genomic.fna.gz	GB_GCA_015351705.1
GCA_015356505.1	1	1	1	1	1	1	1	1	0	0	0	0	0	0	0	0	0	0	0	0	1	1	1	0	1	1	1	1	1	1	1	1	1	1	1	1	0	0	0	0	0	0	0	0	0	GB_GCA_015356505.1	database/GCA/015/356/505/	GCA_015356505.1_genomic.fna.gz	GB_GCA_015356505.1
GCA_015472025.1	1	1	1	1	0	1	0	1	0	1	0	0	0	0	0	0	0	0	0	0	0	0	0	0	0	0	1	0	0	0	0	0	0	0	0	0	0	0	0	0	0	0	0	0	0	GB_GCA_015472025.1	database/GCA/015/472/025/	GCA_015472025.1_genomic.fna.gz	GB_GCA_015472025.1
GCA_015478725.1	2	1	0	1	2	1	1	0	0	0	0	0	0	0	0	0	0	0	0	0	0	0	0	0	0	0	1	0	0	0	0	0	0	0	0	0	0	0	0	0	0	0	0	0	0	GB_GCA_015478725.1	database/GCA/015/478/725/	GCA_015478725.1_genomic.fna.gz	GB_GCA_015478725.1
GCA_015485385.1	0	0	0	0	0	0	0	0	0	0	0	0	0	0	0	0	0	0	0	0	1	1	0	0	1	0	1	1	0	1	1	1	1	0	0	0	1	0	0	1	0	0	0	0	0	GB_GCA_015485385.1	database/GCA/015/485/385/	GCA_015485385.1_genomic.fna.gz	GB_GCA_015485385.1
GCA_015485525.1	1	1	0	1	1	1	1	0	0	0	0	0	0	0	0	0	0	0	0	0	0	0	0	0	0	0	1	0	0	0	0	0	0	0	0	0	0	0	0	0	0	0	0	0	0	GB_GCA_015485525.1	database/GCA/015/485/525/	GCA_015485525.1_genomic.fna.gz	GB_GCA_015485525.1
GCA_015486155.1	0	0	0	0	0	0	0	0	0	0	1	0	1	0	1	1	1	1	0	0	0	0	0	0	0	0	1	0	0	0	1	0	0	0	0	0	0	0	0	0	0	0	0	0	0	GB_GCA_015486155.1	database/GCA/015/486/155/	GCA_015486155.1_genomic.fna.gz	GB_GCA_015486155.1
GCA_015487555.1	0	0	0	0	0	0	0	0	0	0	0	1	1	1	1	1	0	2	0	0	0	0	0	0	0	1	1	0	0	0	0	0	0	0	0	0	0	0	0	0	0	1	0	0	0	GB_GCA_015487555.1	database/GCA/015/487/555/	GCA_015487555.1_genomic.fna.gz	GB_GCA_015487555.1
GCA_015488215.1	0	0	0	0	0	0	0	0	0	0	1	0	1	1	1	1	0	1	0	0	0	0	1	0	0	1	1	0	0	0	0	0	0	0	0	0	0	0	0	0	0	0	0	0	0	GB_GCA_015488215.1	database/GCA/015/488/215/	GCA_015488215.1_genomic.fna.gz	GB_GCA_015488215.1
GCA_015488325.1	1	1	1	1	1	1	0	1	0	0	0	0	0	0	0	0	0	0	0	0	0	0	0	0	0	0	0	0	0	0	1	0	0	0	0	0	0	0	0	0	0	0	0	0	0	GB_GCA_015488325.1	database/GCA/015/488/325/	GCA_015488325.1_genomic.fna.gz	GB_GCA_015488325.1
GCA_015490175.1	0	0	0	0	0	0	0	1	0	0	1	1	1	1	1	1	1	1	0	0	0	1	0	0	0	0	1	0	0	0	0	0	0	0	0	0	0	0	0	0	0	0	0	0	0	GB_GCA_015490175.1	database/GCA/015/490/175/	GCA_015490175.1_genomic.fna.gz	GB_GCA_015490175.1
GCA_015490455.1	0	0	0	0	0	0	0	0	0	0	0	0	0	0	0	0	0	0	0	0	1	1	0	0	0	0	1	1	0	1	1	1	1	0	0	0	1	0	1	0	0	0	0	0	0	GB_GCA_015490455.1	database/GCA/015/490/455/	GCA_015490455.1_genomic.fna.gz	GB_GCA_015490455.1
GCA_015490835.1	1	1	1	1	0	1	0	1	0	0	0	0	0	0	0	0	0	0	0	0	0	0	0	0	0	0	1	0	0	0	0	0	0	0	0	0	0	0	0	0	0	0	0	0	0	GB_GCA_015490835.1	database/GCA/015/490/835/	GCA_015490835.1_genomic.fna.gz	GB_GCA_015490835.1
GCA_015493505.1	0	0	0	0	2	0	0	0	0	0	0	0	0	0	0	1	0	1	0	0	0	0	0	0	0	0	1	0	0	0	0	0	0	0	0	0	0	0	0	0	0	0	0	0	0	GB_GCA_015493505.1	database/GCA/015/493/505/	GCA_015493505.1_genomic.fna.gz	GB_GCA_015493505.1
GCA_015493615.1	1	1	1	1	1	1	1	0	0	0	1	0	0	0	0	0	0	0	0	0	0	0	0	0	0	0	1	0	0	0	0	0	0	0	0	0	0	0	0	0	0	0	0	0	0	GB_GCA_015493615.1	database/GCA/015/493/615/	GCA_015493615.1_genomic.fna.gz	GB_GCA_015493615.1
GCA_015520485.1	0	0	0	0	0	0	0	0	0	0	1	0	1	1	2	1	0	2	0	0	0	0	1	0	0	1	0	0	0	0	0	0	0	0	0	0	0	0	0	0	0	0	0	0	0	GB_GCA_015520485.1	database/GCA/015/520/485/	GCA_015520485.1_genomic.fna.gz	GB_GCA_015520485.1
GCA_015520565.1	0	0	0	0	0	0	0	0	0	0	0	0	0	0	0	0	1	1	0	0	0	0	0	0	0	0	0	0	0	0	0	0	0	0	0	0	0	0	0	0	0	0	0	0	0	GB_GCA_015520565.1	database/GCA/015/520/565/	GCA_015520565.1_genomic.fna.gz	GB_GCA_015520565.1
GCA_015548865.1	1	1	3	1	1	1	1	1	0	0	0	0	0	0	0	0	0	0	0	0	1	1	1	0	1	1	2	1	1	1	1	1	1	1	1	1	0	0	0	0	0	0	0	0	0	GB_GCA_015548865.1	database/GCA/015/548/865/	GCA_015548865.1_genomic.fna.gz	GB_GCA_015548865.1
GCA_015657395.1	0	0	0	0	0	0	0	0	0	0	0	0	0	1	0	1	1	1	0	0	0	0	0	0	0	0	0	0	0	0	0	0	0	0	0	0	0	0	0	0	0	0	0	0	0	GB_GCA_015657395.1	database/GCA/015/657/395/	GCA_015657395.1_genomic.fna.gz	GB_GCA_015657395.1
GCA_015657435.1	0	0	0	0	0	0	0	0	0	0	0	0	0	0	0	0	0	0	0	0	0	0	0	0	0	0	0	0	0	1	0	0	0	0	0	0	0	0	0	0	0	0	0	0	0	GB_GCA_015657435.1	database/GCA/015/657/435/	GCA_015657435.1_genomic.fna.gz	GB_GCA_015657435.1
GCA_015657475.1	0	0	0	0	0	0	0	1	0	0	1	1	1	1	1	1	1	1	0	0	0	0	0	0	0	0	1	0	0	0	0	0	0	0	0	0	0	0	0	0	0	0	0	0	0	GB_GCA_015657475.1	database/GCA/015/657/475/	GCA_015657475.1_genomic.fna.gz	GB_GCA_015657475.1
GCA_015657545.1	0	0	0	0	0	0	0	0	0	0	0	0	0	0	0	0	0	0	0	0	1	1	0	0	1	1	1	1	0	1	0	0	0	0	0	0	1	0	0	1	0	0	0	0	0	GB_GCA_015657545.1	database/GCA/015/657/545/	GCA_015657545.1_genomic.fna.gz	GB_GCA_015657545.1
GCA_015660865.1	1	0	0	0	0	0	0	0	0	0	0	0	0	0	1	0	0	0	0	0	1	0	1	0	0	1	0	0	0	0	0	0	0	0	0	0	0	0	0	0	0	0	0	0	0	GB_GCA_015660865.1	database/GCA/015/660/865/	GCA_015660865.1_genomic.fna.gz	GB_GCA_015660865.1
GCA_015660995.1	0	0	0	0	1	0	0	0	0	0	0	0	0	0	0	0	0	0	0	0	0	0	0	0	0	1	0	0	0	0	0	0	0	0	0	0	0	0	0	0	0	0	0	0	0	GB_GCA_015660995.1	database/GCA/015/660/995/	GCA_015660995.1_genomic.fna.gz	GB_GCA_015660995.1
GCA_015661405.1	0	0	0	0	0	0	0	0	0	0	0	0	1	0	1	0	0	1	0	0	0	0	1	0	0	1	1	0	0	0	0	0	0	0	0	0	0	0	0	0	0	0	0	0	0	GB_GCA_015661405.1	database/GCA/015/661/405/	GCA_015661405.1_genomic.fna.gz	GB_GCA_015661405.1
GCA_015665275.1	1	1	1	1	0	1	0	1	0	0	0	0	0	0	0	0	0	0	0	0	0	0	0	0	0	0	1	0	0	0	0	0	0	0	0	0	0	0	0	0	0	0	0	0	0	GB_GCA_015665275.1	database/GCA/015/665/275/	GCA_015665275.1_genomic.fna.gz	GB_GCA_015665275.1
GCA_015665315.1	1	1	1	1	0	1	0	1	0	0	0	0	0	0	0	0	0	0	0	0	0	0	0	0	0	0	1	0	0	0	0	0	0	0	0	0	0	0	0	0	0	0	0	0	0	GB_GCA_015665315.1	database/GCA/015/665/315/	GCA_015665315.1_genomic.fna.gz	GB_GCA_015665315.1
GCA_015679245.1	1	1	1	1	0	1	0	1	0	0	0	0	0	0	0	0	0	0	0	0	0	0	0	0	0	0	1	0	0	0	0	0	0	0	0	0	0	0	0	0	0	0	0	0	0	GB_GCA_015679245.1	database/GCA/015/679/245/	GCA_015679245.1_genomic.fna.gz	GB_GCA_015679245.1
GCA_015680865.1	1	0	0	0	0	0	1	1	0	0	0	0	0	0	0	0	0	0	0	0	0	0	0	0	0	0	0	0	0	0	0	0	0	0	0	0	0	0	0	0	0	0	0	0	0	GB_GCA_015680865.1	database/GCA/015/680/865/	GCA_015680865.1_genomic.fna.gz	GB_GCA_015680865.1
GCA_015689645.1	0	0	0	0	0	0	0	0	0	0	0	0	0	0	0	0	0	0	0	0	2	1	0	0	0	0	2	1	0	1	0	0	0	0	0	0	1	0	1	0	0	0	0	0	0	GB_GCA_015689645.1	database/GCA/015/689/645/	GCA_015689645.1_genomic.fna.gz	GB_GCA_015689645.1
GCA_015689685.1	0	0	0	0	1	0	0	0	0	0	0	0	0	0	0	0	0	0	0	0	1	1	0	0	0	1	1	1	0	1	0	0	0	0	0	0	1	0	1	0	0	0	0	0	0	GB_GCA_015689685.1	database/GCA/015/689/685/	GCA_015689685.1_genomic.fna.gz	GB_GCA_015689685.1
GCA_015689705.1	0	0	0	0	0	0	0	0	0	0	0	0	0	0	0	0	0	0	0	0	1	1	0	0	0	0	1	1	0	1	0	0	0	0	0	0	1	0	1	0	0	0	0	0	0	GB_GCA_015689705.1	database/GCA/015/689/705/	GCA_015689705.1_genomic.fna.gz	GB_GCA_015689705.1
GCA_015689735.1	0	0	0	0	0	0	0	0	0	0	0	0	0	0	0	0	0	0	0	0	1	1	0	0	0	0	1	1	0	1	0	0	0	0	0	0	1	0	1	0	0	0	0	0	0	GB_GCA_015689735.1	database/GCA/015/689/735/	GCA_015689735.1_genomic.fna.gz	GB_GCA_015689735.1
GCA_015689745.1	0	0	0	0	0	0	0	0	0	0	0	0	0	0	0	0	0	1	0	0	1	1	0	0	0	0	1	1	0	1	0	0	0	0	0	0	1	0	1	0	0	0	0	0	0	GB_GCA_015689745.1	database/GCA/015/689/745/	GCA_015689745.1_genomic.fna.gz	GB_GCA_015689745.1
GCA_015689775.1	0	0	0	0	0	0	0	0	0	0	0	0	0	0	0	0	0	0	0	0	1	1	0	0	0	0	1	1	0	1	0	0	0	0	0	0	1	0	1	0	0	0	0	0	0	GB_GCA_015689775.1	database/GCA/015/689/775/	GCA_015689775.1_genomic.fna.gz	GB_GCA_015689775.1
GCA_015693905.1	0	0	0	0	0	0	0	0	0	0	0	0	0	0	0	0	0	0	0	0	1	1	0	0	0	0	1	1	0	1	0	0	0	0	0	0	1	0	1	0	0	0	0	0	0	GB_GCA_015693905.1	database/GCA/015/693/905/	GCA_015693905.1_genomic.fna.gz	GB_GCA_015693905.1
GCA_015698285.1	0	0	0	0	0	0	0	0	0	0	1	0	1	0	1	1	0	1	0	1	0	0	0	0	0	1	2	0	0	0	0	0	0	0	0	0	0	0	0	0	0	0	0	0	0	GB_GCA_015698285.1	database/GCA/015/698/285/	GCA_015698285.1_genomic.fna.gz	GB_GCA_015698285.1
GCA_015698305.1	0	0	0	0	0	0	0	0	0	0	1	0	1	0	1	1	1	1	0	0	0	0	0	0	0	0	1	0	0	0	0	0	0	0	0	0	0	0	0	0	0	0	0	0	0	GB_GCA_015698305.1	database/GCA/015/698/305/	GCA_015698305.1_genomic.fna.gz	GB_GCA_015698305.1
GCA_015709575.1	0	0	0	0	0	0	0	0	0	0	1	0	1	1	1	1	0	1	0	0	0	0	0	0	0	1	1	0	0	0	0	0	0	0	0	0	0	0	0	0	0	0	0	0	0	GB_GCA_015709575.1	database/GCA/015/709/575/	GCA_015709575.1_genomic.fna.gz	GB_GCA_015709575.1
GCA_015709595.1	0	0	0	0	0	0	0	0	0	0	1	1	1	1	1	1	1	1	0	0	0	0	0	0	0	0	1	0	0	0	0	0	0	0	0	0	0	0	0	0	0	0	0	0	0	GB_GCA_015709595.1	database/GCA/015/709/595/	GCA_015709595.1_genomic.fna.gz	GB_GCA_015709595.1
GCA_015709615.1	0	0	0	0	0	0	0	1	0	0	0	0	0	0	0	0	0	0	0	0	1	1	1	0	1	1	1	1	1	1	0	0	0	0	1	1	0	0	0	1	0	0	0	0	0	GB_GCA_015709615.1	database/GCA/015/709/615/	GCA_015709615.1_genomic.fna.gz	GB_GCA_015709615.1
GCA_015709635.1	0	0	0	0	0	0	0	1	0	0	0	0	0	0	0	0	0	0	0	0	1	1	1	0	1	1	1	1	1	1	0	0	0	0	1	1	0	0	0	1	0	0	0	0	0	GB_GCA_015709635.1	database/GCA/015/709/635/	GCA_015709635.1_genomic.fna.gz	GB_GCA_015709635.1
GCA_015709655.1	1	0	0	0	0	0	0	0	0	0	1	0	0	0	0	0	0	0	0	0	1	0	0	0	0	0	1	0	0	0	0	0	0	0	0	0	0	0	0	0	0	0	0	0	0	GB_GCA_015709655.1	database/GCA/015/709/655/	GCA_015709655.1_genomic.fna.gz	GB_GCA_015709655.1
GCA_015709675.1	1	1	1	1	1	1	1	0	0	0	1	0	0	0	0	0	0	2	0	0	0	0	0	0	0	0	1	0	0	0	0	0	0	0	0	0	0	0	0	0	0	0	0	0	0	GB_GCA_015709675.1	database/GCA/015/709/675/	GCA_015709675.1_genomic.fna.gz	GB_GCA_015709675.1
GCA_015709695.1	0	0	0	0	0	0	0	0	0	0	0	0	0	0	0	2	0	0	0	0	1	1	0	0	0	1	1	1	1	1	0	0	0	0	1	1	0	1	0	1	0	0	1	0	0	GB_GCA_015709695.1	database/GCA/015/709/695/	GCA_015709695.1_genomic.fna.gz	GB_GCA_015709695.1
GCA_015711825.1	1	0	0	0	6	0	0	0	0	0	0	0	0	0	0	0	0	0	0	1	0	0	0	0	0	0	0	0	0	0	1	0	0	0	0	0	0	0	0	0	0	0	0	0	0	GB_GCA_015711825.1	database/GCA/015/711/825/	GCA_015711825.1_genomic.fna.gz	GB_GCA_015711825.1
GCA_015711855.1	0	0	0	0	3	0	0	0	0	0	0	0	0	0	0	0	0	0	0	1	0	0	0	0	0	0	0	0	0	0	0	0	0	0	0	0	0	0	0	0	0	0	0	0	0	GB_GCA_015711855.1	database/GCA/015/711/855/	GCA_015711855.1_genomic.fna.gz	GB_GCA_015711855.1
GCA_015767675.1	1	1	1	1	1	1	1	1	0	0	0	0	0	0	0	0	0	0	0	0	1	1	1	0	1	1	1	1	1	1	1	1	1	1	1	1	0	0	0	0	0	0	0	0	0	GB_GCA_015767675.1	database/GCA/015/767/675/	GCA_015767675.1_genomic.fna.gz	GB_GCA_015767675.1
GCA_015863185.1	0	0	0	0	0	0	0	1	1	0	0	0	0	0	0	0	0	0	0	0	0	0	0	0	0	0	1	0	0	0	0	0	0	0	0	0	0	0	0	0	0	0	0	0	0	GB_GCA_015863185.1	database/GCA/015/863/185/	GCA_015863185.1_genomic.fna.gz	GB_GCA_015863185.1
GCA_015863195.1	1	0	0	0	0	0	0	1	0	0	0	0	0	0	0	0	0	0	0	0	0	0	0	0	0	0	0	0	0	0	0	0	0	0	0	0	0	0	0	0	0	0	0	0	0	GB_GCA_015863195.1	database/GCA/015/863/195/	GCA_015863195.1_genomic.fna.gz	GB_GCA_015863195.1
GCA_015863215.1	1	0	0	0	0	0	0	1	1	0	0	0	0	0	0	0	0	0	0	0	0	0	0	0	0	0	1	0	0	0	0	0	0	0	0	0	0	0	0	0	0	0	0	0	0	GB_GCA_015863215.1	database/GCA/015/863/215/	GCA_015863215.1_genomic.fna.gz	GB_GCA_015863215.1
GCA_015999545.1	1	1	0	1	5	1	1	0	0	0	0	0	0	0	0	0	0	0	0	0	0	0	0	0	0	0	1	0	0	0	0	0	0	0	0	0	0	0	0	0	0	0	0	0	0	GB_GCA_015999545.1	database/GCA/015/999/545/	GCA_015999545.1_genomic.fna.gz	GB_GCA_015999545.1
GCA_015999745.1	0	0	0	0	0	0	0	1	0	0	1	1	1	1	1	1	1	1	0	0	0	0	0	0	0	0	1	0	0	0	0	0	0	0	0	0	0	0	0	0	0	0	0	0	0	GB_GCA_015999745.1	database/GCA/015/999/745/	GCA_015999745.1_genomic.fna.gz	GB_GCA_015999745.1
GCA_016025055.1	1	0	1	1	0	1	0	1	0	0	0	0	0	0	0	0	0	1	0	0	0	0	0	0	0	0	2	0	0	0	0	0	0	0	0	0	0	0	0	0	0	0	0	0	0	GB_GCA_016025055.1	database/GCA/016/025/055/	GCA_016025055.1_genomic.fna.gz	GB_GCA_016025055.1
GCA_016124575.1	1	1	1	1	0	1	0	2	0	0	0	0	0	0	0	0	0	0	0	0	0	0	0	0	0	0	1	0	0	0	0	0	0	0	0	0	0	0	0	0	0	0	0	0	0	GB_GCA_016124575.1	database/GCA/016/124/575/	GCA_016124575.1_genomic.fna.gz	GB_GCA_016124575.1
GCA_016124845.1	0	0	0	0	0	0	0	1	0	0	1	1	1	1	1	1	1	1	0	0	0	0	0	0	0	0	1	0	0	0	0	0	0	0	0	0	0	0	0	0	0	0	0	0	0	GB_GCA_016124845.1	database/GCA/016/124/845/	GCA_016124845.1_genomic.fna.gz	GB_GCA_016124845.1
GCA_016124975.1	1	1	1	1	0	1	1	0	0	0	0	0	0	0	0	0	0	1	0	0	0	0	0	0	0	0	1	0	0	0	0	0	0	0	0	0	0	0	0	0	0	0	0	0	0	GB_GCA_016124975.1	database/GCA/016/124/975/	GCA_016124975.1_genomic.fna.gz	GB_GCA_016124975.1
GCA_016125075.1	0	0	0	0	0	0	0	1	0	0	1	1	1	1	1	1	1	1	0	0	0	0	0	0	0	0	1	1	0	0	0	0	0	0	0	0	0	0	0	0	0	0	0	0	0	GB_GCA_016125075.1	database/GCA/016/125/075/	GCA_016125075.1_genomic.fna.gz	GB_GCA_016125075.1
GCA_016125095.1	1	1	1	1	2	1	1	1	0	0	0	0	0	0	0	0	0	1	0	0	0	1	0	0	0	0	1	0	0	0	0	0	0	0	0	0	0	0	0	0	0	0	0	0	0	GB_GCA_016125095.1	database/GCA/016/125/095/	GCA_016125095.1_genomic.fna.gz	GB_GCA_016125095.1
GCA_016125285.1	0	0	0	0	0	0	0	0	0	0	1	0	0	1	2	0	1	1	0	0	0	0	0	0	0	0	1	0	0	0	0	0	0	0	0	0	0	0	0	0	0	0	0	0	0	GB_GCA_016125285.1	database/GCA/016/125/285/	GCA_016125285.1_genomic.fna.gz	GB_GCA_016125285.1
GCA_016126025.1	1	0	0	0	0	0	0	0	0	0	0	0	2	1	1	1	0	0	0	0	0	0	0	0	0	1	0	0	0	0	0	0	0	0	0	0	0	0	0	0	0	0	0	0	0	GB_GCA_016126025.1	database/GCA/016/126/025/	GCA_016126025.1_genomic.fna.gz	GB_GCA_016126025.1
GCA_016126655.1	1	0	2	0	0	0	0	0	1	0	0	0	0	0	0	0	0	0	0	0	0	0	0	0	0	0	0	0	0	0	0	0	0	0	0	0	0	0	0	0	0	0	0	0	0	GB_GCA_016126655.1	database/GCA/016/126/655/	GCA_016126655.1_genomic.fna.gz	GB_GCA_016126655.1
GCA_016178055.1	0	0	0	0	0	0	0	0	0	0	1	0	1	1	1	1	0	1	0	0	0	0	0	0	0	1	1	1	0	0	0	0	0	0	0	0	0	0	0	0	0	0	0	0	0	GB_GCA_016178055.1	database/GCA/016/178/055/	GCA_016178055.1_genomic.fna.gz	GB_GCA_016178055.1
GCA_016178705.1	1	1	0	0	1	0	0	0	0	0	0	0	1	0	1	0	0	0	0	1	0	0	0	0	0	0	0	0	0	1	0	0	0	0	0	0	0	0	0	0	0	0	0	0	0	GB_GCA_016178705.1	database/GCA/016/178/705/	GCA_016178705.1_genomic.fna.gz	GB_GCA_016178705.1
GCA_016179845.1	1	1	0	1	1	1	1	0	0	0	0	0	0	0	0	0	0	0	0	0	0	0	0	0	0	0	1	0	0	0	0	0	0	0	0	0	0	0	0	0	0	0	0	0	0	GB_GCA_016179845.1	database/GCA/016/179/845/	GCA_016179845.1_genomic.fna.gz	GB_GCA_016179845.1
GCA_016180425.1	0	0	0	0	0	0	0	0	0	0	1	0	1	1	1	1	1	1	0	0	0	0	0	0	0	0	1	0	0	0	0	0	0	0	0	0	0	0	0	0	0	0	0	0	0	GB_GCA_016180425.1	database/GCA/016/180/425/	GCA_016180425.1_genomic.fna.gz	GB_GCA_016180425.1
GCA_016180815.1	0	0	0	0	1	0	0	0	0	0	1	0	0	0	0	0	0	0	0	0	0	0	0	0	0	0	0	0	0	0	0	0	0	0	0	0	0	0	0	0	0	0	0	0	0	GB_GCA_016180815.1	database/GCA/016/180/815/	GCA_016180815.1_genomic.fna.gz	GB_GCA_016180815.1
GCA_016182905.1	1	0	0	0	0	0	0	0	0	0	0	1	0	0	0	0	0	0	0	0	0	0	0	0	0	0	0	0	0	0	0	0	0	0	0	0	0	0	0	0	0	0	0	0	0	GB_GCA_016182905.1	database/GCA/016/182/905/	GCA_016182905.1_genomic.fna.gz	GB_GCA_016182905.1
GCA_016183235.1	0	0	0	0	0	0	0	1	0	0	1	0	1	1	1	1	1	1	0	0	0	0	0	0	0	0	2	0	0	0	0	0	0	0	0	0	0	0	0	0	0	0	0	0	0	GB_GCA_016183235.1	database/GCA/016/183/235/	GCA_016183235.1_genomic.fna.gz	GB_GCA_016183235.1
GCA_016185345.1	1	1	0	1	1	1	1	1	0	0	0	0	0	0	0	0	0	0	0	0	0	0	0	0	0	0	1	0	0	0	0	0	0	0	0	0	0	0	0	0	0	0	0	0	0	GB_GCA_016185345.1	database/GCA/016/185/345/	GCA_016185345.1_genomic.fna.gz	GB_GCA_016185345.1
GCA_016191285.1	0	0	0	0	1	0	0	0	0	0	0	0	0	0	0	0	0	0	0	0	1	1	0	0	0	0	1	1	1	1	0	0	0	0	1	1	0	0	0	1	0	0	0	0	0	GB_GCA_016191285.1	database/GCA/016/191/285/	GCA_016191285.1_genomic.fna.gz	GB_GCA_016191285.1
GCA_016194985.1	0	0	0	0	0	0	0	1	0	0	1	1	1	1	1	1	1	1	0	0	0	0	0	0	0	0	1	1	0	0	0	0	0	0	0	0	0	0	0	0	0	0	0	0	0	GB_GCA_016194985.1	database/GCA/016/194/985/	GCA_016194985.1_genomic.fna.gz	GB_GCA_016194985.1
GCA_016195815.1	4	0	0	0	0	0	0	0	0	0	0	0	0	0	0	0	0	0	0	1	0	0	0	0	0	0	1	0	0	0	0	0	0	0	0	0	0	0	0	0	0	0	0	0	0	GB_GCA_016195815.1	database/GCA/016/195/815/	GCA_016195815.1_genomic.fna.gz	GB_GCA_016195815.1
GCA_016197155.1	0	0	0	0	0	0	0	0	0	0	1	0	1	1	1	1	0	1	0	0	0	0	0	0	0	1	1	0	0	0	0	0	0	0	0	0	0	0	0	0	0	0	0	0	0	GB_GCA_016197155.1	database/GCA/016/197/155/	GCA_016197155.1_genomic.fna.gz	GB_GCA_016197155.1
GCA_016197225.1	0	0	0	0	0	0	0	0	0	0	1	0	1	0	1	1	0	2	0	1	0	0	0	0	0	2	1	0	0	0	1	0	0	0	0	0	0	0	0	0	0	0	0	0	0	GB_GCA_016197225.1	database/GCA/016/197/225/	GCA_016197225.1_genomic.fna.gz	GB_GCA_016197225.1
GCA_016201285.1	0	0	0	0	0	0	0	1	0	0	1	0	1	1	1	1	1	1	0	0	0	0	0	0	0	0	2	0	0	0	0	0	0	0	0	0	0	0	0	0	0	0	0	0	0	GB_GCA_016201285.1	database/GCA/016/201/285/	GCA_016201285.1_genomic.fna.gz	GB_GCA_016201285.1
GCA_016207515.1	0	0	0	0	0	0	0	0	0	0	1	0	1	1	1	1	0	1	0	0	0	0	0	0	0	1	1	0	0	0	0	0	0	0	0	0	0	0	0	0	0	0	0	0	0	GB_GCA_016207515.1	database/GCA/016/207/515/	GCA_016207515.1_genomic.fna.gz	GB_GCA_016207515.1
GCA_016207825.1	1	0	0	0	0	0	0	0	0	0	0	0	1	0	0	0	0	1	0	0	0	0	0	0	0	0	1	0	0	0	0	0	0	0	0	0	0	0	0	0	0	0	0	0	0	GB_GCA_016207825.1	database/GCA/016/207/825/	GCA_016207825.1_genomic.fna.gz	GB_GCA_016207825.1
GCA_016208495.1	0	0	0	0	1	0	0	0	0	0	1	1	1	1	1	1	1	1	0	1	0	0	0	0	0	0	1	1	0	1	0	0	0	0	0	0	0	0	0	0	0	0	0	0	0	GB_GCA_016208495.1	database/GCA/016/208/495/	GCA_016208495.1_genomic.fna.gz	GB_GCA_016208495.1
GCA_016208975.1	0	0	0	0	0	0	0	0	0	0	1	0	1	0	1	1	0	1	0	0	0	0	0	0	0	1	1	0	0	0	0	0	0	0	0	0	0	0	0	0	0	0	0	0	0	GB_GCA_016208975.1	database/GCA/016/208/975/	GCA_016208975.1_genomic.fna.gz	GB_GCA_016208975.1
GCA_016209205.1	1	1	0	1	3	1	1	1	0	0	0	0	0	0	0	0	0	0	0	0	0	0	0	0	0	1	1	0	0	0	0	0	0	0	0	0	0	0	0	0	0	0	0	0	0	GB_GCA_016209205.1	database/GCA/016/209/205/	GCA_016209205.1_genomic.fna.gz	GB_GCA_016209205.1
GCA_016212525.1	0	0	0	0	0	0	0	0	0	0	0	0	0	0	0	0	0	1	0	0	0	0	0	0	0	0	0	0	0	0	0	0	0	0	0	0	0	0	0	0	0	0	0	0	0	GB_GCA_016212525.1	database/GCA/016/212/525/	GCA_016212525.1_genomic.fna.gz	GB_GCA_016212525.1
GCA_016214035.1	0	0	1	0	0	0	0	0	0	0	1	0	1	0	1	1	1	1	0	1	0	0	0	1	0	0	1	0	0	0	0	0	0	0	0	0	0	0	0	0	0	0	0	0	0	GB_GCA_016214035.1	database/GCA/016/214/035/	GCA_016214035.1_genomic.fna.gz	GB_GCA_016214035.1
GCA_016214785.1	0	0	0	0	0	0	0	0	0	0	0	0	0	0	0	0	1	1	0	0	0	0	0	0	0	0	0	0	0	0	0	0	0	0	0	0	0	0	0	0	0	0	0	0	0	GB_GCA_016214785.1	database/GCA/016/214/785/	GCA_016214785.1_genomic.fna.gz	GB_GCA_016214785.1
GCA_016214895.1	1	1	1	1	1	1	1	0	0	0	0	0	0	0	0	0	0	0	0	0	0	0	0	0	0	0	1	0	0	0	0	0	0	0	0	0	0	0	0	0	0	0	0	0	0	GB_GCA_016214895.1	database/GCA/016/214/895/	GCA_016214895.1_genomic.fna.gz	GB_GCA_016214895.1
GCA_016214905.1	0	0	0	0	0	0	0	0	0	0	1	0	1	1	1	1	1	2	0	0	0	0	0	0	0	0	1	0	0	0	0	0	0	0	0	0	0	0	0	0	0	0	0	0	0	GB_GCA_016214905.1	database/GCA/016/214/905/	GCA_016214905.1_genomic.fna.gz	GB_GCA_016214905.1
GCA_016214955.1	0	0	1	0	1	0	0	0	0	0	0	0	1	1	1	1	1	1	0	0	0	0	0	0	0	1	1	0	0	0	0	0	0	0	0	0	0	0	0	0	0	0	0	0	0	GB_GCA_016214955.1	database/GCA/016/214/955/	GCA_016214955.1_genomic.fna.gz	GB_GCA_016214955.1
GCA_016214985.1	0	0	0	0	1	0	0	0	0	0	1	1	0	1	1	1	0	2	0	0	0	2	0	0	0	1	1	0	0	1	0	1	0	0	0	0	0	0	0	0	0	0	0	0	0	GB_GCA_016214985.1	database/GCA/016/214/985/	GCA_016214985.1_genomic.fna.gz	GB_GCA_016214985.1
GCA_016218085.1	2	0	0	0	0	0	0	0	0	0	0	0	0	0	0	0	1	0	0	0	0	0	0	0	0	0	2	1	0	0	0	0	0	0	0	0	0	0	0	0	0	0	0	0	0	GB_GCA_016218085.1	database/GCA/016/218/085/	GCA_016218085.1_genomic.fna.gz	GB_GCA_016218085.1
GCA_016222805.1	1	1	2	1	1	1	0	0	0	0	0	0	0	0	0	0	0	0	0	0	0	0	0	1	0	0	1	0	0	0	0	0	0	0	0	0	0	0	0	0	0	0	0	0	0	GB_GCA_016222805.1	database/GCA/016/222/805/	GCA_016222805.1_genomic.fna.gz	GB_GCA_016222805.1
GCA_016222825.1	0	0	2	0	0	0	0	0	0	0	1	1	1	1	1	1	0	1	0	1	1	0	0	1	0	1	1	0	0	0	0	0	0	0	0	0	0	0	0	0	0	0	0	0	0	GB_GCA_016222825.1	database/GCA/016/222/825/	GCA_016222825.1_genomic.fna.gz	GB_GCA_016222825.1
GCA_016222945.1	0	0	0	0	0	0	0	0	0	0	0	0	0	0	1	0	0	0	0	0	0	0	1	0	0	1	0	0	0	0	0	0	0	0	0	0	0	0	0	0	0	0	0	0	0	GB_GCA_016222945.1	database/GCA/016/222/945/	GCA_016222945.1_genomic.fna.gz	GB_GCA_016222945.1
GCA_016223085.1	1	0	0	0	2	0	0	0	0	0	1	0	1	0	1	1	0	1	0	0	0	0	0	0	0	1	1	0	0	0	0	0	0	0	0	0	0	0	0	0	0	0	0	0	0	GB_GCA_016223085.1	database/GCA/016/223/085/	GCA_016223085.1_genomic.fna.gz	GB_GCA_016223085.1
GCA_016223135.1	1	1	0	1	1	1	1	0	0	0	0	0	0	0	0	0	0	1	0	0	0	0	0	0	0	0	1	1	0	1	0	0	0	0	0	0	0	0	0	0	0	0	0	0	0	GB_GCA_016223135.1	database/GCA/016/223/135/	GCA_016223135.1_genomic.fna.gz	GB_GCA_016223135.1
GCA_016223145.1	0	0	0	0	0	0	0	0	0	0	1	0	1	1	1	1	1	1	0	0	1	0	0	0	0	0	0	0	0	0	0	0	0	0	0	0	0	0	0	0	0	0	0	0	0	GB_GCA_016223145.1	database/GCA/016/223/145/	GCA_016223145.1_genomic.fna.gz	GB_GCA_016223145.1
GCA_016235025.1	1	0	0	0	0	0	0	0	0	0	0	0	0	0	0	0	0	0	0	0	1	1	1	0	1	1	1	1	1	1	0	0	0	0	1	1	0	0	0	1	0	0	0	0	0	GB_GCA_016235025.1	database/GCA/016/235/025/	GCA_016235025.1_genomic.fna.gz	GB_GCA_016235025.1
GCA_016235055.1	3	0	0	0	0	0	0	0	0	0	0	1	0	0	0	0	0	0	0	1	0	0	0	0	0	0	1	0	0	0	0	0	0	0	0	0	0	0	0	0	0	0	0	0	0	GB_GCA_016235055.1	database/GCA/016/235/055/	GCA_016235055.1_genomic.fna.gz	GB_GCA_016235055.1
GCA_016235125.1	0	0	0	0	0	0	0	0	0	0	1	1	1	1	1	1	1	1	0	0	0	0	0	0	0	0	1	0	0	0	0	0	0	0	0	0	0	0	0	0	0	0	0	0	0	GB_GCA_016235125.1	database/GCA/016/235/125/	GCA_016235125.1_genomic.fna.gz	GB_GCA_016235125.1
GCA_016235455.1	0	0	0	0	0	0	0	0	0	0	1	0	1	1	1	1	1	1	0	0	0	0	0	1	0	0	1	0	0	0	0	0	0	0	0	0	0	0	0	0	0	0	0	0	0	GB_GCA_016235455.1	database/GCA/016/235/455/	GCA_016235455.1_genomic.fna.gz	GB_GCA_016235455.1
GCA_016237705.1	1	0	0	0	0	0	0	0	0	0	0	0	0	0	0	0	0	0	0	0	0	0	0	0	0	0	0	0	0	1	0	0	0	0	0	0	0	0	0	0	0	0	0	0	0	GB_GCA_016237705.1	database/GCA/016/237/705/	GCA_016237705.1_genomic.fna.gz	GB_GCA_016237705.1
GCA_016285515.1	1	0	0	0	0	0	0	0	0	0	1	0	0	0	0	0	0	0	0	0	0	0	0	0	0	0	0	0	0	0	0	0	0	0	0	0	0	0	0	0	0	0	0	0	0	GB_GCA_016285515.1	database/GCA/016/285/515/	GCA_016285515.1_genomic.fna.gz	GB_GCA_016285515.1
GCA_016286345.1	2	0	0	0	0	0	0	0	0	0	1	0	0	0	0	0	0	0	0	0	0	0	0	0	0	0	0	0	0	0	0	0	0	0	0	0	0	0	0	0	0	0	0	0	0	GB_GCA_016286345.1	database/GCA/016/286/345/	GCA_016286345.1_genomic.fna.gz	GB_GCA_016286345.1
GCA_016286585.1	1	1	1	1	1	1	0	1	0	0	0	0	0	0	0	0	0	0	0	0	0	0	0	1	0	0	1	0	0	0	0	0	0	0	0	0	0	0	0	0	0	0	0	0	0	GB_GCA_016286585.1	database/GCA/016/286/585/	GCA_016286585.1_genomic.fna.gz	GB_GCA_016286585.1
GCA_016287755.1	1	1	1	0	1	1	0	1	0	0	0	0	0	0	0	0	0	0	0	0	0	0	0	1	0	0	1	0	0	0	0	0	0	0	0	0	0	0	0	1	0	0	0	0	0	GB_GCA_016287755.1	database/GCA/016/287/755/	GCA_016287755.1_genomic.fna.gz	GB_GCA_016287755.1
GCA_016290135.1	0	0	0	0	0	0	0	0	0	0	0	0	0	0	0	0	0	0	0	0	0	1	0	0	0	0	0	0	0	0	0	0	0	0	0	0	0	0	0	0	0	0	0	0	0	GB_GCA_016290135.1	database/GCA/016/290/135/	GCA_016290135.1_genomic.fna.gz	GB_GCA_016290135.1
GCA_016292295.1	1	1	1	1	1	1	0	0	0	0	0	0	0	0	0	0	0	0	0	0	1	1	0	0	1	1	1	2	1	1	1	1	1	0	0	0	0	0	0	1	0	0	0	0	0	GB_GCA_016292295.1	database/GCA/016/292/295/	GCA_016292295.1_genomic.fna.gz	GB_GCA_016292295.1
GCA_016297775.1	1	0	0	0	0	0	0	1	0	0	0	0	0	0	0	0	0	0	0	0	0	0	0	0	0	1	1	0	1	0	0	0	0	0	0	0	0	0	0	0	0	0	0	0	0	GB_GCA_016297775.1	database/GCA/016/297/775/	GCA_016297775.1_genomic.fna.gz	GB_GCA_016297775.1
GCA_016401345.1	1	0	0	0	0	0	0	0	0	0	1	1	1	1	1	1	0	1	0	1	0	0	0	0	0	1	2	0	0	0	0	0	0	0	0	0	0	0	0	0	0	0	0	0	0	GB_GCA_016401345.1	database/GCA/016/401/345/	GCA_016401345.1_genomic.fna.gz	GB_GCA_016401345.1
GCA_016427605.1	0	0	0	0	0	0	0	0	0	0	0	0	0	0	0	0	0	0	0	0	1	1	0	0	0	0	1	1	0	1	0	0	0	0	0	0	1	0	1	0	0	0	0	0	0	GB_GCA_016427605.1	database/GCA/016/427/605/	GCA_016427605.1_genomic.fna.gz	GB_GCA_016427605.1
GCA_016429195.1	0	0	0	0	0	0	0	0	0	0	0	1	0	0	0	0	0	0	0	0	1	1	0	0	1	1	1	1	0	1	0	0	0	0	0	0	1	0	0	1	0	0	0	0	0	GB_GCA_016429195.1	database/GCA/016/429/195/	GCA_016429195.1_genomic.fna.gz	GB_GCA_016429195.1
GCA_016432265.1	0	0	0	0	0	0	0	1	0	0	0	0	0	0	0	0	0	0	0	0	0	0	0	0	0	0	1	1	0	1	1	1	1	0	0	0	1	0	1	0	0	0	0	0	0	GB_GCA_016432265.1	database/GCA/016/432/265/	GCA_016432265.1_genomic.fna.gz	GB_GCA_016432265.1
GCA_016432725.1	0	0	1	0	0	0	0	2	0	0	1	1	1	1	1	1	1	1	0	0	0	0	0	0	0	0	1	0	0	0	0	0	0	0	0	0	0	0	0	0	0	0	0	0	0	GB_GCA_016432725.1	database/GCA/016/432/725/	GCA_016432725.1_genomic.fna.gz	GB_GCA_016432725.1
GCA_016458225.1	1	1	1	1	3	2	1	0	0	0	0	0	0	0	0	0	0	0	0	0	0	0	0	0	0	0	1	0	0	1	0	0	0	0	0	0	0	0	0	0	0	0	0	0	0	GB_GCA_016458225.1	database/GCA/016/458/225/	GCA_016458225.1_genomic.fna.gz	GB_GCA_016458225.1
GCA_016464825.1	1	1	2	1	1	1	1	1	0	0	0	0	0	0	0	0	0	0	0	0	0	0	0	0	0	0	1	1	0	0	0	0	0	0	0	0	0	0	0	0	0	0	0	0	0	GB_GCA_016464825.1	database/GCA/016/464/825/	GCA_016464825.1_genomic.fna.gz	GB_GCA_016464825.1
GCA_016466735.1	1	1	0	1	1	1	1	1	0	0	0	0	0	0	0	0	0	0	0	0	0	0	0	0	0	0	1	0	0	0	0	0	0	0	0	0	0	0	0	0	0	0	0	0	0	GB_GCA_016466735.1	database/GCA/016/466/735/	GCA_016466735.1_genomic.fna.gz	GB_GCA_016466735.1
GCA_016521575.1	0	0	0	0	0	0	0	0	0	0	0	0	0	0	0	0	0	0	0	0	1	1	0	0	0	0	1	1	0	1	0	0	0	0	0	0	1	0	1	0	0	0	0	0	0	GB_GCA_016521575.1	database/GCA/016/521/575/	GCA_016521575.1_genomic.fna.gz	GB_GCA_016521575.1
GCA_016583765.1	1	1	1	1	1	1	1	0	0	0	0	0	1	0	0	0	0	0	0	0	1	1	0	0	1	1	1	1	1	2	1	1	1	0	0	0	0	0	0	0	0	0	0	0	0	GB_GCA_016583765.1	database/GCA/016/583/765/	GCA_016583765.1_genomic.fna.gz	GB_GCA_016583765.1
GCA_016592635.1	0	0	0	0	0	0	0	0	0	0	0	0	0	0	0	0	0	0	0	0	1	1	1	0	1	1	1	2	1	1	0	0	0	1	1	1	0	0	0	0	0	0	0	0	0	GB_GCA_016592635.1	database/GCA/016/592/635/	GCA_016592635.1_genomic.fna.gz	GB_GCA_016592635.1
GCA_016618195.1	1	1	1	1	1	2	1	1	0	0	0	0	0	0	0	0	0	0	0	0	1	1	1	0	1	1	2	1	1	1	1	1	1	1	1	1	0	0	0	0	0	0	0	0	0	GB_GCA_016618195.1	database/GCA/016/618/195/	GCA_016618195.1_genomic.fna.gz	GB_GCA_016618195.1
GCA_016649875.1	1	0	0	0	0	0	0	0	0	0	0	0	0	0	0	1	0	1	0	0	0	0	0	0	0	2	1	0	0	0	0	0	0	0	0	0	0	0	0	0	0	0	0	0	0	GB_GCA_016649875.1	database/GCA/016/649/875/	GCA_016649875.1_genomic.fna.gz	GB_GCA_016649875.1
GCA_016699165.1	0	0	0	0	1	0	0	0	0	0	1	0	1	1	1	1	0	1	0	0	0	0	0	0	0	1	1	0	0	0	0	0	0	0	0	0	0	0	0	0	0	0	0	0	0	GB_GCA_016699165.1	database/GCA/016/699/165/	GCA_016699165.1_genomic.fna.gz	GB_GCA_016699165.1
GCA_016699325.1	0	0	0	0	0	0	0	0	0	0	0	0	0	0	2	0	0	1	0	0	0	0	1	0	0	1	0	0	0	0	0	0	0	0	0	0	0	0	0	0	0	0	0	0	0	GB_GCA_016699325.1	database/GCA/016/699/325/	GCA_016699325.1_genomic.fna.gz	GB_GCA_016699325.1
GCA_016699405.1	0	0	0	0	0	0	0	0	0	0	1	0	1	1	1	1	1	1	0	0	0	0	0	1	0	0	1	0	0	1	0	0	0	0	0	0	0	0	0	0	0	0	0	0	0	GB_GCA_016699405.1	database/GCA/016/699/405/	GCA_016699405.1_genomic.fna.gz	GB_GCA_016699405.1
GCA_016699535.1	0	0	0	0	0	0	0	0	0	0	0	0	0	0	0	0	0	0	0	0	0	0	0	0	0	0	0	0	0	0	0	0	0	0	0	0	0	0	0	0	0	0	0	0	0	GB_GCA_016699535.1	database/GCA/016/699/535/	GCA_016699535.1_genomic.fna.gz	GB_GCA_016699535.1
GCA_016699575.1	1	1	1	1	0	1	0	1	0	0	0	0	0	0	0	0	0	0	0	0	0	0	0	0	0	0	1	0	0	0	0	0	0	0	0	0	0	0	0	0	0	0	0	0	0	GB_GCA_016699575.1	database/GCA/016/699/575/	GCA_016699575.1_genomic.fna.gz	GB_GCA_016699575.1
GCA_016699615.1	0	0	0	0	0	0	0	1	0	0	1	1	1	1	1	1	1	1	0	0	0	0	0	0	0	0	1	2	0	0	0	0	0	0	0	0	0	0	0	0	0	1	0	0	0	GB_GCA_016699615.1	database/GCA/016/699/615/	GCA_016699615.1_genomic.fna.gz	GB_GCA_016699615.1
GCA_016699635.1	0	0	0	0	0	0	0	1	0	0	1	1	1	1	1	1	1	1	0	0	0	0	0	0	0	0	1	0	0	0	0	0	0	0	0	0	0	0	0	0	0	0	0	0	0	GB_GCA_016699635.1	database/GCA/016/699/635/	GCA_016699635.1_genomic.fna.gz	GB_GCA_016699635.1
GCA_016699655.1	0	0	0	0	0	0	0	0	1	0	1	1	1	1	1	1	1	1	0	0	0	0	0	0	0	0	1	0	0	1	0	0	0	0	0	0	0	0	0	0	0	0	0	0	0	GB_GCA_016699655.1	database/GCA/016/699/655/	GCA_016699655.1_genomic.fna.gz	GB_GCA_016699655.1
GCA_016699675.1	1	1	2	1	1	1	0	1	0	0	0	0	0	0	0	0	0	0	0	0	0	0	0	0	0	0	1	0	0	0	0	0	0	0	0	0	0	0	0	0	0	0	0	0	0	GB_GCA_016699675.1	database/GCA/016/699/675/	GCA_016699675.1_genomic.fna.gz	GB_GCA_016699675.1
GCA_016699695.1	1	1	1	1	0	1	0	1	0	0	0	1	0	0	0	0	0	0	0	0	0	0	0	0	0	0	1	0	0	0	0	0	0	0	0	0	0	0	0	0	0	0	0	0	0	GB_GCA_016699695.1	database/GCA/016/699/695/	GCA_016699695.1_genomic.fna.gz	GB_GCA_016699695.1
GCA_016699735.1	0	0	0	0	0	0	0	1	0	0	0	0	0	0	0	0	0	0	0	0	1	0	0	0	0	0	1	2	0	1	1	1	1	0	0	0	1	0	1	0	0	0	0	0	0	GB_GCA_016699735.1	database/GCA/016/699/735/	GCA_016699735.1_genomic.fna.gz	GB_GCA_016699735.1
GCA_016699815.1	0	0	0	0	0	0	0	1	0	0	1	1	1	1	1	1	1	1	0	0	0	0	0	0	0	0	1	0	0	0	0	0	0	0	0	0	0	0	0	0	0	0	0	0	0	GB_GCA_016699815.1	database/GCA/016/699/815/	GCA_016699815.1_genomic.fna.gz	GB_GCA_016699815.1
GCA_016699835.1	0	0	0	0	0	0	0	0	0	0	1	1	1	1	1	1	1	1	0	0	0	0	1	0	0	0	1	0	0	0	0	0	0	0	0	0	0	0	0	0	0	0	0	0	0	GB_GCA_016699835.1	database/GCA/016/699/835/	GCA_016699835.1_genomic.fna.gz	GB_GCA_016699835.1
GCA_016699855.1	0	0	0	0	2	0	0	0	0	0	0	0	0	0	0	0	0	0	0	1	1	1	0	0	1	1	2	1	0	1	0	0	0	0	0	0	1	0	0	1	0	0	0	0	0	GB_GCA_016699855.1	database/GCA/016/699/855/	GCA_016699855.1_genomic.fna.gz	GB_GCA_016699855.1
GCA_016700055.1	1	1	0	1	0	1	1	0	0	0	0	0	0	0	0	0	0	0	0	0	0	0	0	0	0	0	1	0	0	0	0	0	0	0	0	0	0	0	0	0	0	0	0	0	0	GB_GCA_016700055.1	database/GCA/016/700/055/	GCA_016700055.1_genomic.fna.gz	GB_GCA_016700055.1
GCA_016700075.1	0	0	0	0	1	0	0	1	0	0	1	0	1	1	1	1	1	1	0	0	0	0	0	0	0	0	1	1	0	0	0	0	0	0	0	0	0	0	0	1	0	0	0	0	0	GB_GCA_016700075.1	database/GCA/016/700/075/	GCA_016700075.1_genomic.fna.gz	GB_GCA_016700075.1
GCA_016700115.1	0	0	0	0	0	0	0	0	0	0	1	1	1	1	1	1	1	1	0	0	0	0	0	0	0	0	2	1	0	0	0	0	0	0	0	0	0	0	0	0	0	0	0	0	0	GB_GCA_016700115.1	database/GCA/016/700/115/	GCA_016700115.1_genomic.fna.gz	GB_GCA_016700115.1
GCA_016700155.1	1	1	1	1	1	1	1	0	0	0	1	0	0	0	0	0	0	0	0	0	0	0	0	0	0	0	2	0	0	0	0	0	0	0	0	0	0	0	0	0	0	0	0	0	0	GB_GCA_016700155.1	database/GCA/016/700/155/	GCA_016700155.1_genomic.fna.gz	GB_GCA_016700155.1
GCA_016700175.1	0	0	0	0	0	0	0	0	0	0	1	0	1	1	1	1	0	1	0	0	0	0	0	0	0	1	1	0	0	0	0	0	0	0	0	0	0	0	0	0	0	0	0	0	0	GB_GCA_016700175.1	database/GCA/016/700/175/	GCA_016700175.1_genomic.fna.gz	GB_GCA_016700175.1
GCA_016700195.1	0	0	1	0	0	0	0	0	0	0	1	0	1	1	1	1	0	1	0	1	1	0	0	0	0	1	2	1	0	0	0	0	0	0	0	0	0	0	0	0	0	0	0	0	0	GB_GCA_016700195.1	database/GCA/016/700/195/	GCA_016700195.1_genomic.fna.gz	GB_GCA_016700195.1
GCA_016700335.1	0	0	0	0	0	0	0	0	0	0	1	1	1	1	0	1	0	1	0	0	0	0	0	0	0	1	2	0	0	0	0	0	0	0	0	0	0	0	0	0	0	0	0	0	0	GB_GCA_016700335.1	database/GCA/016/700/335/	GCA_016700335.1_genomic.fna.gz	GB_GCA_016700335.1
GCA_016700415.1	1	1	1	1	0	1	0	1	0	0	0	0	0	0	0	0	0	0	0	0	0	0	0	0	0	0	1	0	0	0	0	0	0	0	0	0	0	0	0	0	0	0	0	0	0	GB_GCA_016700415.1	database/GCA/016/700/415/	GCA_016700415.1_genomic.fna.gz	GB_GCA_016700415.1
GCA_016702305.1	1	1	1	1	0	1	1	0	0	0	0	0	0	0	0	0	0	0	0	0	0	0	0	0	0	0	1	0	0	0	0	0	0	0	0	0	0	0	0	0	0	0	0	0	0	GB_GCA_016702305.1	database/GCA/016/702/305/	GCA_016702305.1_genomic.fna.gz	GB_GCA_016702305.1
GCA_016702415.1	1	1	1	1	1	1	0	1	0	0	0	0	0	0	0	0	0	0	0	0	0	0	0	0	0	0	1	0	0	0	0	0	0	0	0	0	0	0	0	0	0	0	0	0	0	GB_GCA_016702415.1	database/GCA/016/702/415/	GCA_016702415.1_genomic.fna.gz	GB_GCA_016702415.1
GCA_016702505.1	1	1	0	1	0	1	1	0	0	0	0	0	0	0	0	0	0	0	0	0	0	1	0	0	0	0	1	0	0	0	0	0	0	0	0	0	0	0	0	0	0	0	0	0	0	GB_GCA_016702505.1	database/GCA/016/702/505/	GCA_016702505.1_genomic.fna.gz	GB_GCA_016702505.1
GCA_016702545.1	1	1	1	1	1	1	1	0	0	0	0	0	0	0	0	0	0	0	0	0	0	0	0	0	0	0	1	1	0	0	1	0	0	0	0	0	0	0	0	0	0	1	0	0	0	GB_GCA_016702545.1	database/GCA/016/702/545/	GCA_016702545.1_genomic.fna.gz	GB_GCA_016702545.1
GCA_016702555.1	1	0	1	0	1	0	0	0	0	0	0	0	0	0	0	0	0	0	0	1	1	1	0	0	1	1	1	1	1	0	1	1	1	0	0	1	0	1	0	1	0	0	0	0	0	GB_GCA_016702555.1	database/GCA/016/702/555/	GCA_016702555.1_genomic.fna.gz	GB_GCA_016702555.1
GCA_016702605.1	1	0	1	0	0	0	0	0	0	0	0	0	0	0	0	0	0	1	0	1	1	1	0	0	1	1	1	1	0	0	1	2	2	0	1	1	0	0	0	1	2	0	0	0	0	GB_GCA_016702605.1	database/GCA/016/702/605/	GCA_016702605.1_genomic.fna.gz	GB_GCA_016702605.1
GCA_016702645.1	1	1	1	1	0	1	0	1	0	0	0	0	0	0	0	0	0	0	0	0	0	0	0	0	0	0	1	0	0	0	0	0	0	0	0	0	0	0	0	0	0	0	0	0	0	GB_GCA_016702645.1	database/GCA/016/702/645/	GCA_016702645.1_genomic.fna.gz	GB_GCA_016702645.1
GCA_016702745.1	0	0	0	0	0	0	0	2	0	0	1	1	1	1	1	1	1	1	0	0	0	0	0	0	0	0	1	0	0	0	0	0	0	0	0	0	0	0	0	0	0	0	0	0	0	GB_GCA_016702745.1	database/GCA/016/702/745/	GCA_016702745.1_genomic.fna.gz	GB_GCA_016702745.1
GCA_016703005.1	1	1	1	1	0	1	0	1	0	0	0	0	0	0	0	0	0	0	0	0	0	0	0	0	0	0	1	0	0	0	0	0	0	0	0	0	0	0	0	0	0	0	0	0	0	GB_GCA_016703005.1	database/GCA/016/703/005/	GCA_016703005.1_genomic.fna.gz	GB_GCA_016703005.1
GCA_016703025.1	1	1	1	1	1	1	1	0	0	0	0	0	0	0	0	0	0	0	0	0	0	0	0	0	0	0	1	0	0	0	0	0	0	0	0	0	0	0	0	0	0	0	0	0	0	GB_GCA_016703025.1	database/GCA/016/703/025/	GCA_016703025.1_genomic.fna.gz	GB_GCA_016703025.1
GCA_016703065.1	1	1	1	1	0	1	1	0	0	0	0	0	0	0	0	0	0	0	0	0	0	0	0	0	0	0	1	0	0	0	0	0	0	0	0	0	0	0	0	0	0	0	0	0	0	GB_GCA_016703065.1	database/GCA/016/703/065/	GCA_016703065.1_genomic.fna.gz	GB_GCA_016703065.1
GCA_016703105.1	1	1	1	1	0	1	0	1	0	0	0	0	0	0	0	0	0	0	0	0	0	0	0	0	0	0	1	0	0	0	0	0	0	0	0	0	0	0	0	0	0	0	0	0	0	GB_GCA_016703105.1	database/GCA/016/703/105/	GCA_016703105.1_genomic.fna.gz	GB_GCA_016703105.1
GCA_016703125.1	1	1	1	0	0	1	0	3	0	0	0	0	0	0	0	0	0	0	0	0	0	0	0	0	0	0	1	0	0	0	0	0	0	0	0	0	0	0	0	0	0	0	0	0	0	GB_GCA_016703125.1	database/GCA/016/703/125/	GCA_016703125.1_genomic.fna.gz	GB_GCA_016703125.1
GCA_016703265.1	0	0	0	0	0	0	0	0	0	0	0	0	1	1	1	1	0	1	0	0	0	0	0	0	0	1	1	0	0	0	0	0	0	0	0	0	0	0	0	0	0	0	0	0	0	GB_GCA_016703265.1	database/GCA/016/703/265/	GCA_016703265.1_genomic.fna.gz	GB_GCA_016703265.1
GCA_016703325.1	1	0	1	0	1	0	0	0	0	0	0	0	0	0	0	0	0	0	0	1	1	1	0	0	1	1	2	1	1	0	1	0	1	0	0	1	0	1	0	0	0	0	0	0	0	GB_GCA_016703325.1	database/GCA/016/703/325/	GCA_016703325.1_genomic.fna.gz	GB_GCA_016703325.1
GCA_016703335.1	0	0	0	0	0	0	0	0	0	0	0	0	0	0	0	0	0	0	0	0	1	1	0	0	0	0	1	1	0	1	0	0	0	0	0	0	1	1	0	1	0	0	0	0	0	GB_GCA_016703335.1	database/GCA/016/703/335/	GCA_016703335.1_genomic.fna.gz	GB_GCA_016703335.1
GCA_016703425.1	0	0	0	0	0	0	0	0	0	0	0	1	1	1	1	1	0	1	0	0	0	0	0	0	0	1	1	0	0	0	0	0	0	0	0	0	0	0	0	0	0	0	0	0	0	GB_GCA_016703425.1	database/GCA/016/703/425/	GCA_016703425.1_genomic.fna.gz	GB_GCA_016703425.1
GCA_016703525.1	1	1	0	1	0	0	1	0	0	0	0	0	0	0	0	0	0	0	0	0	0	0	0	0	0	0	0	0	0	0	0	0	0	0	0	0	0	0	0	0	0	0	0	0	0	GB_GCA_016703525.1	database/GCA/016/703/525/	GCA_016703525.1_genomic.fna.gz	GB_GCA_016703525.1
GCA_016703535.1	1	1	1	1	1	1	1	0	0	0	0	0	0	0	0	0	0	0	0	0	0	1	0	0	0	1	1	0	0	0	2	0	0	0	0	0	0	0	0	0	0	0	0	0	0	GB_GCA_016703535.1	database/GCA/016/703/535/	GCA_016703535.1_genomic.fna.gz	GB_GCA_016703535.1
GCA_016703545.1	1	1	0	1	2	1	0	0	0	0	0	0	0	0	0	0	0	0	0	0	1	0	0	0	0	0	1	0	0	0	0	0	0	0	0	0	0	0	0	0	0	0	0	0	0	GB_GCA_016703545.1	database/GCA/016/703/545/	GCA_016703545.1_genomic.fna.gz	GB_GCA_016703545.1
GCA_016703605.1	2	0	0	0	1	0	0	0	0	0	0	0	0	0	0	0	0	1	0	1	0	0	0	0	0	0	1	2	0	0	0	0	0	0	0	0	0	0	0	0	0	0	0	0	0	GB_GCA_016703605.1	database/GCA/016/703/605/	GCA_016703605.1_genomic.fna.gz	GB_GCA_016703605.1
GCA_016703625.1	0	0	0	0	0	0	0	1	0	0	1	1	1	1	1	1	1	1	0	0	0	0	0	0	0	0	1	0	0	0	0	0	0	0	0	0	0	0	0	0	0	0	0	0	0	GB_GCA_016703625.1	database/GCA/016/703/625/	GCA_016703625.1_genomic.fna.gz	GB_GCA_016703625.1
GCA_016703665.1	0	0	1	0	1	0	0	2	0	0	0	0	0	0	0	0	0	0	0	1	1	0	0	0	0	0	1	1	1	0	0	0	0	0	0	1	0	1	0	1	1	0	0	0	0	GB_GCA_016703665.1	database/GCA/016/703/665/	GCA_016703665.1_genomic.fna.gz	GB_GCA_016703665.1
GCA_016703745.1	0	0	0	0	0	0	0	1	0	0	0	0	0	0	0	0	0	0	0	0	2	1	1	0	1	1	1	1	0	1	0	0	0	0	1	1	0	0	0	1	0	0	0	0	0	GB_GCA_016703745.1	database/GCA/016/703/745/	GCA_016703745.1_genomic.fna.gz	GB_GCA_016703745.1
GCA_016703765.1	0	0	0	0	1	0	0	0	0	0	0	1	1	1	1	1	1	1	0	0	0	0	0	0	0	0	1	0	0	0	0	0	0	0	0	0	0	0	0	0	0	0	0	0	0	GB_GCA_016703765.1	database/GCA/016/703/765/	GCA_016703765.1_genomic.fna.gz	GB_GCA_016703765.1
GCA_016703895.1	1	0	0	0	0	0	0	2	0	1	0	0	0	0	0	3	0	0	0	0	1	1	0	1	1	1	1	1	1	1	1	1	1	0	1	1	0	0	0	1	0	0	0	0	0	GB_GCA_016703895.1	database/GCA/016/703/895/	GCA_016703895.1_genomic.fna.gz	GB_GCA_016703895.1
GCA_016703945.1	1	0	0	0	0	0	0	2	0	0	0	0	0	0	0	0	0	0	0	0	1	1	0	0	1	1	2	1	1	0	1	1	1	0	0	1	0	0	0	1	2	0	0	0	0	GB_GCA_016703945.1	database/GCA/016/703/945/	GCA_016703945.1_genomic.fna.gz	GB_GCA_016703945.1
GCA_016703965.1	0	0	0	0	0	0	0	1	0	0	1	0	1	1	1	1	0	1	0	0	0	0	0	0	0	1	1	0	0	0	0	0	0	0	0	0	0	0	0	0	0	0	0	0	0	GB_GCA_016703965.1	database/GCA/016/703/965/	GCA_016703965.1_genomic.fna.gz	GB_GCA_016703965.1
GCA_016704145.1	1	0	0	0	3	0	0	0	0	0	0	0	0	0	0	0	0	0	0	0	1	1	0	1	1	1	1	1	1	1	1	1	1	0	1	1	0	0	0	1	0	0	0	0	0	GB_GCA_016704145.1	database/GCA/016/704/145/	GCA_016704145.1_genomic.fna.gz	GB_GCA_016704145.1
GCA_016704275.1	0	0	0	0	0	0	0	0	0	0	1	0	1	1	0	1	0	1	0	0	0	0	0	0	0	1	1	0	0	0	0	0	0	0	0	0	0	0	0	0	0	0	0	0	0	GB_GCA_016704275.1	database/GCA/016/704/275/	GCA_016704275.1_genomic.fna.gz	GB_GCA_016704275.1
GCA_016704305.1	2	0	0	0	3	0	0	0	0	0	0	0	0	0	0	0	0	0	0	0	1	1	1	0	1	1	1	2	1	1	0	0	0	0	1	1	0	0	0	1	0	0	0	0	0	GB_GCA_016704305.1	database/GCA/016/704/305/	GCA_016704305.1_genomic.fna.gz	GB_GCA_016704305.1
GCA_016704325.1	0	0	0	0	0	0	0	1	0	0	1	1	0	1	1	1	1	1	0	0	0	0	0	0	0	0	1	1	0	0	0	0	0	0	0	0	0	0	0	0	0	0	0	0	0	GB_GCA_016704325.1	database/GCA/016/704/325/	GCA_016704325.1_genomic.fna.gz	GB_GCA_016704325.1
GCA_016704345.1	1	0	0	0	0	0	0	0	0	0	0	0	0	0	0	0	1	0	0	0	0	0	0	0	0	0	1	0	0	0	0	0	0	0	0	0	0	0	0	0	0	0	0	0	0	GB_GCA_016704345.1	database/GCA/016/704/345/	GCA_016704345.1_genomic.fna.gz	GB_GCA_016704345.1
GCA_016704425.1	0	0	0	0	1	0	0	1	0	0	0	0	0	0	0	0	0	0	0	0	1	1	0	0	0	0	1	2	0	1	0	0	0	0	0	0	1	0	0	1	0	0	0	0	0	GB_GCA_016704425.1	database/GCA/016/704/425/	GCA_016704425.1_genomic.fna.gz	GB_GCA_016704425.1
GCA_016704435.1	0	0	0	0	0	0	0	0	0	0	0	0	0	0	0	0	0	0	0	0	1	1	0	0	1	1	1	1	0	1	1	1	1	0	0	0	1	0	1	0	0	0	0	0	0	GB_GCA_016704435.1	database/GCA/016/704/435/	GCA_016704435.1_genomic.fna.gz	GB_GCA_016704435.1
GCA_016704445.1	1	1	1	1	1	1	1	2	0	0	0	0	0	0	0	0	0	0	0	1	0	0	0	0	0	0	1	0	0	1	1	0	0	0	0	0	0	0	0	0	0	0	0	0	0	GB_GCA_016704445.1	database/GCA/016/704/445/	GCA_016704445.1_genomic.fna.gz	GB_GCA_016704445.1
GCA_016704465.1	0	0	0	0	1	0	0	0	0	0	1	1	1	2	1	1	0	1	0	0	0	0	0	0	0	1	2	0	0	0	0	0	0	0	0	0	0	0	0	0	0	0	0	0	0	GB_GCA_016704465.1	database/GCA/016/704/465/	GCA_016704465.1_genomic.fna.gz	GB_GCA_016704465.1
GCA_016704485.1	1	1	1	1	0	1	0	1	0	0	0	0	0	0	0	0	0	0	0	0	0	0	0	0	0	0	1	2	0	0	0	0	0	0	0	0	0	0	0	0	0	0	0	0	0	GB_GCA_016704485.1	database/GCA/016/704/485/	GCA_016704485.1_genomic.fna.gz	GB_GCA_016704485.1
GCA_016704535.1	1	1	2	1	1	1	1	0	0	0	0	0	0	0	0	0	0	0	0	0	0	1	1	0	1	1	2	1	1	0	0	0	0	0	1	1	0	0	0	1	0	0	0	0	0	GB_GCA_016704535.1	database/GCA/016/704/535/	GCA_016704535.1_genomic.fna.gz	GB_GCA_016704535.1
GCA_016704565.1	1	2	1	1	1	1	0	1	0	0	0	0	0	0	0	0	0	0	0	0	0	0	0	0	0	0	1	0	0	0	0	0	0	0	0	0	0	0	0	0	0	0	0	0	0	GB_GCA_016704565.1	database/GCA/016/704/565/	GCA_016704565.1_genomic.fna.gz	GB_GCA_016704565.1
GCA_016704655.1	1	0	0	0	4	0	0	1	0	0	0	0	1	0	0	0	0	0	0	0	1	1	1	0	1	0	1	1	1	1	1	1	1	0	1	1	0	0	0	0	0	0	0	0	0	GB_GCA_016704655.1	database/GCA/016/704/655/	GCA_016704655.1_genomic.fna.gz	GB_GCA_016704655.1
GCA_016705005.1	1	1	1	1	0	1	0	2	0	0	0	0	0	0	0	0	0	0	0	0	0	0	0	0	0	0	1	1	0	0	0	0	0	0	0	0	0	0	0	0	0	0	0	0	0	GB_GCA_016705005.1	database/GCA/016/705/005/	GCA_016705005.1_genomic.fna.gz	GB_GCA_016705005.1
GCA_016705065.1	1	0	0	0	0	0	0	0	0	0	0	0	0	0	0	0	0	0	0	1	1	1	0	0	1	1	1	1	1	0	1	0	1	0	0	1	0	1	0	0	0	0	0	0	0	GB_GCA_016705065.1	database/GCA/016/705/065/	GCA_016705065.1_genomic.fna.gz	GB_GCA_016705065.1
GCA_016705125.1	0	0	0	0	0	0	0	2	0	0	1	1	1	1	1	1	1	1	0	0	1	0	0	0	0	0	1	0	0	0	0	0	0	0	0	0	0	0	0	0	0	0	0	0	0	GB_GCA_016705125.1	database/GCA/016/705/125/	GCA_016705125.1_genomic.fna.gz	GB_GCA_016705125.1
GCA_016705235.1	1	1	0	1	2	1	1	0	0	0	0	0	0	0	0	0	0	1	0	0	0	0	0	0	0	1	1	0	1	0	1	0	0	0	0	0	0	0	0	0	0	0	0	0	0	GB_GCA_016705235.1	database/GCA/016/705/235/	GCA_016705235.1_genomic.fna.gz	GB_GCA_016705235.1
GCA_016705245.1	0	0	0	0	0	0	0	0	0	0	1	0	1	0	1	1	1	1	0	0	0	0	0	0	0	0	1	0	0	0	0	0	0	0	0	0	0	0	0	0	0	0	0	0	0	GB_GCA_016705245.1	database/GCA/016/705/245/	GCA_016705245.1_genomic.fna.gz	GB_GCA_016705245.1
GCA_016705335.1	1	0	1	1	0	1	0	1	0	0	0	1	0	0	0	0	0	0	0	0	1	0	0	1	0	0	1	1	0	0	0	0	0	0	0	0	0	0	0	0	0	0	0	0	0	GB_GCA_016705335.1	database/GCA/016/705/335/	GCA_016705335.1_genomic.fna.gz	GB_GCA_016705335.1
GCA_016705365.1	2	0	0	0	1	0	0	0	0	0	0	0	0	0	0	0	0	0	0	0	1	1	1	0	1	1	1	1	1	1	1	1	1	0	1	1	0	0	0	1	0	0	0	0	0	GB_GCA_016705365.1	database/GCA/016/705/365/	GCA_016705365.1_genomic.fna.gz	GB_GCA_016705365.1
GCA_016705545.1	1	1	1	1	0	1	0	1	0	0	0	0	0	0	0	0	0	0	0	0	0	0	0	0	0	0	1	0	0	0	0	0	0	0	0	0	0	0	0	0	0	0	0	0	0	GB_GCA_016705545.1	database/GCA/016/705/545/	GCA_016705545.1_genomic.fna.gz	GB_GCA_016705545.1
GCA_016705575.1	1	0	0	0	0	0	0	1	0	0	0	0	0	0	0	0	0	0	0	0	1	1	0	0	1	1	2	1	1	0	1	1	1	0	0	1	0	0	0	1	0	0	0	0	0	GB_GCA_016705575.1	database/GCA/016/705/575/	GCA_016705575.1_genomic.fna.gz	GB_GCA_016705575.1
GCA_016705695.1	0	0	0	0	0	0	0	0	0	0	1	1	1	1	1	1	2	1	0	0	0	0	0	0	0	0	1	0	0	0	0	0	0	0	0	0	0	0	0	0	0	0	0	0	0	GB_GCA_016705695.1	database/GCA/016/705/695/	GCA_016705695.1_genomic.fna.gz	GB_GCA_016705695.1
GCA_016705955.1	1	1	1	1	0	1	0	1	0	0	0	0	0	0	0	0	0	0	0	0	0	0	0	0	0	0	1	0	0	0	0	0	0	0	0	0	0	0	0	0	0	0	0	0	0	GB_GCA_016705955.1	database/GCA/016/705/955/	GCA_016705955.1_genomic.fna.gz	GB_GCA_016705955.1
GCA_016706055.1	0	0	0	0	0	0	0	1	0	0	1	1	1	1	1	1	1	1	0	0	0	0	0	0	0	0	1	1	0	0	0	0	0	0	0	0	0	0	0	0	0	0	0	0	0	GB_GCA_016706055.1	database/GCA/016/706/055/	GCA_016706055.1_genomic.fna.gz	GB_GCA_016706055.1
GCA_016706225.1	3	1	1	1	1	1	1	1	0	0	0	0	0	0	0	0	0	0	0	1	0	0	0	0	0	0	1	0	0	0	0	0	0	0	0	0	0	0	0	0	0	0	0	0	0	GB_GCA_016706225.1	database/GCA/016/706/225/	GCA_016706225.1_genomic.fna.gz	GB_GCA_016706225.1
GCA_016706255.1	0	0	0	0	0	0	0	1	0	0	1	1	1	1	1	1	1	1	0	0	0	0	0	0	0	0	2	1	0	0	0	0	0	0	0	0	0	0	0	0	0	0	0	0	0	GB_GCA_016706255.1	database/GCA/016/706/255/	GCA_016706255.1_genomic.fna.gz	GB_GCA_016706255.1
GCA_016706275.1	0	0	0	0	0	0	0	1	0	0	1	0	1	1	1	1	0	1	0	0	0	0	0	0	0	1	1	0	0	0	0	0	0	0	0	0	0	0	0	1	0	0	0	0	0	GB_GCA_016706275.1	database/GCA/016/706/275/	GCA_016706275.1_genomic.fna.gz	GB_GCA_016706275.1
GCA_016706405.1	0	0	0	0	0	0	0	0	0	0	1	1	1	1	1	1	1	1	0	0	0	0	0	0	0	0	1	0	0	0	0	0	0	0	0	0	0	0	0	0	0	0	0	0	0	GB_GCA_016706405.1	database/GCA/016/706/405/	GCA_016706405.1_genomic.fna.gz	GB_GCA_016706405.1
GCA_016706425.1	0	0	0	0	0	0	0	0	0	0	1	0	1	1	1	1	1	1	0	0	0	0	0	0	0	0	1	0	0	0	0	0	0	0	0	0	0	0	0	0	0	0	0	0	0	GB_GCA_016706425.1	database/GCA/016/706/425/	GCA_016706425.1_genomic.fna.gz	GB_GCA_016706425.1
GCA_016706545.1	1	1	1	1	0	1	1	1	0	0	0	0	0	0	0	0	0	0	0	0	0	0	0	0	0	0	1	0	1	0	0	0	0	0	0	0	0	0	0	0	0	0	0	0	0	GB_GCA_016706545.1	database/GCA/016/706/545/	GCA_016706545.1_genomic.fna.gz	GB_GCA_016706545.1
GCA_016706595.1	0	0	0	0	0	0	0	1	0	0	1	2	1	2	1	1	1	1	0	0	0	0	0	0	0	0	1	0	0	0	0	0	0	0	0	0	0	0	0	0	0	0	0	0	0	GB_GCA_016706595.1	database/GCA/016/706/595/	GCA_016706595.1_genomic.fna.gz	GB_GCA_016706595.1
GCA_016706685.1	1	1	0	1	1	1	1	2	0	0	0	1	1	0	0	0	0	0	0	0	0	0	0	0	0	0	1	0	0	0	1	0	0	0	0	0	0	0	0	0	0	0	0	0	0	GB_GCA_016706685.1	database/GCA/016/706/685/	GCA_016706685.1_genomic.fna.gz	GB_GCA_016706685.1
GCA_016706865.1	0	0	0	0	0	0	0	1	0	0	1	1	0	1	1	1	1	1	0	1	0	0	0	0	0	0	1	1	0	0	0	0	0	0	0	0	0	0	0	0	0	0	0	0	0	GB_GCA_016706865.1	database/GCA/016/706/865/	GCA_016706865.1_genomic.fna.gz	GB_GCA_016706865.1
GCA_016707005.1	1	0	0	0	0	0	0	0	0	0	0	0	0	0	0	0	0	0	0	0	1	0	0	0	0	0	1	0	0	0	0	0	0	0	0	0	0	0	0	0	0	0	0	0	0	GB_GCA_016707005.1	database/GCA/016/707/005/	GCA_016707005.1_genomic.fna.gz	GB_GCA_016707005.1
GCA_016707115.1	1	1	0	1	0	1	1	0	0	0	1	0	0	0	0	0	0	0	0	0	1	0	0	0	0	0	1	0	0	0	0	0	0	0	0	0	0	0	0	0	0	0	0	0	0	GB_GCA_016707115.1	database/GCA/016/707/115/	GCA_016707115.1_genomic.fna.gz	GB_GCA_016707115.1
GCA_016707175.1	1	2	1	1	1	1	0	1	0	0	0	0	0	0	0	0	0	0	0	0	0	0	0	0	0	0	1	0	0	0	0	0	0	0	0	0	0	0	0	0	0	0	0	0	0	GB_GCA_016707175.1	database/GCA/016/707/175/	GCA_016707175.1_genomic.fna.gz	GB_GCA_016707175.1
GCA_016707205.1	0	0	0	0	0	0	0	1	0	0	0	1	1	0	0	1	1	1	0	0	1	0	0	0	0	0	1	0	0	0	0	0	0	0	0	0	0	0	0	0	0	0	0	0	0	GB_GCA_016707205.1	database/GCA/016/707/205/	GCA_016707205.1_genomic.fna.gz	GB_GCA_016707205.1
GCA_016707285.1	1	1	0	1	1	1	1	0	0	0	1	0	0	0	0	0	0	0	0	0	0	0	0	0	0	0	1	0	0	0	0	0	0	0	0	0	0	0	0	0	0	0	0	0	0	GB_GCA_016707285.1	database/GCA/016/707/285/	GCA_016707285.1_genomic.fna.gz	GB_GCA_016707285.1
GCA_016707425.1	0	0	0	0	0	0	0	0	0	0	0	0	0	0	0	0	0	1	0	0	1	0	0	0	0	0	0	1	0	0	0	0	0	0	0	0	0	0	0	0	0	0	0	0	0	GB_GCA_016707425.1	database/GCA/016/707/425/	GCA_016707425.1_genomic.fna.gz	GB_GCA_016707425.1
GCA_016707445.1	0	0	0	0	1	0	0	1	0	0	0	0	0	0	0	0	0	0	0	0	1	1	0	0	1	3	1	1	1	0	1	1	1	0	1	1	0	0	0	1	0	0	0	0	0	GB_GCA_016707445.1	database/GCA/016/707/445/	GCA_016707445.1_genomic.fna.gz	GB_GCA_016707445.1
GCA_016707485.1	0	0	0	0	0	0	0	2	0	0	0	0	0	0	0	0	0	0	0	0	1	1	0	1	1	0	1	1	1	1	1	1	1	0	1	1	0	0	0	1	0	0	0	0	0	GB_GCA_016707485.1	database/GCA/016/707/485/	GCA_016707485.1_genomic.fna.gz	GB_GCA_016707485.1
GCA_016707525.1	0	0	0	0	0	0	0	0	0	0	1	0	1	1	1	1	1	2	0	0	0	0	0	0	0	0	1	0	0	0	0	0	0	0	0	0	0	0	0	0	0	0	0	0	0	GB_GCA_016707525.1	database/GCA/016/707/525/	GCA_016707525.1_genomic.fna.gz	GB_GCA_016707525.1
GCA_016707585.1	1	1	0	1	1	1	1	0	0	0	0	0	0	0	0	0	0	0	0	0	1	0	0	0	0	0	1	0	0	0	0	0	0	0	0	0	0	0	0	0	0	0	0	0	0	GB_GCA_016707585.1	database/GCA/016/707/585/	GCA_016707585.1_genomic.fna.gz	GB_GCA_016707585.1
GCA_016707685.1	0	0	0	0	0	0	0	2	0	0	1	1	1	1	1	1	1	1	0	0	0	0	0	0	0	0	1	0	0	0	0	0	0	0	0	0	0	0	0	0	0	0	0	0	0	GB_GCA_016707685.1	database/GCA/016/707/685/	GCA_016707685.1_genomic.fna.gz	GB_GCA_016707685.1
GCA_016707705.1	1	0	0	0	0	0	0	0	0	0	1	1	0	1	1	1	1	1	0	0	0	0	0	0	0	0	1	1	0	0	0	0	0	0	0	0	0	0	0	0	0	0	0	0	0	GB_GCA_016707705.1	database/GCA/016/707/705/	GCA_016707705.1_genomic.fna.gz	GB_GCA_016707705.1
GCA_016707785.1	1	0	0	0	0	0	0	0	0	0	1	1	1	1	1	0	1	1	0	0	0	0	0	0	0	0	0	1	0	0	0	0	0	0	0	0	0	0	0	0	0	0	0	0	0	GB_GCA_016707785.1	database/GCA/016/707/785/	GCA_016707785.1_genomic.fna.gz	GB_GCA_016707785.1
GCA_016707885.1	0	0	0	0	1	0	0	0	0	0	0	0	0	0	0	0	0	0	0	0	1	1	0	0	0	0	1	1	0	1	0	0	0	0	0	0	1	0	0	1	0	0	0	0	0	GB_GCA_016707885.1	database/GCA/016/707/885/	GCA_016707885.1_genomic.fna.gz	GB_GCA_016707885.1
GCA_016707895.1	2	1	1	1	0	1	1	1	0	0	0	0	0	0	0	0	0	0	0	0	1	0	0	0	0	0	1	0	0	0	0	0	0	0	0	0	0	0	0	0	0	0	0	0	0	GB_GCA_016707895.1	database/GCA/016/707/895/	GCA_016707895.1_genomic.fna.gz	GB_GCA_016707895.1
GCA_016708025.1	1	1	1	1	1	1	1	0	0	0	0	0	0	0	0	0	0	0	0	2	2	0	0	0	0	0	1	0	0	0	0	0	0	0	0	0	0	0	0	0	0	0	0	0	0	GB_GCA_016708025.1	database/GCA/016/708/025/	GCA_016708025.1_genomic.fna.gz	GB_GCA_016708025.1
GCA_016708125.1	1	1	0	1	1	1	1	0	0	0	0	0	0	0	0	0	0	0	0	0	1	0	0	0	0	0	1	0	0	0	0	0	0	0	0	0	0	0	0	0	0	0	0	0	0	GB_GCA_016708125.1	database/GCA/016/708/125/	GCA_016708125.1_genomic.fna.gz	GB_GCA_016708125.1
GCA_016708265.1	1	1	1	1	0	1	0	2	0	0	0	0	0	0	0	0	0	0	0	1	0	0	0	0	0	0	1	0	0	0	0	0	0	0	0	0	0	0	0	0	0	0	0	0	0	GB_GCA_016708265.1	database/GCA/016/708/265/	GCA_016708265.1_genomic.fna.gz	GB_GCA_016708265.1
GCA_016708305.1	1	1	1	0	0	1	0	0	0	0	0	0	0	0	0	0	0	0	0	0	0	0	0	0	0	0	1	0	0	0	0	0	0	0	0	0	0	0	0	0	0	0	0	0	0	GB_GCA_016708305.1	database/GCA/016/708/305/	GCA_016708305.1_genomic.fna.gz	GB_GCA_016708305.1
GCA_016708315.1	1	1	1	1	1	1	1	0	0	0	0	0	0	0	0	0	0	0	0	1	0	0	0	0	0	0	1	1	0	0	0	0	0	0	0	0	0	0	0	0	0	1	0	0	0	GB_GCA_016708315.1	database/GCA/016/708/315/	GCA_016708315.1_genomic.fna.gz	GB_GCA_016708315.1
GCA_016708345.1	1	0	0	0	0	0	0	1	0	0	0	0	0	0	0	0	0	0	0	1	1	1	1	0	1	1	1	1	1	0	1	1	1	0	0	1	0	0	0	2	1	0	0	0	0	GB_GCA_016708345.1	database/GCA/016/708/345/	GCA_016708345.1_genomic.fna.gz	GB_GCA_016708345.1
GCA_016708435.1	0	0	0	0	0	0	0	0	0	0	1	1	1	1	0	1	0	1	0	0	0	0	0	0	0	1	1	1	0	0	0	0	0	0	0	0	0	0	0	0	0	0	0	0	0	GB_GCA_016708435.1	database/GCA/016/708/435/	GCA_016708435.1_genomic.fna.gz	GB_GCA_016708435.1
GCA_016708585.1	1	0	0	0	1	0	0	1	0	0	0	0	0	0	0	0	0	0	0	0	1	1	0	0	1	2	4	1	1	1	1	1	1	0	1	1	0	0	0	1	0	0	0	0	0	GB_GCA_016708585.1	database/GCA/016/708/585/	GCA_016708585.1_genomic.fna.gz	GB_GCA_016708585.1
GCA_016708725.1	0	0	0	0	0	0	0	1	0	0	0	0	0	0	0	0	0	0	0	0	1	1	0	0	1	1	1	1	1	0	1	1	1	0	0	1	0	0	0	1	1	0	0	0	0	GB_GCA_016708725.1	database/GCA/016/708/725/	GCA_016708725.1_genomic.fna.gz	GB_GCA_016708725.1
GCA_016708765.1	0	0	0	0	0	0	0	1	0	0	1	1	1	1	1	1	1	1	0	0	0	0	0	0	0	0	1	0	0	0	0	0	0	0	0	0	0	0	0	0	0	0	0	0	0	GB_GCA_016708765.1	database/GCA/016/708/765/	GCA_016708765.1_genomic.fna.gz	GB_GCA_016708765.1
GCA_016708785.1	0	0	0	0	0	0	0	0	0	0	1	1	1	1	1	1	1	1	0	0	0	0	0	0	0	0	1	2	0	0	0	0	0	0	0	0	1	0	0	0	0	0	0	0	0	GB_GCA_016708785.1	database/GCA/016/708/785/	GCA_016708785.1_genomic.fna.gz	GB_GCA_016708785.1
GCA_016708825.1	1	1	1	1	1	1	0	2	0	0	0	0	0	0	0	0	0	0	0	0	1	1	1	0	0	0	1	1	1	1	2	1	1	0	1	1	0	0	0	0	0	0	0	0	0	GB_GCA_016708825.1	database/GCA/016/708/825/	GCA_016708825.1_genomic.fna.gz	GB_GCA_016708825.1
GCA_016708845.1	0	0	0	0	0	0	0	1	0	0	1	1	1	1	1	1	1	1	0	0	0	0	0	0	0	0	1	0	0	0	0	0	0	0	0	0	0	0	0	0	0	0	0	0	0	GB_GCA_016708845.1	database/GCA/016/708/845/	GCA_016708845.1_genomic.fna.gz	GB_GCA_016708845.1
GCA_016708875.1	0	0	0	0	0	0	0	0	0	0	1	1	1	1	1	0	1	1	0	0	1	0	0	0	0	0	2	0	0	0	1	0	0	0	0	0	0	0	0	0	0	0	0	0	0	GB_GCA_016708875.1	database/GCA/016/708/875/	GCA_016708875.1_genomic.fna.gz	GB_GCA_016708875.1
GCA_016708925.1	0	0	0	0	1	0	0	1	0	0	0	0	0	0	0	0	0	0	0	0	1	1	1	0	1	1	1	0	1	0	0	0	0	0	1	1	0	0	0	1	0	0	0	0	0	GB_GCA_016708925.1	database/GCA/016/708/925/	GCA_016708925.1_genomic.fna.gz	GB_GCA_016708925.1
GCA_016709025.1	1	1	1	1	1	1	0	1	0	0	0	0	0	0	0	0	0	0	0	0	0	0	0	0	0	0	1	0	0	0	0	0	0	0	0	0	0	0	0	0	0	0	0	0	0	GB_GCA_016709025.1	database/GCA/016/709/025/	GCA_016709025.1_genomic.fna.gz	GB_GCA_016709025.1
GCA_016709145.1	0	0	0	0	0	0	0	0	0	0	1	0	1	1	1	1	1	1	0	0	0	0	0	0	0	0	1	0	0	0	0	0	0	0	0	0	0	0	0	0	0	0	0	0	0	GB_GCA_016709145.1	database/GCA/016/709/145/	GCA_016709145.1_genomic.fna.gz	GB_GCA_016709145.1
GCA_016709155.1	1	1	0	1	1	1	1	0	0	0	0	0	0	0	0	0	0	0	0	0	1	0	0	0	0	0	1	0	0	0	0	0	0	0	0	0	0	0	0	0	0	0	0	0	0	GB_GCA_016709155.1	database/GCA/016/709/155/	GCA_016709155.1_genomic.fna.gz	GB_GCA_016709155.1
GCA_016709225.1	1	0	0	0	0	0	0	0	0	0	0	1	1	1	1	1	1	1	0	0	0	0	0	0	0	0	1	0	0	0	0	0	0	0	0	0	0	0	0	0	0	0	0	0	0	GB_GCA_016709225.1	database/GCA/016/709/225/	GCA_016709225.1_genomic.fna.gz	GB_GCA_016709225.1
GCA_016709305.1	3	0	0	0	2	0	0	0	0	0	0	0	0	0	0	0	0	0	0	0	0	0	0	0	0	0	1	0	0	0	0	0	0	0	0	0	0	0	0	0	0	0	0	0	0	GB_GCA_016709305.1	database/GCA/016/709/305/	GCA_016709305.1_genomic.fna.gz	GB_GCA_016709305.1
GCA_016709385.1	1	1	1	1	0	1	1	0	0	0	0	0	0	0	0	0	0	0	0	0	1	1	0	0	1	2	2	1	1	0	1	1	1	0	1	1	0	0	0	1	0	0	0	0	0	GB_GCA_016709385.1	database/GCA/016/709/385/	GCA_016709385.1_genomic.fna.gz	GB_GCA_016709385.1
GCA_016709545.1	1	0	0	0	0	0	0	1	0	0	0	1	1	1	1	1	1	1	0	1	0	0	1	0	0	0	1	0	1	0	1	0	1	0	0	0	0	0	0	0	0	0	0	0	0	GB_GCA_016709545.1	database/GCA/016/709/545/	GCA_016709545.1_genomic.fna.gz	GB_GCA_016709545.1
GCA_016709665.1	1	1	1	1	2	1	0	2	0	0	0	0	0	0	0	0	0	0	0	0	1	1	1	1	0	1	1	1	1	1	1	0	0	0	1	1	0	0	0	1	0	0	0	0	0	GB_GCA_016709665.1	database/GCA/016/709/665/	GCA_016709665.1_genomic.fna.gz	GB_GCA_016709665.1
GCA_016709725.1	0	0	0	0	0	0	0	0	0	0	1	1	1	1	0	1	1	1	0	0	0	0	0	0	0	0	1	1	0	0	0	0	0	0	0	0	0	0	0	0	0	0	0	0	0	GB_GCA_016709725.1	database/GCA/016/709/725/	GCA_016709725.1_genomic.fna.gz	GB_GCA_016709725.1
GCA_016709765.1	1	1	0	1	1	1	1	0	0	1	0	0	0	0	0	0	0	0	0	0	3	0	0	0	0	0	1	0	0	0	0	0	0	0	0	0	0	0	0	0	0	0	0	0	0	GB_GCA_016709765.1	database/GCA/016/709/765/	GCA_016709765.1_genomic.fna.gz	GB_GCA_016709765.1
GCA_016709845.1	1	0	1	1	0	1	0	1	0	0	0	0	0	0	0	0	0	0	0	0	0	0	0	0	0	0	1	0	0	0	0	0	0	0	0	0	0	0	0	0	0	0	0	0	0	GB_GCA_016709845.1	database/GCA/016/709/845/	GCA_016709845.1_genomic.fna.gz	GB_GCA_016709845.1
GCA_016709865.1	1	0	0	0	0	0	0	0	0	0	1	1	1	1	1	1	1	1	0	0	0	0	0	0	0	0	1	0	0	0	0	0	0	0	0	0	0	0	0	0	0	0	0	0	0	GB_GCA_016709865.1	database/GCA/016/709/865/	GCA_016709865.1_genomic.fna.gz	GB_GCA_016709865.1
GCA_016709995.1	0	0	1	0	0	0	0	1	0	0	1	1	1	1	1	1	1	1	0	0	0	0	0	0	0	0	2	0	0	0	0	0	0	0	0	0	0	0	0	0	0	0	0	0	0	GB_GCA_016709995.1	database/GCA/016/709/995/	GCA_016709995.1_genomic.fna.gz	GB_GCA_016709995.1
GCA_016710015.1	1	1	1	1	0	1	0	1	0	0	0	0	0	0	0	0	0	0	0	0	0	0	0	0	0	0	1	0	0	0	0	0	0	0	0	0	0	0	0	0	0	0	0	0	0	GB_GCA_016710015.1	database/GCA/016/710/015/	GCA_016710015.1_genomic.fna.gz	GB_GCA_016710015.1
GCA_016710065.1	0	0	0	0	0	0	0	0	0	0	0	1	0	0	0	0	0	0	0	1	1	1	0	0	1	1	1	1	1	0	0	0	0	0	1	1	0	1	0	0	2	0	0	0	0	GB_GCA_016710065.1	database/GCA/016/710/065/	GCA_016710065.1_genomic.fna.gz	GB_GCA_016710065.1
GCA_016710075.1	0	0	0	0	0	0	0	1	0	0	1	0	1	1	1	1	0	1	0	0	0	0	0	0	0	1	1	1	0	0	0	0	0	0	0	0	0	0	0	0	0	0	0	0	0	GB_GCA_016710075.1	database/GCA/016/710/075/	GCA_016710075.1_genomic.fna.gz	GB_GCA_016710075.1
GCA_016710095.1	0	0	0	0	0	0	0	0	0	0	1	0	1	1	1	1	0	1	0	0	0	0	0	0	0	0	1	0	0	0	0	0	0	0	0	0	0	0	0	0	0	0	0	0	0	GB_GCA_016710095.1	database/GCA/016/710/095/	GCA_016710095.1_genomic.fna.gz	GB_GCA_016710095.1
GCA_016710115.1	0	0	0	0	0	0	0	0	0	0	1	1	1	1	1	0	0	1	0	0	0	0	0	0	0	0	1	0	0	0	0	0	0	0	0	0	0	0	0	0	0	0	0	0	0	GB_GCA_016710115.1	database/GCA/016/710/115/	GCA_016710115.1_genomic.fna.gz	GB_GCA_016710115.1
GCA_016710165.1	0	0	0	0	0	0	0	1	0	0	1	1	1	1	1	1	1	1	0	0	0	0	0	0	0	0	1	0	0	0	0	0	0	0	0	0	0	0	0	0	0	0	0	0	0	GB_GCA_016710165.1	database/GCA/016/710/165/	GCA_016710165.1_genomic.fna.gz	GB_GCA_016710165.1
GCA_016710235.1	0	0	0	0	0	0	0	0	0	0	1	1	1	1	1	1	1	1	0	0	0	0	0	0	0	0	2	1	0	0	0	0	0	0	0	0	0	0	0	0	0	0	0	0	0	GB_GCA_016710235.1	database/GCA/016/710/235/	GCA_016710235.1_genomic.fna.gz	GB_GCA_016710235.1
GCA_016710265.1	0	0	0	0	0	0	0	0	0	0	1	1	1	1	0	1	1	2	0	0	0	0	0	0	0	0	1	1	0	0	0	0	0	0	0	0	0	0	0	0	0	0	0	0	0	GB_GCA_016710265.1	database/GCA/016/710/265/	GCA_016710265.1_genomic.fna.gz	GB_GCA_016710265.1
GCA_016710275.1	0	0	0	0	0	0	0	0	0	0	1	0	1	1	1	1	0	1	0	0	0	0	0	0	0	1	1	0	0	0	0	0	0	0	0	0	0	0	0	0	0	0	0	0	0	GB_GCA_016710275.1	database/GCA/016/710/275/	GCA_016710275.1_genomic.fna.gz	GB_GCA_016710275.1
GCA_016710285.1	0	0	0	0	1	0	0	0	0	0	1	1	2	1	0	1	0	1	0	0	1	0	0	0	0	1	1	0	0	0	0	0	0	0	0	0	0	0	0	0	0	0	0	0	0	GB_GCA_016710285.1	database/GCA/016/710/285/	GCA_016710285.1_genomic.fna.gz	GB_GCA_016710285.1
GCA_016710325.1	1	1	0	1	2	1	1	0	0	0	0	0	0	0	0	0	0	2	0	0	0	0	0	0	0	1	1	1	0	0	0	0	0	0	0	0	0	0	0	0	0	0	0	0	0	GB_GCA_016710325.1	database/GCA/016/710/325/	GCA_016710325.1_genomic.fna.gz	GB_GCA_016710325.1
GCA_016710335.1	0	0	0	0	0	0	0	0	0	0	0	0	0	0	0	0	0	0	0	0	1	1	0	0	1	1	1	1	0	1	0	0	0	0	0	0	1	0	0	1	1	0	0	0	0	GB_GCA_016710335.1	database/GCA/016/710/335/	GCA_016710335.1_genomic.fna.gz	GB_GCA_016710335.1
GCA_016710385.1	1	1	1	1	0	1	0	2	0	0	0	0	0	0	0	0	0	0	0	0	0	0	0	0	0	0	1	0	0	0	0	0	0	0	0	0	0	0	0	0	0	0	0	0	0	GB_GCA_016710385.1	database/GCA/016/710/385/	GCA_016710385.1_genomic.fna.gz	GB_GCA_016710385.1
GCA_016710435.1	1	0	0	0	0	0	0	0	0	0	0	0	0	0	0	0	0	0	0	0	1	1	0	0	0	0	2	1	0	1	0	0	0	0	0	0	1	0	1	0	0	0	0	0	0	GB_GCA_016710435.1	database/GCA/016/710/435/	GCA_016710435.1_genomic.fna.gz	GB_GCA_016710435.1
GCA_016710465.1	1	0	0	0	1	0	0	2	0	0	0	0	0	0	0	0	0	0	0	0	1	0	0	0	1	1	4	1	1	1	1	1	1	0	1	1	0	0	0	1	0	0	0	0	0	GB_GCA_016710465.1	database/GCA/016/710/465/	GCA_016710465.1_genomic.fna.gz	GB_GCA_016710465.1
GCA_016710585.1	0	0	0	0	1	0	0	0	0	0	1	1	1	1	1	0	1	1	0	0	0	0	0	0	0	0	1	0	0	0	0	0	0	0	0	0	0	0	0	0	0	0	0	0	0	GB_GCA_016710585.1	database/GCA/016/710/585/	GCA_016710585.1_genomic.fna.gz	GB_GCA_016710585.1
GCA_016710595.1	0	0	0	0	0	0	0	1	0	0	1	1	1	1	1	1	1	1	0	0	0	0	0	0	0	0	1	0	0	0	0	0	0	0	0	0	0	0	0	0	0	0	0	0	0	GB_GCA_016710595.1	database/GCA/016/710/595/	GCA_016710595.1_genomic.fna.gz	GB_GCA_016710595.1
GCA_016710635.1	0	0	0	0	0	0	0	0	0	0	0	1	1	1	1	1	1	1	0	0	0	0	0	0	0	0	1	0	0	0	0	0	0	0	0	0	0	0	0	1	0	0	0	0	0	GB_GCA_016710635.1	database/GCA/016/710/635/	GCA_016710635.1_genomic.fna.gz	GB_GCA_016710635.1
GCA_016710645.1	1	1	1	1	0	1	0	2	0	0	0	0	0	0	0	0	0	0	0	0	0	0	0	0	0	0	1	0	0	0	0	0	0	0	0	0	0	0	0	0	0	0	0	0	0	GB_GCA_016710645.1	database/GCA/016/710/645/	GCA_016710645.1_genomic.fna.gz	GB_GCA_016710645.1
GCA_016710685.1	1	1	1	1	0	1	0	2	0	0	0	0	0	0	0	0	0	0	0	0	0	0	0	0	0	0	1	0	0	0	0	0	0	0	0	0	0	0	0	0	0	0	0	0	0	GB_GCA_016710685.1	database/GCA/016/710/685/	GCA_016710685.1_genomic.fna.gz	GB_GCA_016710685.1
GCA_016710745.1	0	0	0	0	0	0	0	2	0	0	1	1	1	1	1	1	1	1	0	0	0	0	0	0	0	0	1	0	0	0	0	0	0	0	0	0	0	0	0	0	0	0	0	0	0	GB_GCA_016710745.1	database/GCA/016/710/745/	GCA_016710745.1_genomic.fna.gz	GB_GCA_016710745.1
GCA_016710765.1	0	0	0	0	0	0	0	1	0	0	0	1	1	1	0	1	1	1	0	0	0	0	0	0	0	0	2	0	0	0	0	0	0	0	0	0	0	0	0	0	0	0	0	0	0	GB_GCA_016710765.1	database/GCA/016/710/765/	GCA_016710765.1_genomic.fna.gz	GB_GCA_016710765.1
GCA_016710785.1	1	1	1	1	1	1	1	0	0	0	0	0	0	0	0	0	0	0	0	0	0	0	0	0	0	0	1	0	0	0	0	0	0	0	0	0	0	0	0	0	0	0	0	0	0	GB_GCA_016710785.1	database/GCA/016/710/785/	GCA_016710785.1_genomic.fna.gz	GB_GCA_016710785.1
GCA_016710885.1	1	0	0	0	0	0	0	0	0	0	0	0	0	0	0	0	0	0	0	0	1	1	1	1	1	1	1	1	1	1	1	1	1	0	0	1	0	0	0	1	0	0	0	0	0	GB_GCA_016710885.1	database/GCA/016/710/885/	GCA_016710885.1_genomic.fna.gz	GB_GCA_016710885.1
GCA_016710935.1	0	0	0	0	0	0	0	1	0	0	1	1	1	1	1	1	1	2	0	0	0	0	0	0	0	0	1	0	0	0	0	0	0	0	0	0	0	0	0	0	0	0	0	0	0	GB_GCA_016710935.1	database/GCA/016/710/935/	GCA_016710935.1_genomic.fna.gz	GB_GCA_016710935.1
GCA_016710965.1	1	1	1	1	0	1	0	1	0	0	0	0	0	0	0	0	0	0	0	0	0	0	0	0	0	0	1	0	0	0	0	0	0	0	0	0	0	0	0	0	0	0	0	0	0	GB_GCA_016710965.1	database/GCA/016/710/965/	GCA_016710965.1_genomic.fna.gz	GB_GCA_016710965.1
GCA_016711045.1	0	0	0	0	0	0	0	0	0	0	1	1	1	1	1	1	1	1	0	0	0	0	0	0	0	0	1	0	0	0	0	0	0	0	0	0	0	0	0	0	0	0	0	0	0	GB_GCA_016711045.1	database/GCA/016/711/045/	GCA_016711045.1_genomic.fna.gz	GB_GCA_016711045.1
GCA_016711085.1	1	0	0	0	0	0	0	0	0	0	0	0	0	0	0	0	0	0	0	0	1	1	0	0	0	0	2	1	0	1	0	0	0	0	0	0	1	0	1	0	0	0	0	0	0	GB_GCA_016711085.1	database/GCA/016/711/085/	GCA_016711085.1_genomic.fna.gz	GB_GCA_016711085.1
GCA_016711095.1	1	2	1	1	0	1	0	1	0	0	0	0	0	0	0	0	0	0	0	0	0	0	0	0	0	0	1	0	0	0	0	0	0	0	0	0	0	0	0	0	0	0	0	0	0	GB_GCA_016711095.1	database/GCA/016/711/095/	GCA_016711095.1_genomic.fna.gz	GB_GCA_016711095.1
GCA_016711125.1	0	0	1	0	1	0	0	1	0	0	1	1	1	1	1	1	1	1	0	0	1	0	0	0	0	0	1	0	0	0	0	0	0	0	0	0	0	0	0	0	0	0	0	0	0	GB_GCA_016711125.1	database/GCA/016/711/125/	GCA_016711125.1_genomic.fna.gz	GB_GCA_016711125.1
GCA_016711205.1	1	1	2	1	0	1	0	1	0	0	0	0	0	0	0	0	0	0	0	0	0	0	0	0	0	0	1	0	0	0	0	0	0	0	0	0	0	0	0	0	0	0	0	0	0	GB_GCA_016711205.1	database/GCA/016/711/205/	GCA_016711205.1_genomic.fna.gz	GB_GCA_016711205.1
GCA_016711215.1	1	1	1	1	1	1	1	0	0	0	0	0	0	0	0	0	0	0	0	0	0	0	0	0	0	0	1	1	1	0	0	0	0	0	0	0	0	0	0	0	0	1	0	0	0	GB_GCA_016711215.1	database/GCA/016/711/215/	GCA_016711215.1_genomic.fna.gz	GB_GCA_016711215.1
GCA_016711225.1	1	1	1	1	0	1	0	1	0	0	0	0	0	0	0	0	0	0	0	0	0	0	0	1	0	0	1	0	0	0	0	0	0	0	0	0	0	0	0	0	0	0	0	0	0	GB_GCA_016711225.1	database/GCA/016/711/225/	GCA_016711225.1_genomic.fna.gz	GB_GCA_016711225.1
GCA_016711265.1	1	2	1	1	1	1	0	1	0	0	0	0	0	0	0	0	0	0	0	0	0	0	0	0	0	0	1	0	0	0	0	0	0	0	0	0	0	0	0	0	0	0	0	0	0	GB_GCA_016711265.1	database/GCA/016/711/265/	GCA_016711265.1_genomic.fna.gz	GB_GCA_016711265.1
GCA_016711285.1	1	1	1	1	1	1	0	1	0	0	0	0	0	0	0	0	0	0	0	0	0	0	0	0	0	0	2	0	0	2	0	0	0	0	0	0	0	0	0	0	0	0	0	0	0	GB_GCA_016711285.1	database/GCA/016/711/285/	GCA_016711285.1_genomic.fna.gz	GB_GCA_016711285.1
GCA_016711325.1	1	1	1	1	0	1	0	1	0	0	0	0	0	0	0	0	0	0	0	0	0	0	0	0	0	0	1	0	0	0	0	0	0	0	0	0	0	0	0	0	0	0	0	0	0	GB_GCA_016711325.1	database/GCA/016/711/325/	GCA_016711325.1_genomic.fna.gz	GB_GCA_016711325.1
GCA_016711345.1	0	0	0	0	0	0	0	1	0	0	1	0	1	1	1	1	0	1	0	0	0	0	0	0	0	1	1	0	0	0	0	0	0	0	0	0	0	0	0	0	0	0	0	0	0	GB_GCA_016711345.1	database/GCA/016/711/345/	GCA_016711345.1_genomic.fna.gz	GB_GCA_016711345.1
GCA_016711405.1	1	1	0	0	1	1	1	1	0	0	0	0	0	0	0	0	0	0	0	0	0	0	0	0	0	0	2	0	0	0	0	0	0	0	0	0	0	0	0	0	0	0	0	0	0	GB_GCA_016711405.1	database/GCA/016/711/405/	GCA_016711405.1_genomic.fna.gz	GB_GCA_016711405.1
GCA_016711435.1	0	0	0	0	1	0	0	1	0	0	1	1	1	1	1	1	1	1	0	0	1	0	0	0	0	0	1	1	0	0	0	0	0	0	0	0	0	0	0	0	0	0	0	0	0	GB_GCA_016711435.1	database/GCA/016/711/435/	GCA_016711435.1_genomic.fna.gz	GB_GCA_016711435.1
GCA_016711485.1	0	0	0	0	0	0	0	0	0	0	1	1	1	2	0	1	0	1	0	0	0	0	0	0	0	1	1	2	0	0	0	0	0	0	0	0	0	0	0	0	0	0	0	0	0	GB_GCA_016711485.1	database/GCA/016/711/485/	GCA_016711485.1_genomic.fna.gz	GB_GCA_016711485.1
GCA_016711505.1	0	0	0	0	0	0	0	0	0	0	1	1	1	1	1	1	1	1	0	0	0	0	0	0	0	0	1	0	0	0	0	0	0	0	0	0	0	0	0	0	0	0	0	0	0	GB_GCA_016711505.1	database/GCA/016/711/505/	GCA_016711505.1_genomic.fna.gz	GB_GCA_016711505.1
GCA_016711605.1	0	0	0	0	0	0	0	1	0	1	1	1	1	1	1	1	1	1	0	0	0	0	0	0	0	0	1	0	0	0	0	0	0	0	0	0	0	0	0	1	0	1	0	0	0	GB_GCA_016711605.1	database/GCA/016/711/605/	GCA_016711605.1_genomic.fna.gz	GB_GCA_016711605.1
GCA_016711665.1	3	0	0	0	1	0	0	0	0	0	0	0	0	0	0	0	0	0	0	0	0	0	0	0	0	0	2	1	0	0	0	0	0	0	0	0	0	0	0	0	0	0	0	0	0	GB_GCA_016711665.1	database/GCA/016/711/665/	GCA_016711665.1_genomic.fna.gz	GB_GCA_016711665.1
GCA_016711705.1	0	0	0	0	0	0	0	1	0	0	1	1	1	1	1	1	1	1	0	0	0	0	0	0	0	0	2	0	0	0	0	0	0	0	0	0	0	0	0	0	0	0	0	0	0	GB_GCA_016711705.1	database/GCA/016/711/705/	GCA_016711705.1_genomic.fna.gz	GB_GCA_016711705.1
GCA_016711805.1	0	0	0	0	0	0	0	0	0	0	1	1	1	1	1	1	1	1	0	0	0	0	0	0	0	0	1	0	0	0	0	0	0	0	0	0	0	0	0	0	0	0	0	0	0	GB_GCA_016711805.1	database/GCA/016/711/805/	GCA_016711805.1_genomic.fna.gz	GB_GCA_016711805.1
GCA_016711825.1	0	0	0	0	0	0	0	0	0	0	1	1	1	1	1	1	1	1	0	0	0	0	0	0	0	0	1	2	0	0	0	0	0	0	0	0	0	0	0	0	0	0	0	0	0	GB_GCA_016711825.1	database/GCA/016/711/825/	GCA_016711825.1_genomic.fna.gz	GB_GCA_016711825.1
GCA_016711875.1	1	1	1	1	1	1	0	2	0	0	0	0	0	0	0	0	0	0	0	0	1	1	1	1	0	1	1	1	1	1	1	0	0	0	1	0	0	0	0	1	0	0	0	0	0	GB_GCA_016711875.1	database/GCA/016/711/875/	GCA_016711875.1_genomic.fna.gz	GB_GCA_016711875.1
GCA_016711925.1	1	0	0	0	0	0	0	1	0	0	0	0	0	0	0	0	0	0	0	0	2	1	1	1	1	1	2	1	1	1	0	0	0	0	1	1	0	0	0	0	1	0	0	0	0	GB_GCA_016711925.1	database/GCA/016/711/925/	GCA_016711925.1_genomic.fna.gz	GB_GCA_016711925.1
GCA_016712035.1	0	1	1	0	0	0	0	2	0	0	0	0	0	0	0	0	0	0	0	0	0	0	0	0	0	0	1	0	0	0	0	0	0	0	0	0	0	0	0	0	0	0	0	0	0	GB_GCA_016712035.1	database/GCA/016/712/035/	GCA_016712035.1_genomic.fna.gz	GB_GCA_016712035.1
GCA_016712045.1	0	0	0	0	0	0	0	2	0	0	1	0	1	1	1	1	0	2	0	0	0	0	0	0	0	1	1	0	0	0	0	0	0	0	0	0	0	0	0	1	0	0	0	0	0	GB_GCA_016712045.1	database/GCA/016/712/045/	GCA_016712045.1_genomic.fna.gz	GB_GCA_016712045.1
GCA_016712105.1	0	0	0	0	0	0	0	0	0	0	0	0	0	0	0	0	0	1	0	0	1	0	0	1	1	0	1	1	1	1	1	1	1	0	1	1	0	0	0	0	0	0	0	0	0	GB_GCA_016712105.1	database/GCA/016/712/105/	GCA_016712105.1_genomic.fna.gz	GB_GCA_016712105.1
GCA_016712145.1	0	0	0	0	0	0	0	0	0	0	1	1	1	1	1	1	1	1	0	0	0	0	0	0	0	0	1	1	0	0	0	0	0	0	0	0	0	0	0	0	0	1	0	0	0	GB_GCA_016712145.1	database/GCA/016/712/145/	GCA_016712145.1_genomic.fna.gz	GB_GCA_016712145.1
GCA_016712175.1	1	1	0	1	1	1	0	1	0	0	0	0	1	0	0	0	0	0	0	0	0	0	0	0	0	0	1	0	0	0	0	0	0	0	0	0	0	0	0	0	0	0	0	0	0	GB_GCA_016712175.1	database/GCA/016/712/175/	GCA_016712175.1_genomic.fna.gz	GB_GCA_016712175.1
GCA_016712225.1	0	0	0	0	0	0	0	0	0	0	1	1	1	1	1	1	1	2	0	0	0	0	0	0	0	0	1	0	0	0	0	0	0	0	0	0	0	0	0	0	0	0	0	0	0	GB_GCA_016712225.1	database/GCA/016/712/225/	GCA_016712225.1_genomic.fna.gz	GB_GCA_016712225.1
GCA_016712265.1	0	0	0	0	1	0	0	0	0	0	1	0	1	1	1	1	0	1	0	0	0	0	0	0	0	1	2	0	0	0	0	0	0	0	0	0	0	0	0	0	0	0	0	0	0	GB_GCA_016712265.1	database/GCA/016/712/265/	GCA_016712265.1_genomic.fna.gz	GB_GCA_016712265.1
GCA_016712275.1	0	0	0	0	0	0	0	0	0	0	1	0	1	1	1	1	0	1	0	0	0	0	1	0	0	0	1	0	0	0	0	0	0	0	0	0	0	0	0	0	0	0	0	0	0	GB_GCA_016712275.1	database/GCA/016/712/275/	GCA_016712275.1_genomic.fna.gz	GB_GCA_016712275.1
GCA_016712285.1	0	0	0	0	0	0	0	0	0	0	1	0	1	1	1	1	0	1	0	0	0	0	0	0	0	1	1	0	0	0	0	0	0	0	0	0	0	0	0	0	0	0	0	0	0	GB_GCA_016712285.1	database/GCA/016/712/285/	GCA_016712285.1_genomic.fna.gz	GB_GCA_016712285.1
GCA_016712315.1	2	1	0	1	0	1	1	0	0	0	0	0	1	0	0	0	0	0	0	0	0	0	0	0	0	0	1	1	0	0	0	0	0	0	0	0	0	0	0	0	0	0	0	0	0	GB_GCA_016712315.1	database/GCA/016/712/315/	GCA_016712315.1_genomic.fna.gz	GB_GCA_016712315.1
GCA_016712345.1	1	1	0	1	1	1	0	0	0	0	0	0	1	0	0	0	0	0	0	0	0	0	0	0	0	0	1	0	0	0	1	0	0	0	0	0	0	0	0	0	0	0	0	0	0	GB_GCA_016712345.1	database/GCA/016/712/345/	GCA_016712345.1_genomic.fna.gz	GB_GCA_016712345.1
GCA_016712355.1	0	0	0	0	2	0	0	0	0	0	1	0	1	1	1	1	1	1	0	0	0	0	0	0	0	0	1	0	0	0	0	0	0	0	0	0	0	0	0	0	0	0	0	0	0	GB_GCA_016712355.1	database/GCA/016/712/355/	GCA_016712355.1_genomic.fna.gz	GB_GCA_016712355.1
GCA_016712405.1	0	0	0	0	0	0	0	0	0	0	0	0	0	0	0	0	0	0	0	0	1	1	1	1	1	1	2	1	1	1	1	1	1	1	1	1	0	0	0	1	0	0	0	0	0	GB_GCA_016712405.1	database/GCA/016/712/405/	GCA_016712405.1_genomic.fna.gz	GB_GCA_016712405.1
GCA_016712415.1	0	0	0	0	0	0	0	0	0	0	1	1	1	1	1	1	1	2	0	0	1	0	0	0	0	0	1	0	0	0	0	0	0	0	0	0	0	0	0	0	0	0	0	0	0	GB_GCA_016712415.1	database/GCA/016/712/415/	GCA_016712415.1_genomic.fna.gz	GB_GCA_016712415.1
GCA_016712445.1	0	0	0	0	0	0	0	0	0	0	0	0	0	0	0	0	0	0	0	0	1	1	0	0	0	0	1	1	0	1	0	0	0	0	0	0	1	0	0	0	0	0	0	0	0	GB_GCA_016712445.1	database/GCA/016/712/445/	GCA_016712445.1_genomic.fna.gz	GB_GCA_016712445.1
GCA_016712465.1	0	0	0	0	2	0	0	0	0	0	1	0	1	1	1	1	0	1	0	0	0	0	0	0	0	1	1	0	0	0	0	0	0	0	0	0	0	0	0	0	0	0	0	0	0	GB_GCA_016712465.1	database/GCA/016/712/465/	GCA_016712465.1_genomic.fna.gz	GB_GCA_016712465.1
GCA_016712505.1	0	0	0	0	0	0	0	0	0	0	1	0	1	1	1	1	0	2	0	0	0	0	0	0	0	1	1	0	0	0	0	0	0	0	0	0	0	0	0	0	0	0	0	0	0	GB_GCA_016712505.1	database/GCA/016/712/505/	GCA_016712505.1_genomic.fna.gz	GB_GCA_016712505.1
GCA_016712525.1	0	1	0	1	1	1	0	2	0	0	0	1	1	1	1	1	0	1	0	0	0	0	0	0	0	1	1	0	0	0	1	0	0	0	0	0	0	0	0	0	0	0	0	0	0	GB_GCA_016712525.1	database/GCA/016/712/525/	GCA_016712525.1_genomic.fna.gz	GB_GCA_016712525.1
GCA_016712535.1	1	2	1	1	0	1	0	1	0	0	0	0	0	0	0	0	0	0	0	0	0	0	0	0	0	0	1	1	0	0	0	0	0	0	0	0	0	0	0	0	0	0	0	0	0	GB_GCA_016712535.1	database/GCA/016/712/535/	GCA_016712535.1_genomic.fna.gz	GB_GCA_016712535.1
GCA_016712595.1	0	0	0	0	0	0	0	0	0	0	0	0	0	0	0	0	0	0	0	0	1	1	0	1	1	1	2	1	0	1	0	0	0	0	0	0	1	0	0	1	1	0	0	0	0	GB_GCA_016712595.1	database/GCA/016/712/595/	GCA_016712595.1_genomic.fna.gz	GB_GCA_016712595.1
GCA_016712635.1	0	0	0	0	0	0	0	0	0	0	0	0	0	0	0	0	0	0	0	0	1	0	1	0	1	1	1	1	1	1	0	0	0	0	1	1	0	0	0	1	0	0	0	0	0	GB_GCA_016712635.1	database/GCA/016/712/635/	GCA_016712635.1_genomic.fna.gz	GB_GCA_016712635.1
GCA_016712665.1	0	0	0	0	0	0	0	0	0	0	1	1	1	1	1	1	1	1	0	0	0	0	0	0	0	0	1	1	0	0	0	0	0	0	0	0	0	0	0	0	0	0	0	0	0	GB_GCA_016712665.1	database/GCA/016/712/665/	GCA_016712665.1_genomic.fna.gz	GB_GCA_016712665.1
GCA_016712675.1	0	0	0	0	0	0	0	0	0	0	1	0	1	1	1	1	0	1	0	0	0	0	0	0	0	1	1	0	0	0	0	0	0	0	0	0	0	0	0	0	0	0	0	0	0	GB_GCA_016712675.1	database/GCA/016/712/675/	GCA_016712675.1_genomic.fna.gz	GB_GCA_016712675.1
GCA_016712715.1	0	0	0	0	0	0	0	0	0	0	0	0	0	0	0	0	0	0	0	1	1	1	0	0	1	1	1	1	0	1	0	0	0	0	0	0	1	0	0	1	0	0	0	0	0	GB_GCA_016712715.1	database/GCA/016/712/715/	GCA_016712715.1_genomic.fna.gz	GB_GCA_016712715.1
GCA_016712745.1	0	0	0	0	0	0	0	0	0	0	0	1	0	0	0	0	0	0	0	0	0	0	0	0	0	0	0	0	0	0	1	0	0	0	0	0	0	0	0	0	0	0	0	0	0	GB_GCA_016712745.1	database/GCA/016/712/745/	GCA_016712745.1_genomic.fna.gz	GB_GCA_016712745.1
GCA_016712885.1	1	1	0	1	1	1	1	0	0	0	0	0	0	0	0	0	0	0	0	0	0	0	0	0	0	0	1	0	0	0	0	0	0	0	0	0	0	0	0	0	0	0	0	0	0	GB_GCA_016712885.1	database/GCA/016/712/885/	GCA_016712885.1_genomic.fna.gz	GB_GCA_016712885.1
GCA_016712985.1	1	0	0	0	0	0	0	0	0	0	0	0	0	0	0	0	0	0	0	0	1	1	0	0	1	1	2	1	1	1	1	1	1	0	1	1	0	0	0	1	0	0	0	0	0	GB_GCA_016712985.1	database/GCA/016/712/985/	GCA_016712985.1_genomic.fna.gz	GB_GCA_016712985.1
GCA_016713005.1	0	0	0	0	1	0	0	2	0	0	0	0	0	0	0	0	0	0	0	1	1	1	0	0	0	0	1	1	1	0	0	0	0	0	0	1	0	0	0	1	0	0	0	0	0	GB_GCA_016713005.1	database/GCA/016/713/005/	GCA_016713005.1_genomic.fna.gz	GB_GCA_016713005.1
GCA_016713025.1	0	0	0	0	1	0	0	1	0	0	0	1	1	1	1	1	1	1	0	0	0	0	0	0	0	0	2	1	0	0	0	0	0	0	0	0	0	0	0	0	0	0	0	0	0	GB_GCA_016713025.1	database/GCA/016/713/025/	GCA_016713025.1_genomic.fna.gz	GB_GCA_016713025.1
GCA_016713035.1	1	1	1	1	0	1	0	0	0	0	0	0	0	0	0	0	0	0	0	0	0	0	0	1	0	0	1	0	0	0	0	0	0	0	0	0	0	0	0	0	0	0	0	0	0	GB_GCA_016713035.1	database/GCA/016/713/035/	GCA_016713035.1_genomic.fna.gz	GB_GCA_016713035.1
GCA_016713085.1	0	0	0	0	0	0	0	1	0	0	1	1	1	1	1	1	1	1	0	0	0	0	0	0	0	0	1	0	0	0	0	0	0	0	0	0	0	0	0	0	0	0	0	0	0	GB_GCA_016713085.1	database/GCA/016/713/085/	GCA_016713085.1_genomic.fna.gz	GB_GCA_016713085.1
GCA_016713105.1	0	0	3	0	0	0	0	0	0	0	0	0	0	0	0	0	0	0	0	0	1	1	0	0	0	0	1	1	0	1	1	0	0	0	0	0	1	0	1	0	0	0	0	0	0	GB_GCA_016713105.1	database/GCA/016/713/105/	GCA_016713105.1_genomic.fna.gz	GB_GCA_016713105.1
GCA_016713115.1	0	0	0	0	0	0	0	0	0	0	0	0	0	0	0	0	0	0	0	0	1	1	1	0	1	1	1	1	1	1	0	0	0	0	1	1	0	0	0	2	0	0	0	0	0	GB_GCA_016713115.1	database/GCA/016/713/115/	GCA_016713115.1_genomic.fna.gz	GB_GCA_016713115.1
GCA_016713125.1	0	0	1	0	0	0	0	0	0	0	0	0	0	0	0	0	0	0	0	0	1	1	0	0	1	1	1	1	1	1	0	0	0	0	1	1	0	0	0	1	1	0	0	0	0	GB_GCA_016713125.1	database/GCA/016/713/125/	GCA_016713125.1_genomic.fna.gz	GB_GCA_016713125.1
GCA_016713135.1	1	0	0	0	0	0	0	1	0	0	0	0	0	0	0	0	0	0	0	0	1	1	0	1	1	0	1	1	1	1	1	1	1	0	1	1	0	0	0	1	2	0	0	0	0	GB_GCA_016713135.1	database/GCA/016/713/135/	GCA_016713135.1_genomic.fna.gz	GB_GCA_016713135.1
GCA_016713175.1	0	0	0	0	2	0	0	0	0	0	1	1	1	1	1	1	0	1	0	0	0	0	0	0	0	1	1	1	0	0	0	0	0	0	0	0	0	0	0	0	0	0	0	0	0	GB_GCA_016713175.1	database/GCA/016/713/175/	GCA_016713175.1_genomic.fna.gz	GB_GCA_016713175.1
GCA_016713225.1	1	1	1	1	0	1	0	1	0	0	0	0	0	0	0	0	0	0	0	0	0	0	0	0	0	0	1	0	0	0	0	0	0	0	0	0	0	0	0	0	0	0	0	0	0	GB_GCA_016713225.1	database/GCA/016/713/225/	GCA_016713225.1_genomic.fna.gz	GB_GCA_016713225.1
GCA_016713245.1	1	1	0	0	0	1	0	0	0	0	0	0	0	0	0	0	0	0	0	0	0	1	0	1	0	0	1	0	0	0	0	0	0	0	0	0	0	0	0	0	0	0	0	0	0	GB_GCA_016713245.1	database/GCA/016/713/245/	GCA_016713245.1_genomic.fna.gz	GB_GCA_016713245.1
GCA_016713275.1	0	0	0	0	0	0	0	1	0	0	1	1	1	1	1	1	1	1	0	0	0	0	0	0	0	0	1	0	0	0	0	0	0	0	0	0	0	0	0	0	0	0	0	0	0	GB_GCA_016713275.1	database/GCA/016/713/275/	GCA_016713275.1_genomic.fna.gz	GB_GCA_016713275.1
GCA_016713305.1	1	0	0	0	0	0	0	1	0	0	0	0	0	0	0	0	0	0	0	0	1	1	0	0	1	2	1	1	1	1	0	0	0	0	1	1	0	1	0	1	0	0	0	0	0	GB_GCA_016713305.1	database/GCA/016/713/305/	GCA_016713305.1_genomic.fna.gz	GB_GCA_016713305.1
GCA_016713325.1	3	1	0	1	2	1	1	0	0	0	0	0	0	0	0	0	0	0	0	0	0	0	0	0	0	0	1	0	0	1	0	0	0	0	0	0	0	0	0	0	0	0	0	0	0	GB_GCA_016713325.1	database/GCA/016/713/325/	GCA_016713325.1_genomic.fna.gz	GB_GCA_016713325.1
GCA_016713335.1	1	1	1	1	1	1	0	0	0	0	0	0	0	0	0	0	0	0	0	0	0	0	0	0	0	0	1	0	0	0	1	0	0	0	0	0	0	0	0	0	0	0	0	0	0	GB_GCA_016713335.1	database/GCA/016/713/335/	GCA_016713335.1_genomic.fna.gz	GB_GCA_016713335.1
GCA_016713405.1	0	0	0	0	0	0	0	1	0	0	1	0	1	1	1	1	1	1	0	1	0	0	0	0	0	0	1	1	0	0	0	0	0	0	0	0	0	0	0	1	0	0	0	0	0	GB_GCA_016713405.1	database/GCA/016/713/405/	GCA_016713405.1_genomic.fna.gz	GB_GCA_016713405.1
GCA_016713425.1	1	1	1	1	1	1	1	0	0	0	0	0	0	0	0	0	0	0	0	0	0	0	0	0	0	0	1	0	0	0	0	0	0	0	0	0	0	0	0	0	0	0	0	0	0	GB_GCA_016713425.1	database/GCA/016/713/425/	GCA_016713425.1_genomic.fna.gz	GB_GCA_016713425.1
GCA_016713435.1	0	0	0	0	0	0	0	0	0	0	1	0	1	1	1	2	0	2	0	0	0	0	0	0	0	1	1	0	0	0	0	0	0	0	0	0	0	0	0	0	0	0	0	0	0	GB_GCA_016713435.1	database/GCA/016/713/435/	GCA_016713435.1_genomic.fna.gz	GB_GCA_016713435.1
GCA_016713445.1	0	0	0	0	0	0	0	0	0	0	1	1	1	1	1	1	1	0	0	0	0	0	0	0	0	0	1	1	0	0	1	0	0	0	0	0	0	0	0	0	0	0	0	0	0	GB_GCA_016713445.1	database/GCA/016/713/445/	GCA_016713445.1_genomic.fna.gz	GB_GCA_016713445.1
GCA_016713525.1	0	0	0	0	0	0	0	2	0	0	1	1	1	1	1	1	1	2	0	0	1	0	0	0	0	0	1	0	0	0	0	0	0	0	0	0	0	0	0	0	0	0	0	0	0	GB_GCA_016713525.1	database/GCA/016/713/525/	GCA_016713525.1_genomic.fna.gz	GB_GCA_016713525.1
GCA_016713535.1	1	0	0	0	0	0	0	1	0	0	0	0	0	0	0	0	0	1	0	0	0	0	0	0	0	0	0	0	0	0	0	0	0	0	0	0	0	0	0	0	0	0	0	0	0	GB_GCA_016713535.1	database/GCA/016/713/535/	GCA_016713535.1_genomic.fna.gz	GB_GCA_016713535.1
GCA_016713565.1	1	1	0	1	1	1	1	0	0	0	0	0	0	0	0	0	0	0	0	0	0	0	0	0	0	0	1	0	0	0	0	0	0	0	0	0	0	0	0	0	0	0	0	0	0	GB_GCA_016713565.1	database/GCA/016/713/565/	GCA_016713565.1_genomic.fna.gz	GB_GCA_016713565.1
[truncated: 25,326 more rows]
[truncated: 28 more columns]

## Sheet: MK-pathways_threshold_variation
Pathway	Threshold	Phylum	Class	Family	Order	Genus	Genomes
[truncated: 9 more rows]
