# Supplementary material for: Global distribution of isoprenoid quinones across Bacteria
Source: mSystems. 2026 Jul 1;11(7):e01681-25. doi: 10.1128/msystems.01681-25 (PMC13386864; doi:10.1128/msystems.01681-25)
Supplement: Table S2 — Text-mining results. [file msystems.01681-25-s0004.xlsx]

## Sheet: Table_S2_24_02_26
PMID	Year	Journal_Name	species_ncbi	species_taxid	genus_ncbi	genus_taxid	family_ncbi	family_taxid	order_ncbi	order_taxid	class_ncbi	class_taxid	phylum_ncbi	phylum_taxid	kingdom_ncbi	superkingdom_ncbi	division_gtdb	phylum_gtdb	class_gtdb	order_gtdb	family_gtdb	genus_gtdb	species_gtdb	ncbi_taxid	quinones	saturation	chain_length	main_quinones	pmid_count	genomic_correspondence	textmining_genome_consistency
18984699	2008	International journal of systematic and evolutionary microbiology	Acanthopleuribacter pedis	442870	Acanthopleuribacter	442869	Acanthopleuribacteraceae	533207	Acanthopleuribacterales	533206	Holophagae	533205	Acidobacteriota	57723		Bacteria	Bacteria	Acidobacteriota	Holophagae	Acanthopleuribacterales	Acanthopleuribacteraceae	Acanthopleuribacter	Acanthopleuribacter pedis	442870	menaquinone, MK-6, MK-7		6, 7		1	yes	consistent
20118293	2010	International journal of systematic and evolutionary microbiology	Granulicella aggregans	474949	Granulicella	940557	Acidobacteriaceae	204434	Terriglobales	204433	Terriglobia	204432	Acidobacteriota	57723		Bacteria	Bacteria	Acidobacteriota	Terriglobia	Terriglobales	Acidobacteriaceae	Granulicella_D	Granulicella_D aggregans	474949	menaquinone, MK-8		8	menaquinone, MK-8	4	yes	consistent
20118293	2010	International journal of systematic and evolutionary microbiology	Granulicella paludicola	474951	Granulicella	940557	Acidobacteriaceae	204434	Terriglobales	204433	Terriglobia	204432	Acidobacteriota	57723		Bacteria	Bacteria	Acidobacteriota	Terriglobia	Terriglobales	Acidobacteriaceae	Granulicella	Granulicella paludicola	474951	menaquinone, MK-8		8	menaquinone, MK-8	4	yes	consistent
20118293	2010	International journal of systematic and evolutionary microbiology	Granulicella pectinivorans	474950	Granulicella	940557	Acidobacteriaceae	204434	Terriglobales	204433	Terriglobia	204432	Acidobacteriota	57723		Bacteria	Bacteria	Acidobacteriota	Terriglobia	Terriglobales	Acidobacteriaceae	Granulicella_C	Granulicella_C pectinivorans	474950	menaquinone, MK-8		8	menaquinone, MK-8	4	yes	consistent
20118293	2010	International journal of systematic and evolutionary microbiology	Granulicella rosea	474952	Granulicella	940557	Acidobacteriaceae	204434	Terriglobales	204433	Terriglobia	204432	Acidobacteriota	57723		Bacteria	Bacteria	Acidobacteriota	Terriglobia	Terriglobales	Acidobacteriaceae	Granulicella_C	Granulicella_C rosea	474952	menaquinone, MK-8		8	menaquinone, MK-8	4	yes	consistent
21551329	2012	International journal of systematic and evolutionary microbiology	Bryocella elongata	863522	Bryocella	1078860	Acidobacteriaceae	204434	Terriglobales	204433	Terriglobia	204432	Acidobacteriota	57723		Bacteria	Bacteria	Acidobacteriota	Terriglobia	Terriglobales	Acidobacteriaceae	Granulicella	Granulicella elongata	863522	menaquinone, MK-8		8	menaquinone, MK-8	2	yes	consistent
21551329	2012	International journal of systematic and evolutionary microbiology	Edaphobacter aggregans	570835	Edaphobacter	388463	Acidobacteriaceae	204434	Terriglobales	204433	Terriglobia	204432	Acidobacteriota	57723		Bacteria	Bacteria	Acidobacteriota	Terriglobia	Terriglobales	Acidobacteriaceae	Edaphobacter	Edaphobacter aggregans_A	570835	menaquinone, MK-8		8	menaquinone, MK-8	2	yes	consistent
21856984	2012	International journal of systematic and evolutionary microbiology	Acidicapsa ligni	542300	Acidicapsa	1078830	Acidobacteriaceae	204434	Terriglobales	204433	Terriglobia	204432	Acidobacteriota	57723		Bacteria	Bacteria	Acidobacteriota	Terriglobia	Terriglobales	Acidobacteriaceae	Acidicapsa	Acidicapsa ligni	542300	menaquinone, MK-8		8		2	yes	consistent
21856984	2012	International journal of systematic and evolutionary microbiology	Acidicapsa borealis	946336	Acidicapsa	1078830	Acidobacteriaceae	204434	Terriglobales	204433	Terriglobia	204432	Acidobacteriota	57723		Bacteria								946336	menaquinone, MK-8		8		2	no	incomparable
22058325	2012	International journal of systematic and evolutionary microbiology	Granulicella arctica	940613	Granulicella	940557	Acidobacteriaceae	204434	Terriglobales	204433	Terriglobia	204432	Acidobacteriota	57723		Bacteria	Bacteria	Acidobacteriota	Terriglobia	Terriglobales	Acidobacteriaceae	Granulicella_B	Granulicella_B arctica	940613	menaquinone, MK-8		8		4	yes	consistent
22058325	2012	International journal of systematic and evolutionary microbiology	Granulicella mallensis	940614	Granulicella	940557	Acidobacteriaceae	204434	Terriglobales	204433	Terriglobia	204432	Acidobacteriota	57723		Bacteria	Bacteria	Acidobacteriota	Terriglobia	Terriglobales	Acidobacteriaceae	Granulicella	Granulicella mallensis_A	940614	menaquinone, MK-8		8		4	yes	consistent
22058325	2012	International journal of systematic and evolutionary microbiology	Granulicella sapmiensis	940616	Granulicella	940557	Acidobacteriaceae	204434	Terriglobales	204433	Terriglobia	204432	Acidobacteriota	57723		Bacteria	Bacteria	Acidobacteriota	Terriglobia	Terriglobales	Acidobacteriaceae	Granulicella	Granulicella sapmiensis	940616	menaquinone, MK-8		8		4	no	incomparable
22058325	2012	International journal of systematic and evolutionary microbiology	Granulicella tundricola	940615	Granulicella	940557	Acidobacteriaceae	204434	Terriglobales	204433	Terriglobia	204432	Acidobacteriota	57723		Bacteria								940615	menaquinone, MK-8		8		4	no	incomparable
23771620	2013	International journal of systematic and evolutionary microbiology	Thermoanaerobaculum aquaticum	1312852	Thermoanaerobaculum	1434048	Thermoanaerobaculaceae	2562242	Thermoanaerobaculales	2562241	Thermoanaerobaculia	1562571	Acidobacteriota	57723		Bacteria	Bacteria	Acidobacteriota	Thermoanaerobaculia	Thermoanaerobaculales	Thermoanaerobaculaceae	Thermoanaerobaculum	Thermoanaerobaculum aquaticum	1312852	menaquinone, MK-10		10		1	yes	consistent
23990651	2013	International journal of systematic and evolutionary microbiology	Terriglobus aquaticus	940139	Terriglobus	392733	Acidobacteriaceae	204434	Terriglobales	204433	Terriglobia	204432	Acidobacteriota	57723		Bacteria	Bacteria	Acidobacteriota	Terriglobia	Terriglobales	Acidobacteriaceae	Terriglobus	Terriglobus aquaticus	940139	menaquinone, MK-8		8		1	yes	consistent
24048862	2014	International journal of systematic and evolutionary microbiology	Pyrinomonas methylaliphatogenes	454194	Pyrinomonas	1562565	Pyrinomonadaceae	2048906	Blastocatellales	1748771	Blastocatellia	1562566	Acidobacteriota	57723		Bacteria	Bacteria	Acidobacteriota	Blastocatellia	Pyrinomonadales	Pyrinomonadaceae	Pyrinomonas	Pyrinomonas methylaliphatogenes	454194	menaquinone, MK-8		8		1	yes	consistent
24096353	2014	International journal of systematic and evolutionary microbiology	Terriglobus tenax	1111115	Terriglobus	392733	Acidobacteriaceae	204434	Terriglobales	204433	Terriglobia	204432	Acidobacteriota	57723		Bacteria	Bacteria	Acidobacteriota	Terriglobia	Terriglobales	Acidobacteriaceae	Terriglobus_A	Terriglobus_A tenax	1111115	menaquinone, MK-8		8		1	yes	consistent
24573163	2014	International journal of systematic and evolutionary microbiology	Aridibacter famidurans	1384638	Aridibacter	1562564	Blastocatellaceae	1748772	Blastocatellales	1748771	Blastocatellia	1562566	Acidobacteriota	57723		Bacteria	Bacteria	Acidobacteriota	Blastocatellia	Pyrinomonadales	Pyrinomonadaceae	Aridibacter	Aridibacter famidurans	1384638	menaquinone, MK-7, MK-8		7, 8	menaquinone, MK-7, MK-8	2	yes	consistent
24573163	2014	International journal of systematic and evolutionary microbiology	Aridibacter kavangonensis	1384639	Aridibacter	1562564	Blastocatellaceae	1748772	Blastocatellales	1748771	Blastocatellia	1562566	Acidobacteriota	57723		Bacteria								1384639	menaquinone, MK-7, MK-8		7, 8	menaquinone, MK-7, MK-8	2	no	incomparable
24867170	2014	International journal of systematic and evolutionary microbiology	Granulicella cerasi	741063	Granulicella	940557	Acidobacteriaceae	204434	Terriglobales	204433	Terriglobia	204432	Acidobacteriota	57723		Bacteria	Bacteria	Acidobacteriota	Terriglobia	Terriglobales	Acidobacteriaceae	Granulicella	Granulicella cerasi	741063	menaquinone, MK-8		8		1	yes	consistent
24867171	2014	International journal of systematic and evolutionary microbiology	Paludibaculum fermentans	1473598	Paludibaculum	1649475	Bryobacteraceae	1962910	Bryobacterales	332160	Terriglobia	204432	Acidobacteriota	57723		Bacteria	Bacteria	Acidobacteriota	Terriglobia	Bryobacterales	Bryobacteraceae	Paludibaculum	Paludibaculum fermentans	1473598	menaquinone, MK-8		8		1	yes	consistent
26297491	2015	International journal of systematic and evolutionary microbiology	Terriglobus albidus	1592106	Terriglobus	392733	Acidobacteriaceae	204434	Terriglobales	204433	Terriglobia	204432	Acidobacteriota	57723		Bacteria	Bacteria	Acidobacteriota	Terriglobia	Terriglobales	Acidobacteriaceae	Terriglobus_A	Terriglobus_A albidus	1592106	menaquinone, MK-7, MK-8, MK-8(H2)	H2	7, 8		1	yes	consistent
26475169	2016	International journal of systematic and evolutionary microbiology	Silvibacterium dinghuense	1560006	Silvibacterium	1775468	Acidobacteriaceae	204434	Terriglobales	204433	Terriglobia	204432	Acidobacteriota	57723		Bacteria	Bacteria	Acidobacteriota	Terriglobia	Terriglobales	Acidobacteriaceae	Silvibacterium	Silvibacterium dinghuense	1560006	menaquinone, MK-8		8		1	yes	consistent
26486590	2016	International journal of systematic and evolutionary microbiology	Occallatibacter riparius	1002689	Occallatibacter	1742983	Acidobacteriaceae	204434	Terriglobales	204433	Terriglobia	204432	Acidobacteriota	57723		Bacteria	Bacteria	Acidobacteriota	Terriglobia	Terriglobales	Acidobacteriaceae	Occallatibacter	Occallatibacter riparius	1002689	menaquinone, MK-7, MK-8		7, 8	menaquinone, MK-7, MK-8	2	yes	consistent
26486590	2016	International journal of systematic and evolutionary microbiology	Occallatibacter savannae	1002691	Occallatibacter	1742983	Acidobacteriaceae	204434	Terriglobales	204433	Terriglobia	204432	Acidobacteriota	57723		Bacteria	Bacteria	Acidobacteriota	Terriglobia	Terriglobales	Acidobacteriaceae	Occallatibacter	Occallatibacter savannae	1002691	menaquinone, MK-7, MK-8		7, 8	menaquinone, MK-7, MK-8	2	yes	consistent
26774420	2016	Systematic and applied microbiology	Silvibacterium bohemicum	1577686	Silvibacterium	1775468	Acidobacteriaceae	204434	Terriglobales	204433	Terriglobia	204432	Acidobacteriota	57723		Bacteria	Bacteria	Acidobacteriota	Terriglobia	Terriglobales	Acidobacteriaceae	Silvibacterium	Silvibacterium bohemicum	1577686	menaquinone, MK-8		8		1	yes	consistent
27902281	2017	International journal of systematic and evolutionary microbiology	Acidicapsa acidisoli	1615681	Acidicapsa	1078830	Acidobacteriaceae	204434	Terriglobales	204433	Terriglobia	204432	Acidobacteriota	57723		Bacteria	Bacteria	Acidobacteriota	Terriglobia	Terriglobales	Acidobacteriaceae	Acidicapsa	Acidicapsa acidisoli	1615681	menaquinone, MK-8		8		1	yes	consistent
28141504	2017	International journal of systematic and evolutionary microbiology	Luteitalea pratensis	1855912	Luteitalea	2004797	Vicinamibacteraceae	2211325	Vicinamibacterales	2910145	Vicinamibacteria	1813735	Acidobacteriota	57723		Bacteria	Bacteria	Acidobacteriota	Vicinamibacteria	Vicinamibacterales	Vicinamibacteraceae	Luteitalea	Luteitalea pratensis	1855912	menaquinone, MK-8		8		1	no	incomparable
29465339	2018	International journal of systematic and evolutionary microbiology	Edaphobacter lichenicola	2051959	Edaphobacter	388463	Acidobacteriaceae	204434	Terriglobales	204433	Terriglobia	204432	Acidobacteriota	57723		Bacteria	Bacteria	Acidobacteriota	Terriglobia	Terriglobales	Acidobacteriaceae	Edaphobacter	Edaphobacter lichenicola	2051959	menaquinone, MK-8		8		1	yes	consistent
29873630	2018	International journal of systematic and evolutionary microbiology	Acidicapsa dinghuensis	2218256	Acidicapsa	1078830	Acidobacteriaceae	204434	Terriglobales	204433	Terriglobia	204432	Acidobacteriota	57723		Bacteria	Bacteria	Acidobacteriota	Terriglobia	Terriglobales	Acidobacteriaceae	Acidicapsa	Acidicapsa dinghuensis	2218256	menaquinone, MK-8		8		1	yes	consistent
36357805	2022	Archives of microbiology	Geothrix alkalitolerans	2922724	Geothrix	44675	Holophagaceae	574976	Holophagales	574975	Holophagae	533205	Acidobacteriota	57723		Bacteria	Bacteria	Acidobacteriota	Holophagae	Holophagales	Holophagaceae	Geothrix	Geothrix alkalitolerans	2922724	menaquinone, MK-8		8		2	yes	consistent
36357805	2022	Archives of microbiology	Geothrix terrae	2922720	Geothrix	44675	Holophagaceae	574976	Holophagales	574975	Holophagae	533205	Acidobacteriota	57723		Bacteria	Bacteria	Acidobacteriota	Holophagae	Holophagales	Holophagaceae	Geothrix	Geothrix terrae	2922720	menaquinone, MK-8		8		2	yes	consistent
36897496	2023	Antonie van Leeuwenhoek	Geothrix oryzisoli	2922721	Geothrix	44675	Holophagaceae	574976	Holophagales	574975	Holophagae	533205	Acidobacteriota	57723		Bacteria	Bacteria	Acidobacteriota	Holophagae	Holophagales	Holophagaceae	Geothrix	Geothrix oryzisoli	2922721	menaquinone, MK-8		8		1	yes	consistent
37232488	2023	International journal of systematic and evolutionary microbiology	Geothrix fuzhouensis	2966451	Geothrix	44675	Holophagaceae	574976	Holophagales	574975	Holophagae	533205	Acidobacteriota	57723		Bacteria	Bacteria	Acidobacteriota	Holophagae	Holophagales	Holophagaceae	Geothrix	Geothrix fuzhouensis	2966451	menaquinone, MK-8		8		2	yes	consistent
37232488	2023	International journal of systematic and evolutionary microbiology	Geothrix paludis	2922722	Geothrix	44675	Holophagaceae	574976	Holophagales	574975	Holophagae	533205	Acidobacteriota	57723		Bacteria	Bacteria	Acidobacteriota	Holophagae	Holophagales	Holophagaceae	Geothrix	Geothrix paludis	2922722	menaquinone, MK-8		8		2	yes	consistent
168827	1975	Archives of microbiology	Propionibacterium freudenreichii	1744	Propionibacterium	1743	Propionibacteriaceae	31957	Propionibacteriales	85009	Actinomycetes	1760	Actinomycetota	201174		Bacteria	Bacteria	Actinomycetota	Actinomycetes	Propionibacteriales	Propionibacteriaceae	Propionibacterium	Propionibacterium freudenreichii	1744	menaquinone				1	yes	consistent
552817	1979	Antonie van Leeuwenhoek	Corynebacterium flavescens	28028	Corynebacterium	1716	Corynebacteriaceae	1653	Mycobacteriales	85007	Actinomycetes	1760	Actinomycetota	201174		Bacteria	Bacteria	Actinomycetota	Actinomycetes	Mycobacteriales	Mycobacteriaceae	Corynebacterium	Corynebacterium flavescens	28028	ubiquinone				1	no	incomparable
871228	1977	Archives of microbiology	Acidipropionibacterium acidipropionici	1748	Acidipropionibacterium	1912215	Propionibacteriaceae	31957	Propionibacteriales	85009	Actinomycetes	1760	Actinomycetota	201174		Bacteria	Bacteria	Actinomycetota	Actinomycetes	Propionibacteriales	Propionibacteriaceae	Acidipropionibacterium	Acidipropionibacterium acidipropionici	1748	menaquinone				2	yes	consistent
871228	1977	Archives of microbiology	Propionibacterium freudenreichii	1744	Propionibacterium	1743	Propionibacteriaceae	31957	Propionibacteriales	85009	Actinomycetes	1760	Actinomycetota	201174		Bacteria	Bacteria	Actinomycetota	Actinomycetes	Propionibacteriales	Propionibacteriaceae	Propionibacterium	Propionibacterium freudenreichii	1744	menaquinone				2	yes	consistent
2223595	1990	International journal of systematic bacteriology	Actinomadura fibrosa	111802	Actinomadura	1988	Thermomonosporaceae	2012	Streptosporangiales	85012	Actinomycetes	1760	Actinomycetota	201174		Bacteria	Bacteria	Actinomycetota	Actinomycetes	Streptosporangiales	Streptosporangiaceae	Spirillospora	Spirillospora fibrosa	111802	menaquinone, MK-9(H6), MK-9(H8)	H6, H8	9		1	yes	consistent
7171289	1982	Archives of microbiology	Pimelobacter simplex	2045	Pimelobacter	2044	Nocardioidaceae	85015	Propionibacteriales	85009	Actinomycetes	1760	Actinomycetota	201174		Bacteria	Bacteria	Actinomycetota	Actinomycetes	Propionibacteriales	Nocardioidaceae	Nocardioides	Nocardioides simplex	2045	menaquinone				1	yes	consistent
7857797	1995	International journal of systematic bacteriology	Microlunatus phosphovorus	29405	Microlunatus	29404	Propionibacteriaceae	31957	Propionibacteriales	85009	Actinomycetes	1760	Actinomycetota	201174		Bacteria	Bacteria	Actinomycetota	Actinomycetes	Propionibacteriales	Propionibacteriaceae	Microlunatus	Microlunatus phosphovorus	29405	menaquinone, MK-9(H4)	H4	9	menaquinone, MK-9(H4)	1	yes	consistent
7981103	1994	International journal of systematic bacteriology	Gordonia amarae	36821	Gordonia	2053	Gordoniaceae	85026	Mycobacteriales	85007	Actinomycetes	1760	Actinomycetota	201174		Bacteria	Bacteria	Actinomycetota	Actinomycetes	Mycobacteriales	Mycobacteriaceae	Gordonia	Gordonia amarae	36821	menaquinone, MK-9(H2)	H2	9		2	yes	consistent
7981103	1994	International journal of systematic bacteriology	Gordonia aichiensis	36820	Gordonia	2053	Gordoniaceae	85026	Mycobacteriales	85007	Actinomycetes	1760	Actinomycetota	201174		Bacteria								36820	menaquinone, MK-9(H2)	H2	9		2	no	incomparable
8068542	1994	International journal of systematic bacteriology	Mycolicibacterium chlorophenolicum	37916	Mycolicibacterium	1866885	Mycobacteriaceae	1762	Mycobacteriales	85007	Actinomycetes	1760	Actinomycetota	201174		Bacteria	Bacteria	Actinomycetota	Actinomycetes	Mycobacteriales	Mycobacteriaceae	Mycobacterium	Mycobacterium chlorophenolicum	37916	menaquinone				1	no	incomparable
8186084	1994	International journal of systematic bacteriology	Couchioplanes caeruleus	56438	Couchioplanes	56433	Micromonosporaceae	28056	Micromonosporales	85008	Actinomycetes	1760	Actinomycetota	201174		Bacteria	Bacteria	Actinomycetota	Actinomycetes	Mycobacteriales	Micromonosporaceae	Actinoplanes	Actinoplanes caeruleus	56438	menaquinone, MK-9		9		1	yes	consistent
8186101	1994	International journal of systematic bacteriology	Luteococcus japonicus	33984	Luteococcus	33983	Propionibacteriaceae	31957	Propionibacteriales	85009	Actinomycetes	1760	Actinomycetota	201174		Bacteria	Bacteria	Actinomycetota	Actinomycetes	Propionibacteriales	Propionibacteriaceae	Luteococcus	Luteococcus japonicus	33984	menaquinone, MK-9(H4)	H4	9		1	yes	consistent
8494740	1993	International journal of systematic bacteriology	Allokutzneria albata	211114	Allokutzneria	1137960	Pseudonocardiaceae	2070	Pseudonocardiales	85010	Actinomycetes	1760	Actinomycetota	201174		Bacteria	Bacteria	Actinomycetota	Actinomycetes	Mycobacteriales	Pseudonocardiaceae	Allokutzneria	Allokutzneria albata	211114	menaquinone, MK-9(H4)	H4	9	menaquinone, MK-9(H4)	1	yes	consistent
8573500	1996	International journal of systematic bacteriology	Rhodococcus opacus	37919	Rhodococcus	1827	Nocardiaceae	85025	Mycobacteriales	85007	Actinomycetes	1760	Actinomycetota	201174		Bacteria	Bacteria	Actinomycetota	Actinomycetes	Mycobacteriales	Mycobacteriaceae	Rhodococcus	Rhodococcus opacus	37919	menaquinone, MK-8(H2), MK-9(H2)	H2	8, 9	menaquinone, MK-8(H2), MK-9(H2)	1	yes	consistent
8573501	1996	International journal of systematic bacteriology	Agrococcus jenensis	46353	Agrococcus	46352	Microbacteriaceae	85023	Micrococcales	85006	Actinomycetes	1760	Actinomycetota	201174		Bacteria	Bacteria	Actinomycetota	Actinomycetes	Actinomycetales	Microbacteriaceae	Agrococcus	Agrococcus jenensis	46353	menaquinone, MK-11, MK-12		11, 12		1	yes	consistent
8573505	1996	International journal of systematic bacteriology	Nocardia brasiliensis	37326	Nocardia	1817	Nocardiaceae	85025	Mycobacteriales	85007	Actinomycetes	1760	Actinomycetota	201174		Bacteria	Bacteria	Actinomycetota	Actinomycetes	Mycobacteriales	Mycobacteriaceae	Nocardia	Nocardia brasiliensis	37326	menaquinone				2	yes	consistent
8573505	1996	International journal of systematic bacteriology	Nocardia pseudobrasiliensis	45979	Nocardia	1817	Nocardiaceae	85025	Mycobacteriales	85007	Actinomycetes	1760	Actinomycetota	201174		Bacteria	Bacteria	Actinomycetota	Actinomycetes	Mycobacteriales	Mycobacteriaceae	Nocardia	Nocardia pseudobrasiliensis	45979	menaquinone				2	yes	consistent
8573524	1996	International journal of systematic bacteriology	Brachybacterium alimentarium	47845	Brachybacterium	43668	Dermabacteraceae	85020	Micrococcales	85006	Actinomycetes	1760	Actinomycetota	201174		Bacteria	Bacteria	Actinomycetota	Actinomycetes	Actinomycetales	Dermabacteraceae	Brachybacterium	Brachybacterium alimentarium	47845	menaquinone				2	yes	consistent
8573524	1996	International journal of systematic bacteriology	Brachybacterium tyrofermentans	47848	Brachybacterium	43668	Dermabacteraceae	85020	Micrococcales	85006	Actinomycetes	1760	Actinomycetota	201174		Bacteria	Bacteria	Actinomycetota	Actinomycetes	Actinomycetales	Dermabacteraceae	Brachybacterium	Brachybacterium tyrofermentans	47848	menaquinone				2	yes	consistent
8573525	1996	International journal of systematic bacteriology	Agromyces mediolanus	41986	Agromyces	33877	Microbacteriaceae	85023	Micrococcales	85006	Actinomycetes	1760	Actinomycetota	201174		Bacteria	Bacteria	Actinomycetota	Actinomycetes	Actinomycetales	Microbacteriaceae	Agromyces	Agromyces mediolanus	41986	menaquinone, MK-12		12		1	no	incomparable
8863425	1996	International journal of systematic bacteriology	Leucobacter komagatae	55969	Leucobacter	55968	Microbacteriaceae	85023	Micrococcales	85006	Actinomycetes	1760	Actinomycetota	201174		Bacteria	Bacteria	Actinomycetota	Actinomycetes	Actinomycetales	Microbacteriaceae	Leucobacter	Leucobacter komagatae	55969	menaquinone				1	yes	consistent
8995810	1997	International journal of systematic bacteriology	Spirilliplanes yamanashiensis	42233	Spirilliplanes	42232	Micromonosporaceae	28056	Micromonosporales	85008	Actinomycetes	1760	Actinomycetota	201174		Bacteria	Bacteria	Actinomycetota	Actinomycetes	Mycobacteriales	Micromonosporaceae	Spirilliplanes	Spirilliplanes yamanashiensis	42233	menaquinone, MK-10		10		1	yes	inconsistent
9103610	1997	International journal of systematic bacteriology	Microlunatus antarcticus	53388	Microlunatus	29404	Propionibacteriaceae	31957	Propionibacteriales	85009	Actinomycetes	1760	Actinomycetota	201174		Bacteria	Bacteria	Actinomycetota	Actinomycetes	Propionibacteriales	Propionibacteriaceae	Friedmanniella	Friedmanniella antarctica	53388	menaquinone, MK-9(H4)	H4	9	menaquinone, MK-9(H4)	1	yes	consistent
9103638	1997	International journal of systematic bacteriology	Cryobacterium psychrophilum	41988	Cryobacterium	69578	Microbacteriaceae	85023	Micrococcales	85006	Actinomycetes	1760	Actinomycetota	201174		Bacteria	Bacteria	Actinomycetota	Actinomycetes	Actinomycetales	Microbacteriaceae	Cryobacterium	Cryobacterium psychrophilum	41988	menaquinone, MK-10		10		1	yes	consistent
9103644	1997	International journal of systematic bacteriology	Janibacter limosus	53458	Janibacter	53457	Intrasporangiaceae	85021	Micrococcales	85006	Actinomycetes	1760	Actinomycetota	201174		Bacteria	Bacteria	Actinomycetota	Actinomycetes	Actinomycetales	Dermatophilaceae	Janibacter	Janibacter limosus_A	53458	menaquinone, MK-8(H4)	H4	8		1	yes	consistent
9226911	1997	International journal of systematic bacteriology	Bogoriella caseilytica	56055	Bogoriella	56054	Bogoriellaceae	145358	Micrococcales	85006	Actinomycetes	1760	Actinomycetota	201174		Bacteria	Bacteria	Actinomycetota	Actinomycetes	Actinomycetales	Actinomycetaceae	Bogoriella	Bogoriella caseilytica	56055	menaquinone, MK-8(H4)	H4	8	menaquinone, MK-8(H4)	1	yes	consistent
9226913	1997	International journal of systematic bacteriology	Propionibacterium cyclohexanicum	64702	Propionibacterium	1743	Propionibacteriaceae	31957	Propionibacteriales	85009	Actinomycetes	1760	Actinomycetota	201174		Bacteria	Bacteria	Actinomycetota	Actinomycetes	Propionibacteriales	Propionibacteriaceae	Propionibacterium	Propionibacterium cyclohexanicum	64702	menaquinone, MK-9(H4)	H4	9		1	yes	consistent
9226927	1997	International journal of systematic bacteriology	Pimelobacter simplex	2045	Pimelobacter	2044	Nocardioidaceae	85015	Propionibacteriales	85009	Actinomycetes	1760	Actinomycetota	201174		Bacteria	Bacteria	Actinomycetota	Actinomycetes	Propionibacteriales	Nocardioidaceae	Nocardioides	Nocardioides simplex	2045	menaquinone, MK-8(H2)	H2	8		2	yes	consistent
9226927	1997	International journal of systematic bacteriology	Rhodococcus erythropolis	1833	Rhodococcus	1827	Nocardiaceae	85025	Mycobacteriales	85007	Actinomycetes	1760	Actinomycetota	201174		Bacteria	Bacteria	Actinomycetota	Actinomycetes	Mycobacteriales	Mycobacteriaceae	Rhodococcus	Rhodococcus erythropolis	1833	menaquinone, MK-8(H2)	H2	8		2	yes	consistent
9336932	1997	International journal of systematic bacteriology	Terracoccus luteus	53356	Terracoccus	68903	Intrasporangiaceae	85021	Micrococcales	85006	Actinomycetes	1760	Actinomycetota	201174		Bacteria	Bacteria	Actinomycetota	Actinomycetes	Actinomycetales	Dermatophilaceae	Terracoccus	Terracoccus luteus	53356	menaquinone, MK-8(H4)	H4	8		1	yes	consistent
9731278	1998	International journal of systematic bacteriology	Rathayibacter toxicus	145458	Rathayibacter	33886	Microbacteriaceae	85023	Micrococcales	85006	Actinomycetes	1760	Actinomycetota	201174		Bacteria	Bacteria	Actinomycetota	Actinomycetes	Actinomycetales	Microbacteriaceae	Rathayibacter	Rathayibacter toxicus	145458	menaquinone				1	yes	consistent
9731280	1998	International journal of systematic bacteriology	Glutamicibacter creatinolyticus	162496	Glutamicibacter	1742989	Micrococcaceae	1268	Micrococcales	85006	Actinomycetes	1760	Actinomycetota	201174		Bacteria	Bacteria	Actinomycetota	Actinomycetes	Actinomycetales	Micrococcaceae	Glutamicibacter	Glutamicibacter creatinolyticus	162496	menaquinone, MK-8, MK-9		8, 9		1	yes	consistent
9828411	1998	International journal of systematic bacteriology	Saccharomonospora xinjiangensis	75294	Saccharomonospora	1851	Pseudonocardiaceae	2070	Pseudonocardiales	85010	Actinomycetes	1760	Actinomycetota	201174		Bacteria	Bacteria	Actinomycetota	Actinomycetes	Mycobacteriales	Pseudonocardiaceae	Saccharomonospora	Saccharomonospora xinjiangensis	75294	menaquinone, MK-7(H4), MK-9(H2), MK-9(H4)	H2, H4	7, 9	menaquinone, MK-7(H4), MK-9(H2), MK-9(H4)	1	yes	consistent
9828414	1998	International journal of systematic bacteriology	Micromonospora gifhornensis	84594	Micromonospora	1873	Micromonosporaceae	28056	Micromonosporales	85008	Actinomycetes	1760	Actinomycetota	201174		Bacteria	Bacteria	Actinomycetota	Actinomycetes	Mycobacteriales	Micromonosporaceae	Micromonospora	Micromonospora gifhornensis	84594	menaquinone, MK-9(H4)	H4	9		1	yes	consistent
9828426	1998	International journal of systematic bacteriology	Kineosporia rhizophila	84633	Kineosporia	49184	Kineosporiaceae	83778	Kineosporiales	622452	Actinomycetes	1760	Actinomycetota	201174		Bacteria	Bacteria	Actinomycetota	Actinomycetes	Actinomycetales	Kineosporiaceae	Kineosporia	Kineosporia rhizophila	84633	menaquinone				4	no	incomparable
9828426	1998	International journal of systematic bacteriology	Kineosporia succinea	84632	Kineosporia	49184	Kineosporiaceae	83778	Kineosporiales	622452	Actinomycetes	1760	Actinomycetota	201174		Bacteria	Bacteria	Actinomycetota	Actinomycetes	Actinomycetales	Kineosporiaceae	Kineosporia	Kineosporia succinea	84632	menaquinone				4	yes	consistent
9828426	1998	International journal of systematic bacteriology	Kineosporia mikuniensis	499547	Kineosporia	49184	Kineosporiaceae	83778	Kineosporiales	622452	Actinomycetes	1760	Actinomycetota	201174		Bacteria								499547	menaquinone				4	no	incomparable
9828426	1998	International journal of systematic bacteriology	Kineosporia rhamnosa	84634	Kineosporia	49184	Kineosporiaceae	83778	Kineosporiales	622452	Actinomycetes	1760	Actinomycetota	201174		Bacteria								84634	menaquinone				4	no	incomparable
10028244	1999	International journal of systematic bacteriology	Mycolicibacterium murale	182220	Mycolicibacterium	1866885	Mycobacteriaceae	1762	Mycobacteriales	85007	Actinomycetes	1760	Actinomycetota	201174		Bacteria	Bacteria	Actinomycetota	Actinomycetes	Mycobacteriales	Mycobacteriaceae	Mycobacterium	Mycobacterium tokaiense	182220	menaquinone, MK-8(H2), MK-9(H2)	H2	8, 9	menaquinone, MK-8(H2), MK-9(H2)	1	no	incomparable
10028258	1999	International journal of systematic bacteriology	Kocuria palustris	71999	Kocuria	57493	Micrococcaceae	1268	Micrococcales	85006	Actinomycetes	1760	Actinomycetota	201174		Bacteria	Bacteria	Actinomycetota	Actinomycetes	Actinomycetales	Micrococcaceae	Kocuria	Kocuria palustris	71999	menaquinone, MK-7(H2)	H2	7		2	yes	consistent
10028258	1999	International journal of systematic bacteriology	Kocuria rhizophila	72000	Kocuria	57493	Micrococcaceae	1268	Micrococcales	85006	Actinomycetes	1760	Actinomycetota	201174		Bacteria	Bacteria	Actinomycetota	Actinomycetes	Actinomycetales	Micrococcaceae	Kocuria	Kocuria rhizophila	72000	menaquinone, MK-7(H2)	H2	7		2	yes	consistent
10319490	1999	International journal of systematic bacteriology	Nocardioides nitrophenolicus	60489	Nocardioides	1839	Nocardioidaceae	85015	Propionibacteriales	85009	Actinomycetes	1760	Actinomycetota	201174		Bacteria	Bacteria	Actinomycetota	Actinomycetes	Propionibacteriales	Nocardioidaceae	Nocardioides	Nocardioides nitrophenolicus	60489	menaquinone, MK-8(H4)	H4	8		1	yes	consistent
10319491	1999	International journal of systematic bacteriology	Williamsia muralis	85044	Williamsia	85043	Nocardiaceae	85025	Mycobacteriales	85007	Actinomycetes	1760	Actinomycetota	201174		Bacteria	Bacteria	Actinomycetota	Actinomycetes	Mycobacteriales	Mycobacteriaceae	Williamsia	Williamsia muralis	85044	menaquinone, MK-9(H2)	H2	9		1	no	incomparable
10319498	1999	International journal of systematic bacteriology	Kribbella sandramycini	60450	Kribbella	182639	Kribbellaceae	2726069	Propionibacteriales	85009	Actinomycetes	1760	Actinomycetota	201174		Bacteria	Bacteria	Actinomycetota	Actinomycetes	Propionibacteriales	Kribbellaceae	Kribbella	Kribbella sandramycini	60450	menaquinone, MK-9(H4)	H4	9		2	yes	consistent
10319498	1999	International journal of systematic bacteriology	Kribbella flavida	182640	Kribbella	182639	Kribbellaceae	2726069	Propionibacteriales	85009	Actinomycetes	1760	Actinomycetota	201174		Bacteria								182640	menaquinone, MK-9(H4)	H4	9		2	no	incomparable
10555312	1999	International journal of systematic bacteriology	Microbacterium aurantiacum	162393	Microbacterium	33882	Microbacteriaceae	85023	Micrococcales	85006	Actinomycetes	1760	Actinomycetota	201174		Bacteria	Bacteria	Actinomycetota	Actinomycetes	Actinomycetales	Microbacteriaceae	Microbacterium	Microbacterium chocolatum	162393	menaquinone, MK-11, MK-12		11, 12		1	no	incomparable
10555331	1999	International journal of systematic bacteriology	Gordonia alkanivorans	84096	Gordonia	2053	Gordoniaceae	85026	Mycobacteriales	85007	Actinomycetes	1760	Actinomycetota	201174		Bacteria	Bacteria	Actinomycetota	Actinomycetes	Mycobacteriales	Mycobacteriaceae	Gordonia	Gordonia alkanivorans	84096	menaquinone, MK-9(H2)	H2	9		1	yes	consistent
10555348	1999	International journal of systematic bacteriology	Microlunatus capsulatus	99117	Microlunatus	29404	Propionibacteriaceae	31957	Propionibacteriales	85009	Actinomycetes	1760	Actinomycetota	201174		Bacteria	Bacteria	Actinomycetota	Actinomycetes	Propionibacteriales	Propionibacteriaceae	Friedmanniella	Friedmanniella capsulata	99117	menaquinone, MK-7(H2), MK-7(H4), MK-9(H2), MK-9(H4)	H2, H4	7, 9		2	yes	consistent
10555348	1999	International journal of systematic bacteriology	Microlunatus spumicola	81499	Microlunatus	29404	Propionibacteriaceae	31957	Propionibacteriales	85009	Actinomycetes	1760	Actinomycetota	201174		Bacteria								81499	menaquinone, MK-7(H2), MK-7(H4), MK-9(H2), MK-9(H4)	H2, H4	7, 9		2	no	incomparable
10555353	1999	International journal of systematic bacteriology	Ornithinicoccus hortensis	82346	Ornithinicoccus	82345	Intrasporangiaceae	85021	Micrococcales	85006	Actinomycetes	1760	Actinomycetota	201174		Bacteria	Bacteria	Actinomycetota	Actinomycetes	Actinomycetales	Dermatophilaceae	Ornithinicoccus	Ornithinicoccus hortensis	82346	menaquinone, MK-8(H4)	H4	8	menaquinone, MK-8(H4)	1	yes	consistent
10758857	2000	International journal of systematic and evolutionary microbiology	Nocardioides aurantiacus	86796	Nocardioides	1839	Nocardioidaceae	85015	Propionibacteriales	85009	Actinomycetes	1760	Actinomycetota	201174		Bacteria	Bacteria	Actinomycetota	Actinomycetes	Propionibacteriales	Nocardioidaceae	Marmoricola	Marmoricola aurantiacus	86796	menaquinone, MK-8(H4)	H4	8	menaquinone, MK-8(H4)	1	yes	consistent
10826789	2000	International journal of systematic and evolutionary microbiology	Nocardiopsis dassonvillei	2014	Nocardiopsis	2013	Nocardiopsaceae	83676	Streptosporangiales	85012	Actinomycetes	1760	Actinomycetota	201174		Bacteria	Bacteria	Actinomycetota	Actinomycetes	Streptosporangiales	Streptosporangiaceae	Nocardiopsis	Nocardiopsis dassonvillei	2014	menaquinone, MK-10		10	menaquinone, MK-10	3	yes	consistent
10826789	2000	International journal of systematic and evolutionary microbiology	Nocardiopsis trehalosi	109329	Nocardiopsis	2013	Nocardiopsaceae	83676	Streptosporangiales	85012	Actinomycetes	1760	Actinomycetota	201174		Bacteria								109329	menaquinone, MK-10		10	menaquinone, MK-10	3	no	incomparable
10826789	2000	International journal of systematic and evolutionary microbiology	Nocardiopsis tropica	109330	Nocardiopsis	2013	Nocardiopsaceae	83676	Streptosporangiales	85012	Actinomycetes	1760	Actinomycetota	201174		Bacteria								109330	menaquinone, MK-10		10	menaquinone, MK-10	3	no	incomparable
10826823	2000	International journal of systematic and evolutionary microbiology	Frigoribacterium faeni	145483	Frigoribacterium	96492	Microbacteriaceae	85023	Micrococcales	85006	Actinomycetes	1760	Actinomycetota	201174		Bacteria	Bacteria	Actinomycetota	Actinomycetes	Actinomycetales	Microbacteriaceae	Frigoribacterium	Frigoribacterium faeni	145483	menaquinone, MK-9		9		1	yes	consistent
10826825	2000	International journal of systematic and evolutionary microbiology	Leifsonia aquatica	144185	Leifsonia	110932	Microbacteriaceae	85023	Micrococcales	85006	Actinomycetes	1760	Actinomycetota	201174		Bacteria	Bacteria	Actinomycetota	Actinomycetes	Actinomycetales	Microbacteriaceae	Leifsonia	Leifsonia aquatica	144185	menaquinone, MK-11		11	menaquinone, MK-11	3	yes	consistent
10826825	2000	International journal of systematic and evolutionary microbiology	Leifsonia poae	110933	Leifsonia	110932	Microbacteriaceae	85023	Micrococcales	85006	Actinomycetes	1760	Actinomycetota	201174		Bacteria	Bacteria	Actinomycetota	Actinomycetes	Actinomycetales	Microbacteriaceae	Leifsonia	Leifsonia poae	110933	menaquinone, MK-11		11	menaquinone, MK-11	3	yes	consistent
10826825	2000	International journal of systematic and evolutionary microbiology	Leifsonia xyli	1575	Leifsonia	110932	Microbacteriaceae	85023	Micrococcales	85006	Actinomycetes	1760	Actinomycetota	201174		Bacteria	Bacteria	Actinomycetota	Actinomycetes	Actinomycetales	Microbacteriaceae	Leifsonia	Leifsonia xyli_A	1575	menaquinone, MK-11		11	menaquinone, MK-11	3	yes	consistent
10843059	2000	International journal of systematic and evolutionary microbiology	Acrocarpospora corrugata	35763	Acrocarpospora	90974	Streptosporangiaceae	2004	Streptosporangiales	85012	Actinomycetes	1760	Actinomycetota	201174		Bacteria	Bacteria	Actinomycetota	Actinomycetes	Streptosporangiales	Streptosporangiaceae	Acrocarpospora	Acrocarpospora corrugata	35763	menaquinone, MK-9(H4)	H4	9		1	yes	consistent
10843059	2000	International journal of systematic and evolutionary microbiology	Acrocarpospora macrocephala	150177	Acrocarpospora	90974	Streptosporangiaceae	2004	Streptosporangiales	85012	Actinomycetes	1760	Actinomycetota	201174		Bacteria	Bacteria	Actinomycetota	Actinomycetes	Streptosporangiales	Streptosporangiaceae	Acrocarpospora	Acrocarpospora macrocephala	150177	menaquinone, MK-9(H4)	H4	9		1	no	incomparable
10843063	2000	International journal of systematic and evolutionary microbiology	Rhodococcus koreensis	99653	Rhodococcus	1827	Nocardiaceae	85025	Mycobacteriales	85007	Actinomycetes	1760	Actinomycetota	201174		Bacteria	Bacteria	Actinomycetota	Actinomycetes	Mycobacteriales	Mycobacteriaceae	Rhodococcus	Rhodococcus koreensis	99653	menaquinone, MK-8(H2)	H2	8		1	yes	consistent
10843064	2000	International journal of systematic and evolutionary microbiology	Gordonia alkanivorans	84096	Gordonia	2053	Gordoniaceae	85026	Mycobacteriales	85007	Actinomycetes	1760	Actinomycetota	201174		Bacteria	Bacteria	Actinomycetota	Actinomycetes	Mycobacteriales	Mycobacteriaceae	Gordonia	Gordonia alkanivorans	84096	menaquinone, MK-9(H2)	H2	9		1	yes	consistent
10843077	2000	International journal of systematic and evolutionary microbiology	Lentzea albidocapillata	40571	Lentzea	165301	Pseudonocardiaceae	2070	Pseudonocardiales	85010	Actinomycetes	1760	Actinomycetota	201174		Bacteria	Bacteria	Actinomycetota	Actinomycetes	Mycobacteriales	Pseudonocardiaceae	Lentzea	Lentzea albidocapillata	40571	menaquinone, MK-9(H4)	H4	9	menaquinone, MK-9(H4)	1	yes	consistent
10930074	2000	Systematic and applied microbiology	Nocardioides aquaticus	160826	Nocardioides	1839	Nocardioidaceae	85015	Propionibacteriales	85009	Actinomycetes	1760	Actinomycetota	201174		Bacteria	Bacteria	Actinomycetota	Actinomycetes	Propionibacteriales	Nocardioidaceae	Nocardioides	Nocardioides aquaticus	160826	menaquinone, MK-8(H4), MK-9(H4)	H4	8, 9		1	yes	consistent
10939647	2000	International journal of systematic and evolutionary microbiology	Actinoalloteichus caeruleus	2893586	Actinoalloteichus	65496	Pseudonocardiaceae	2070	Pseudonocardiales	85010	Actinomycetes	1760	Actinomycetota	201174		Bacteria	Bacteria	Actinomycetota	Actinomycetes	Mycobacteriales	Pseudonocardiaceae	Actinoalloteichus	Actinoalloteichus caeruleus	2893586	menaquinone, MK-9		9		1	yes	consistent
11034481	2000	International journal of systematic and evolutionary microbiology	Subtercola boreus	120213	Subtercola	120212	Microbacteriaceae	85023	Micrococcales	85006	Actinomycetes	1760	Actinomycetota	201174		Bacteria	Bacteria	Actinomycetota	Actinomycetes	Actinomycetales	Microbacteriaceae	Subtercola	Subtercola boreus	120213	menaquinone, MK-10, MK-9		10, 9		2	yes	consistent
11034481	2000	International journal of systematic and evolutionary microbiology	Subtercola frigoramans	120298	Subtercola	120212	Microbacteriaceae	85023	Micrococcales	85006	Actinomycetes	1760	Actinomycetota	201174		Bacteria	Bacteria	Actinomycetota	Actinomycetes	Actinomycetales	Microbacteriaceae	Subtercola	Subtercola frigoramans	120298	menaquinone, MK-10, MK-9		10, 9		2	yes	consistent
11034493	2000	International journal of systematic and evolutionary microbiology	Janibacter terrae	103817	Janibacter	53457	Intrasporangiaceae	85021	Micrococcales	85006	Actinomycetes	1760	Actinomycetota	201174		Bacteria	Bacteria	Actinomycetota	Actinomycetes	Actinomycetales	Dermatophilaceae	Janibacter	Janibacter terrae	103817	menaquinone, MK-8(H4)	H4	8		1	yes	consistent
11034502	2000	International journal of systematic and evolutionary microbiology	Janibacter terrae	103817	Janibacter	53457	Intrasporangiaceae	85021	Micrococcales	85006	Actinomycetes	1760	Actinomycetota	201174		Bacteria	Bacteria	Actinomycetota	Actinomycetes	Actinomycetales	Dermatophilaceae	Janibacter	Janibacter terrae	103817	menaquinone, MK-8(H4)	H4	8		1	yes	consistent
11034504	2000	International journal of systematic and evolutionary microbiology	Nocardiopsis kunsanensis	141693	Nocardiopsis	2013	Nocardiopsaceae	83676	Streptosporangiales	85012	Actinomycetes	1760	Actinomycetota	201174		Bacteria	Bacteria	Actinomycetota	Actinomycetes	Streptosporangiales	Streptosporangiaceae	Nocardiopsis	Nocardiopsis kunsanensis	141693	menaquinone				1	no	incomparable
11155994	2000	International journal of systematic and evolutionary microbiology	Rhodococcus pyridinivorans	103816	Rhodococcus	1827	Nocardiaceae	85025	Mycobacteriales	85007	Actinomycetes	1760	Actinomycetota	201174		Bacteria	Bacteria	Actinomycetota	Actinomycetes	Mycobacteriales	Mycobacteriaceae	Rhodococcus	Rhodococcus pyridinivorans	103816	menaquinone, MK-8(H2)	H2	8		1	yes	consistent
11211277	2001	International journal of systematic and evolutionary microbiology	Ornithinimicrobium humiphilum	125288	Ornithinimicrobium	125287	Ornithinimicrobiaceae	2805590	Micrococcales	85006	Actinomycetes	1760	Actinomycetota	201174		Bacteria	Bacteria	Actinomycetota	Actinomycetes	Actinomycetales	Dermatophilaceae	Ornithinimicrobium	Ornithinimicrobium humiphilum	125288	menaquinone, MK-8(H4)	H4	8	menaquinone, MK-8(H4)	1	yes	consistent
11321080	2001	International journal of systematic and evolutionary microbiology	Streptomonospora salina	104205	Streptomonospora	104204	Nocardiopsaceae	83676	Streptosporangiales	85012	Actinomycetes	1760	Actinomycetota	201174		Bacteria	Bacteria	Actinomycetota	Actinomycetes	Streptosporangiales	Streptosporangiaceae	Streptomonospora	Streptomonospora salina	104205	menaquinone, MK-10(H2), MK-10(H4), MK-9(H6)	H2, H4, H6	10, 9	menaquinone, MK-10(H2), MK-10(H4), MK-9(H6)	1	yes	consistent
11321092	2001	International journal of systematic and evolutionary microbiology	Actinopolymorpha singaporensis	117157	Actinopolymorpha	117156	Actinopolymorphaceae	2805400	Propionibacteriales	85009	Actinomycetes	1760	Actinomycetota	201174		Bacteria	Bacteria	Actinomycetota	Actinomycetes	Propionibacteriales	Actinopolymorphaceae	Actinopolymorpha	Actinopolymorpha singaporensis	117157	menaquinone, MK-9(H6)	H6	9		1	no	incomparable
11411705	2001	International journal of systematic and evolutionary microbiology	Corynebacterium casei	160386	Corynebacterium	1716	Corynebacteriaceae	1653	Mycobacteriales	85007	Actinomycetes	1760	Actinomycetota	201174		Bacteria	Bacteria	Actinomycetota	Actinomycetes	Mycobacteriales	Mycobacteriaceae	Corynebacterium	Corynebacterium casei	160386	menaquinone, MK-9(H2)	H2	9		2	yes	consistent
11411705	2001	International journal of systematic and evolutionary microbiology	Corynebacterium variabile	1727	Corynebacterium	1716	Corynebacteriaceae	1653	Mycobacteriales	85007	Actinomycetes	1760	Actinomycetota	201174		Bacteria	Bacteria	Actinomycetota	Actinomycetes	Mycobacteriales	Mycobacteriaceae	Corynebacterium	Corynebacterium variabile	1727	menaquinone, MK-9(H2)	H2	9		2	yes	consistent
11411717	2001	International journal of systematic and evolutionary microbiology	Nocardia veterana	132249	Nocardia	1817	Nocardiaceae	85025	Mycobacteriales	85007	Actinomycetes	1760	Actinomycetota	201174		Bacteria	Bacteria	Actinomycetota	Actinomycetes	Mycobacteriales	Mycobacteriaceae	Nocardia	Nocardia veterana	132249	menaquinone, MK-8(H4, ω-cycl)	H4	8		1	no	incomparable
11411718	2001	International journal of systematic and evolutionary microbiology	Mycetocola lacteus	76637	Mycetocola	76634	Microbacteriaceae	85023	Micrococcales	85006	Actinomycetes	1760	Actinomycetota	201174		Bacteria	Bacteria	Actinomycetota	Actinomycetes	Actinomycetales	Microbacteriaceae	Mycetocola	Mycetocola lacteus	76637	menaquinone, MK-10		10	menaquinone, MK-10	3	no	incomparable
11411718	2001	International journal of systematic and evolutionary microbiology	Mycetocola saprophilus	76636	Mycetocola	76634	Microbacteriaceae	85023	Micrococcales	85006	Actinomycetes	1760	Actinomycetota	201174		Bacteria	Bacteria	Actinomycetota	Actinomycetes	Actinomycetales	Microbacteriaceae	Mycetocola	Mycetocola saprophilus	76636	menaquinone, MK-10		10	menaquinone, MK-10	3	yes	consistent
11411718	2001	International journal of systematic and evolutionary microbiology	Mycetocola tolaasinivorans	76635	Mycetocola	76634	Microbacteriaceae	85023	Micrococcales	85006	Actinomycetes	1760	Actinomycetota	201174		Bacteria	Bacteria	Actinomycetota	Actinomycetes	Actinomycetales	Microbacteriaceae	Mycetocola	Mycetocola tolaasinivorans	76635	menaquinone, MK-10		10	menaquinone, MK-10	3	no	incomparable
11491322	2001	International journal of systematic and evolutionary microbiology	Microbacterium foliorum	104336	Microbacterium	33882	Microbacteriaceae	85023	Micrococcales	85006	Actinomycetes	1760	Actinomycetota	201174		Bacteria	Bacteria	Actinomycetota	Actinomycetes	Actinomycetales	Microbacteriaceae	Microbacterium	Microbacterium foliorum	104336	menaquinone, MK-10, MK-11, MK-12		10, 11, 12	menaquinone, MK-10, MK-11, MK-12	3	yes	consistent
11491322	2001	International journal of systematic and evolutionary microbiology	Microbacterium phyllosphaerae	124798	Microbacterium	33882	Microbacteriaceae	85023	Micrococcales	85006	Actinomycetes	1760	Actinomycetota	201174		Bacteria	Bacteria	Actinomycetota	Actinomycetes	Actinomycetales	Microbacteriaceae	Microbacterium	Microbacterium phyllosphaerae	124798	menaquinone, MK-10, MK-11, MK-12		10, 11, 12	menaquinone, MK-10, MK-11, MK-12	3	yes	consistent
11491322	2001	International journal of systematic and evolutionary microbiology	Microbacterium resistens	156977	Microbacterium	33882	Microbacteriaceae	85023	Micrococcales	85006	Actinomycetes	1760	Actinomycetota	201174		Bacteria	Bacteria	Actinomycetota	Actinomycetes	Actinomycetales	Microbacteriaceae	Microbacterium	Microbacterium resistens	156977	menaquinone, MK-10, MK-11, MK-12		10, 11, 12	menaquinone, MK-10, MK-11, MK-12	3	yes	consistent
11491355	2001	International journal of systematic and evolutionary microbiology	Agromyces bracchium	88376	Agromyces	33877	Microbacteriaceae	85023	Micrococcales	85006	Actinomycetes	1760	Actinomycetota	201174		Bacteria	Bacteria	Actinomycetota	Actinomycetes	Actinomycetales	Microbacteriaceae	Agromyces	Agromyces bracchium	88376	menaquinone, MK-11, MK-12		11, 12		3	no	incomparable
11491355	2001	International journal of systematic and evolutionary microbiology	Agromyces luteolus	88373	Agromyces	33877	Microbacteriaceae	85023	Micrococcales	85006	Actinomycetes	1760	Actinomycetota	201174		Bacteria	Bacteria	Actinomycetota	Actinomycetes	Actinomycetales	Microbacteriaceae	Agromyces	Agromyces luteolus	88373	menaquinone, MK-11, MK-12		11, 12		3	no	incomparable
11491355	2001	International journal of systematic and evolutionary microbiology	Agromyces rhizosphaerae	88374	Agromyces	33877	Microbacteriaceae	85023	Micrococcales	85006	Actinomycetes	1760	Actinomycetota	201174		Bacteria	Bacteria	Actinomycetota	Actinomycetes	Actinomycetales	Microbacteriaceae	Agromyces	Agromyces rhizosphaerae	88374	menaquinone, MK-11, MK-12		11, 12		3	yes	consistent
11594601	2001	International journal of systematic and evolutionary microbiology	Mycolicibacterium frederiksbergense	117567	Mycolicibacterium	1866885	Mycobacteriaceae	1762	Mycobacteriales	85007	Actinomycetes	1760	Actinomycetota	201174		Bacteria	Bacteria	Actinomycetota	Actinomycetes	Mycobacteriales	Mycobacteriaceae	Mycobacterium	Mycobacterium frederiksbergense	117567	menaquinone, MK-9(H2)	H2	9		1	no	incomparable
11594613	2001	International journal of systematic and evolutionary microbiology	Virgisporangium aurantiacum	175570	Virgisporangium	65504	Micromonosporaceae	28056	Micromonosporales	85008	Actinomycetes	1760	Actinomycetota	201174		Bacteria	Bacteria	Actinomycetota	Actinomycetes	Mycobacteriales	Micromonosporaceae	Virgisporangium	Virgisporangium aurantiacum	175570	menaquinone				2	yes	consistent
11594613	2001	International journal of systematic and evolutionary microbiology	Virgisporangium ochraceum	65505	Virgisporangium	65504	Micromonosporaceae	28056	Micromonosporales	85008	Actinomycetes	1760	Actinomycetota	201174		Bacteria	Bacteria	Actinomycetota	Actinomycetes	Mycobacteriales	Micromonosporaceae	Virgisporangium	Virgisporangium ochraceum	65505	menaquinone				2	yes	consistent
11760949	2001	International journal of systematic and evolutionary microbiology	Agreia bicolorata	110935	Agreia	110934	Microbacteriaceae	85023	Micrococcales	85006	Actinomycetes	1760	Actinomycetota	201174		Bacteria	Bacteria	Actinomycetota	Actinomycetes	Actinomycetales	Microbacteriaceae	Agreia	Agreia bicolorata	110935	menaquinone, MK-10		10	menaquinone, MK-10	1	yes	consistent
11807567	2002	Archives of microbiology	Pseudarthrobacter sulfonivorans	121292	Pseudarthrobacter	1742993	Micrococcaceae	1268	Micrococcales	85006	Actinomycetes	1760	Actinomycetota	201174		Bacteria	Bacteria	Actinomycetota	Actinomycetes	Actinomycetales	Micrococcaceae	Arthrobacter	Arthrobacter sulfonivorans	121292	menaquinone				3	yes	consistent
11807567	2002	Archives of microbiology	Hyphomicrobium sulfonivorans	121290	Hyphomicrobium	81	Hyphomicrobiaceae	45401	Hyphomicrobiales	356	Alphaproteobacteria	28211	Pseudomonadota	1224		Bacteria	Bacteria	Pseudomonadota	Alphaproteobacteria	Rhizobiales	Hyphomicrobiaceae	Hyphomicrobium_A	Hyphomicrobium_A sulfonivorans	121290	menaquinone				3	yes	inconsistent
11807567	2002	Archives of microbiology	Arthrobacter methylotrophus	121291	Arthrobacter	1663	Micrococcaceae	1268	Micrococcales	85006	Actinomycetes	1760	Actinomycetota	201174		Bacteria								121291	menaquinone				3	no	incomparable
11931176	2002	International journal of systematic and evolutionary microbiology	Nocardiopsis composta	157465	Nocardiopsis	2013	Nocardiopsaceae	83676	Streptosporangiales	85012	Actinomycetes	1760	Actinomycetota	201174		Bacteria	Bacteria	Actinomycetota	Actinomycetes	Streptosporangiales	Streptosporangiaceae	Nocardiopsis_A	Nocardiopsis_A composta	157465	menaquinone, MK-10(H4), MK-10(H6), MK-10(H8), MK-11(H6), MK-11(H8), MK-12, MK-13, MK-9(H8)	H4, H6, H8	10, 11, 12, 13, 9	menaquinone, MK-10(H6), MK-10(H8), MK-11(H8), MK-12	1	yes	consistent
11931177	2002	International journal of systematic and evolutionary microbiology	Micrococcus luteus	1270	Micrococcus	1269	Micrococcaceae	1268	Micrococcales	85006	Actinomycetes	1760	Actinomycetota	201174		Bacteria	Bacteria	Actinomycetota	Actinomycetes	Actinomycetales	Micrococcaceae	Micrococcus	Micrococcus luteus	1270	menaquinone, MK-8(H2)	H2	8		2	yes	consistent
11931177	2002	International journal of systematic and evolutionary microbiology	Micrococcus lylae	1273	Micrococcus	1269	Micrococcaceae	1268	Micrococcales	85006	Actinomycetes	1760	Actinomycetota	201174		Bacteria	Bacteria	Actinomycetota	Actinomycetes	Actinomycetales	Micrococcaceae	Micrococcus	Micrococcus lylae	1273	menaquinone, MK-8(H2)	H2	8		2	yes	consistent
12054252	2002	International journal of systematic and evolutionary microbiology	Georgenia muralis	154117	Georgenia	154116	Bogoriellaceae	145358	Micrococcales	85006	Actinomycetes	1760	Actinomycetota	201174		Bacteria	Bacteria	Actinomycetota	Actinomycetes	Actinomycetales	Actinomycetaceae	Georgenia	Georgenia muralis	154117	menaquinone, MK-7(H4), MK-8(H4)	H4	7, 8		1	yes	consistent
12054268	2002	International journal of systematic and evolutionary microbiology	Okibacterium fritillariae	123320	Okibacterium	196084	Microbacteriaceae	85023	Micrococcales	85006	Actinomycetes	1760	Actinomycetota	201174		Bacteria	Bacteria	Actinomycetota	Actinomycetes	Actinomycetales	Microbacteriaceae	Okibacterium	Okibacterium fritillariae	123320	menaquinone, MK-10, MK-11		10, 11	menaquinone, MK-10, MK-11	1	yes	consistent
12148617	2002	International journal of systematic and evolutionary microbiology	Gordonia westfalica	158898	Gordonia	2053	Gordoniaceae	85026	Mycobacteriales	85007	Actinomycetes	1760	Actinomycetota	201174		Bacteria	Bacteria	Actinomycetota	Actinomycetes	Mycobacteriales	Mycobacteriaceae	Gordonia	Gordonia westfalica	158898	menaquinone, MK-9(H2)	H2	9		1	yes	consistent
12148619	2002	International journal of systematic and evolutionary microbiology	Nesterenkonia lacusekhoensis	150832	Nesterenkonia	57494	Micrococcaceae	1268	Micrococcales	85006	Actinomycetes	1760	Actinomycetota	201174		Bacteria	Bacteria	Actinomycetota	Actinomycetes	Actinomycetales	Micrococcaceae	Nesterenkonia	Nesterenkonia lacusekhoensis	150832	menaquinone, MK-6, MK-7, MK-8		6, 7, 8	menaquinone, MK-7, MK-8	1	yes	consistent
12148626	2002	International journal of systematic and evolutionary microbiology	Isoptericola variabilis	139208	Isoptericola	254250	Promicromonosporaceae	85017	Micrococcales	85006	Actinomycetes	1760	Actinomycetota	201174		Bacteria	Bacteria	Actinomycetota	Actinomycetes	Actinomycetales	Actinomycetaceae	Pauljensenia	Pauljensenia variabilis	139208	menaquinone, MK-9(H4)	H4	9	menaquinone, MK-9(H4)	1	yes	consistent
12361263	2002	International journal of systematic and evolutionary microbiology	Kytococcus schroeteri	138300	Kytococcus	57499	Kytococcaceae	2805426	Micrococcales	85006	Actinomycetes	1760	Actinomycetota	201174		Bacteria	Bacteria	Actinomycetota	Actinomycetes	Actinomycetales	Dermatophilaceae	Kytococcus	Kytococcus schroeteri	138300	menaquinone, MK-7, MK-8		7, 8		1	yes	consistent
12361276	2002	International journal of systematic and evolutionary microbiology	Streptomyces beijiangensis	163361	Streptomyces	1883	Streptomycetaceae	2062	Kitasatosporales	85011	Actinomycetes	1760	Actinomycetota	201174		Bacteria	Bacteria	Actinomycetota	Actinomycetes	Streptomycetales	Streptomycetaceae	Streptomyces	Streptomyces beijiangensis	163361	menaquinone, MK-9(H6), MK-9(H8)	H6, H8	9		1	yes	consistent
12361296	2002	International journal of systematic and evolutionary microbiology	Kineosphaera limosa	111564	Kineosphaera	211469	Dermatophilaceae	85018	Micrococcales	85006	Actinomycetes	1760	Actinomycetota	201174		Bacteria	Bacteria	Actinomycetota	Actinomycetes	Actinomycetales	Dermatophilaceae	Kineosphaera	Kineosphaera limosa	111564	menaquinone, MK-8(H4)	H4	8		1	yes	consistent
12508874	2002	International journal of systematic and evolutionary microbiology	Citricoccus muralis	169134	Citricoccus	169133	Micrococcaceae	1268	Micrococcales	85006	Actinomycetes	1760	Actinomycetota	201174		Bacteria	Bacteria	Actinomycetota	Actinomycetes	Actinomycetales	Micrococcaceae	Citricoccus	Citricoccus muralis	169134	menaquinone, MK-9(H2)	H2	9		1	yes	consistent
12656159	2003	International journal of systematic and evolutionary microbiology	Xylanimonas cellulosilytica	186189	Xylanimonas	186188	Promicromonosporaceae	85017	Micrococcales	85006	Actinomycetes	1760	Actinomycetota	201174		Bacteria	Bacteria	Actinomycetota	Actinomycetes	Actinomycetales	Actinomycetaceae	Pauljensenia	Pauljensenia sp001072465	186189	menaquinone, MK-8(H4), MK-9(H4)	H4	8, 9		1	yes	consistent
12656188	2003	International journal of systematic and evolutionary microbiology	Agromyces aurantiacus	165814	Agromyces	33877	Microbacteriaceae	85023	Micrococcales	85006	Actinomycetes	1760	Actinomycetota	201174		Bacteria	Bacteria	Actinomycetota	Actinomycetes	Actinomycetales	Microbacteriaceae	Agromyces	Agromyces aurantiacus	165814	menaquinone, MK-12, MK-13		12, 13	menaquinone, MK-12, MK-13	1	yes	consistent
12807215	2003	International journal of systematic and evolutionary microbiology	Amycolatopsis keratiniphila	129921	Amycolatopsis	1813	Pseudonocardiaceae	2070	Pseudonocardiales	85010	Actinomycetes	1760	Actinomycetota	201174		Bacteria	Bacteria	Actinomycetota	Actinomycetes	Mycobacteriales	Pseudonocardiaceae	Amycolatopsis	Amycolatopsis keratiniphila	129921	menaquinone, MK-9(H4)	H4	9		1	yes	consistent
12892115	2003	International journal of systematic and evolutionary microbiology	Rhodoglobus vestalii	193384	Rhodoglobus	193383	Microbacteriaceae	85023	Micrococcales	85006	Actinomycetes	1760	Actinomycetota	201174		Bacteria	Bacteria	Actinomycetota	Actinomycetes	Actinomycetales	Microbacteriaceae	Rhodoglobus	Rhodoglobus vestalii	193384	menaquinone, MK-11, MK-12		11, 12	menaquinone, MK-11, MK-12	1	yes	consistent
13130006	2003	International journal of systematic and evolutionary microbiology	Arthrobacter koreensis	199136	Arthrobacter	1663	Micrococcaceae	1268	Micrococcales	85006	Actinomycetes	1760	Actinomycetota	201174		Bacteria	Bacteria	Actinomycetota	Actinomycetes	Actinomycetales	Micrococcaceae	Arthrobacter_B	Arthrobacter_B koreensis	199136	menaquinone, MK-8(H2), MK-9(H2)	H2	8, 9		1	yes	consistent
13130015	2003	International journal of systematic and evolutionary microbiology	Rhodococcus tukisamuensis	168276	Rhodococcus	1827	Nocardiaceae	85025	Mycobacteriales	85007	Actinomycetes	1760	Actinomycetota	201174		Bacteria	Bacteria	Actinomycetota	Actinomycetes	Mycobacteriales	Mycobacteriaceae	Rhodococcus	Rhodococcus tukisamuensis	168276	menaquinone, MK-8(H2)	H2	8		1	yes	consistent
13130027	2003	International journal of systematic and evolutionary microbiology	Streptomonospora alba	183763	Streptomonospora	104204	Nocardiopsaceae	83676	Streptosporangiales	85012	Actinomycetes	1760	Actinomycetota	201174		Bacteria	Bacteria	Actinomycetota	Actinomycetes	Streptosporangiales	Streptosporangiaceae	Streptomonospora	Streptomonospora alba	183763	menaquinone, MK-10(H2), MK-10(H4), MK-9(H4), MK-9(H8)	H2, H4, H8	10, 9	menaquinone, MK-10(H2), MK-10(H4), MK-9(H4), MK-9(H8)	1	no	incomparable
13130028	2003	International journal of systematic and evolutionary microbiology	Gordonia sihwensis	173559	Gordonia	2053	Gordoniaceae	85026	Mycobacteriales	85007	Actinomycetes	1760	Actinomycetota	201174		Bacteria	Bacteria	Actinomycetota	Actinomycetes	Mycobacteriales	Mycobacteriaceae	Gordonia	Gordonia sihwensis	173559	menaquinone, MK-9(H2)	H2	9		1	yes	consistent
13130063	2003	International journal of systematic and evolutionary microbiology	Gordonia paraffinivorans	175628	Gordonia	2053	Gordoniaceae	85026	Mycobacteriales	85007	Actinomycetes	1760	Actinomycetota	201174		Bacteria	Bacteria	Actinomycetota	Actinomycetes	Mycobacteriales	Mycobacteriaceae	Gordonia	Gordonia paraffinivorans	175628	menaquinone, MK-9(H2)	H2	9		1	yes	consistent
14657129	2003	International journal of systematic and evolutionary microbiology	Brachybacterium muris	219301	Brachybacterium	43668	Dermabacteraceae	85020	Micrococcales	85006	Actinomycetes	1760	Actinomycetota	201174		Bacteria	Bacteria	Actinomycetota	Actinomycetes	Actinomycetales	Dermabacteraceae	Brachybacterium	Brachybacterium muris	219301	menaquinone, MK-6, MK-7, MK-8		6, 7, 8		1	yes	consistent
14657135	2003	International journal of systematic and evolutionary microbiology	Propionicimonas paludicola	185243	Propionicimonas	236052	Nocardioidaceae	85015	Propionibacteriales	85009	Actinomycetes	1760	Actinomycetota	201174		Bacteria	Bacteria	Actinomycetota	Actinomycetes	Propionibacteriales	Propionibacteriaceae	Propionicimonas	Propionicimonas paludicola	185243	menaquinone, MK-10(H4), MK-9(H4)	H4	10, 9		1	yes	consistent
14657136	2003	International journal of systematic and evolutionary microbiology	Janibacter terrae	103817	Janibacter	53457	Intrasporangiaceae	85021	Micrococcales	85006	Actinomycetes	1760	Actinomycetota	201174		Bacteria	Bacteria	Actinomycetota	Actinomycetes	Actinomycetales	Dermatophilaceae	Janibacter	Janibacter terrae	103817	menaquinone, MK-8(H4)	H4	8		1	yes	consistent
14657142	2003	International journal of systematic and evolutionary microbiology	Agreia pratensis	150121	Agreia	110934	Microbacteriaceae	85023	Micrococcales	85006	Actinomycetes	1760	Actinomycetota	201174		Bacteria	Bacteria	Actinomycetota	Actinomycetes	Actinomycetales	Microbacteriaceae	Agreia	Agreia pratensis	150121	menaquinone				1	yes	consistent
14657146	2003	International journal of systematic and evolutionary microbiology	Salinibacterium amurskyense	205941	Salinibacterium	235888	Microbacteriaceae	85023	Micrococcales	85006	Actinomycetes	1760	Actinomycetota	201174		Bacteria	Bacteria	Actinomycetota	Actinomycetes	Actinomycetales	Microbacteriaceae	Rhodoglobus	Rhodoglobus amurskyensis	205941	menaquinone				1	yes	consistent
14742489	2004	International journal of systematic and evolutionary microbiology	Blastococcus aggregatus	38502	Blastococcus	38501	Geodermatophilaceae	85030	Geodermatophilales	1643682	Actinomycetes	1760	Actinomycetota	201174		Bacteria	Bacteria	Actinomycetota	Actinomycetes	Mycobacteriales	Geodermatophilaceae	Blastococcus	Blastococcus aggregatus	38502	menaquinone, MK-9(H4)	H4	9	menaquinone, MK-9(H4)	2	yes	consistent
14742489	2004	International journal of systematic and evolutionary microbiology	Blastococcus saxobsidens	138336	Blastococcus	38501	Geodermatophilaceae	85030	Geodermatophilales	1643682	Actinomycetes	1760	Actinomycetota	201174		Bacteria	Bacteria	Actinomycetota	Actinomycetes	Mycobacteriales	Geodermatophilaceae	Blastococcus	Blastococcus saxobsidens	138336	menaquinone, MK-9(H4)	H4	9	menaquinone, MK-9(H4)	2	yes	consistent
15023947	2004	International journal of systematic and evolutionary microbiology	Nocardia tenerifensis	228006	Nocardia	1817	Nocardiaceae	85025	Mycobacteriales	85007	Actinomycetes	1760	Actinomycetota	201174		Bacteria	Bacteria	Actinomycetota	Actinomycetes	Mycobacteriales	Mycobacteriaceae	Nocardia	Nocardia tenerifensis	228006	menaquinone, MK-8(H4, ω-cycl)	H4	8	menaquinone, MK-8(H4, ω-cycl)	1	no	incomparable
15023952	2004	International journal of systematic and evolutionary microbiology	Rhodococcus gordoniae	223392	Rhodococcus	1827	Nocardiaceae	85025	Mycobacteriales	85007	Actinomycetes	1760	Actinomycetota	201174		Bacteria	Bacteria	Actinomycetota	Actinomycetes	Mycobacteriales	Mycobacteriaceae	Rhodococcus	Rhodococcus gordoniae	223392	menaquinone				1	no	incomparable
15023959	2004	International journal of systematic and evolutionary microbiology	Nocardiopsis aegyptia	220378	Nocardiopsis	2013	Nocardiopsaceae	83676	Streptosporangiales	85012	Actinomycetes	1760	Actinomycetota	201174		Bacteria	Bacteria	Actinomycetota	Actinomycetes	Streptosporangiales	Streptosporangiaceae	Nocardiopsis	Nocardiopsis aegyptia	220378	menaquinone, MK-10, MK-10(H0), MK-10(H8)	H0, H8	10		1	yes	consistent
15023968	2004	International journal of systematic and evolutionary microbiology	Microbacterium ulmi	179095	Microbacterium	33882	Microbacteriaceae	85023	Micrococcales	85006	Actinomycetes	1760	Actinomycetota	201174		Bacteria	Bacteria	Actinomycetota	Actinomycetes	Actinomycetales	Microbacteriaceae	Microbacterium	Microbacterium ulmi	179095	menaquinone, MK-11, MK-12, MK-13		11, 12, 13	menaquinone, MK-11, MK-12, MK-13	1	yes	consistent
15023975	2004	International journal of systematic and evolutionary microbiology	Xylanimonas ulmi	228973	Xylanimonas	186188	Promicromonosporaceae	85017	Micrococcales	85006	Actinomycetes	1760	Actinomycetota	201174		Bacteria	Bacteria	Actinomycetota	Actinomycetes	Actinomycetales	Cellulomonadaceae	Xylanimonas	Xylanimonas ulmi	228973	menaquinone, MK-8(H4), MK-9(H4)	H4	8, 9		1	yes	consistent
15023978	2004	International journal of systematic and evolutionary microbiology	Embleya scabrispora	159449	Embleya	2699295	Streptomycetaceae	2062	Kitasatosporales	85011	Actinomycetes	1760	Actinomycetota	201174		Bacteria	Bacteria	Actinomycetota	Actinomycetes	Streptomycetales	Streptomycetaceae	Embleya	Embleya scabrispora_A	159449	menaquinone, MK-9(H4)	H4	9		1	yes	consistent
15023982	2004	International journal of systematic and evolutionary microbiology	Arsenicicoccus bolidensis	229480	Arsenicicoccus	267408	Intrasporangiaceae	85021	Micrococcales	85006	Actinomycetes	1760	Actinomycetota	201174		Bacteria	Bacteria	Actinomycetota	Actinomycetes	Actinomycetales	Dermatophilaceae	Arsenicicoccus	Arsenicicoccus bolidensis	229480	menaquinone, MK-8(H4)	H4	8		1	no	incomparable
15046305	2004	Systematic and applied microbiology	Micromonospora endolithica	230091	Micromonospora	1873	Micromonosporaceae	28056	Micromonosporales	85008	Actinomycetes	1760	Actinomycetota	201174		Bacteria	Bacteria	Actinomycetota	Actinomycetes	Mycobacteriales	Micromonosporaceae	Micromonospora	Micromonospora endolithica	230091	menaquinone, MK-10(H4), MK-10(H6)	H4, H6	10		2	yes	consistent
15046305	2004	Systematic and applied microbiology	Micromonospora coerulea	47856	Micromonospora	1873	Micromonosporaceae	28056	Micromonosporales	85008	Actinomycetes	1760	Actinomycetota	201174		Bacteria								47856	menaquinone, MK-10(H4), MK-10(H6)	H4, H6	10		2	no	incomparable
15053323	2004	Systematic and applied microbiology	Pseudonocardia antarctica	237656	Pseudonocardia	1847	Pseudonocardiaceae	2070	Pseudonocardiales	85010	Actinomycetes	1760	Actinomycetota	201174		Bacteria	Bacteria	Actinomycetota	Actinomycetes	Mycobacteriales	Pseudonocardiaceae	Pseudonocardia	Pseudonocardia alni	237656	menaquinone, MK-8(H4)	H4	8	menaquinone, MK-8(H4)	1	yes	consistent
15143023	2004	International journal of systematic and evolutionary microbiology	Paenarthrobacter nitroguajacolicus	211146	Paenarthrobacter	1742992	Micrococcaceae	1268	Micrococcales	85006	Actinomycetes	1760	Actinomycetota	201174		Bacteria	Bacteria	Actinomycetota	Actinomycetes	Actinomycetales	Micrococcaceae	Arthrobacter	Arthrobacter nitroguajacolicus	211146	menaquinone, MK-9(H2)	H2	9	menaquinone, MK-9(H2)	1	no	incomparable
15143025	2004	International journal of systematic and evolutionary microbiology	Gulosibacter molinativorax	256821	Gulosibacter	256818	Microbacteriaceae	85023	Micrococcales	85006	Actinomycetes	1760	Actinomycetota	201174		Bacteria	Bacteria	Actinomycetota	Actinomycetes	Actinomycetales	Microbacteriaceae	Gulosibacter	Gulosibacter molinativorax	256821	menaquinone, MK-9		9	menaquinone, MK-9	2	yes	consistent
15143025	2004	International journal of systematic and evolutionary microbiology	Pseudoclavibacter helvolus	255205	Pseudoclavibacter	255204	Microbacteriaceae	85023	Micrococcales	85006	Actinomycetes	1760	Actinomycetota	201174		Bacteria	Bacteria	Actinomycetota	Actinomycetes	Actinomycetales	Microbacteriaceae	Pseudoclavibacter	Pseudoclavibacter helvolus	255205	menaquinone, MK-9		9	menaquinone, MK-9	2	yes	consistent
15143032	2004	International journal of systematic and evolutionary microbiology	Nesterenkonia halotolerans	225325	Nesterenkonia	57494	Micrococcaceae	1268	Micrococcales	85006	Actinomycetes	1760	Actinomycetota	201174		Bacteria	Bacteria	Actinomycetota	Actinomycetes	Actinomycetales	Micrococcaceae	Nesterenkonia	Nesterenkonia halotolerans	225325	menaquinone				2	yes	consistent
15143032	2004	International journal of systematic and evolutionary microbiology	Nesterenkonia xinjiangensis	225327	Nesterenkonia	57494	Micrococcaceae	1268	Micrococcales	85006	Actinomycetes	1760	Actinomycetota	201174		Bacteria	Bacteria	Actinomycetota	Actinomycetes	Actinomycetales	Micrococcaceae	Nesterenkonia	Nesterenkonia xinjiangensis	225327	menaquinone				2	yes	consistent
15280304	2004	International journal of systematic and evolutionary microbiology	Myceligenerans xiligouense	253184	Myceligenerans	253183	Promicromonosporaceae	85017	Micrococcales	85006	Actinomycetes	1760	Actinomycetota	201174		Bacteria	Bacteria	Actinomycetota	Actinomycetes	Actinomycetales	Cellulomonadaceae	Myceligenerans	Myceligenerans xiligouense	253184	menaquinone, MK-9(H4), MK-9(H6)	H4, H6	9	menaquinone, MK-9(H4), MK-9(H6)	1	no	incomparable
15280305	2004	International journal of systematic and evolutionary microbiology	Nocardioides ganghwensis	252230	Nocardioides	1839	Nocardioidaceae	85015	Propionibacteriales	85009	Actinomycetes	1760	Actinomycetota	201174		Bacteria	Bacteria	Actinomycetota	Actinomycetes	Propionibacteriales	Nocardioidaceae	Nocardioides	Nocardioides ganghwensis	252230	menaquinone, MK-8(H4)	H4	8	menaquinone, MK-8(H4)	1	yes	consistent
15280312	2004	International journal of systematic and evolutionary microbiology	Kribbella jejuensis	236068	Kribbella	182639	Kribbellaceae	2726069	Propionibacteriales	85009	Actinomycetes	1760	Actinomycetota	201174		Bacteria	Bacteria	Actinomycetota	Actinomycetes	Propionibacteriales	Kribbellaceae	Kribbella	Kribbella jejuensis	236068	menaquinone, MK-9(H4)	H4	9	menaquinone, MK-9(H4)	2	yes	consistent
15280312	2004	International journal of systematic and evolutionary microbiology	Kribbella solani	236067	Kribbella	182639	Kribbellaceae	2726069	Propionibacteriales	85009	Actinomycetes	1760	Actinomycetota	201174		Bacteria	Bacteria	Actinomycetota	Actinomycetes	Propionibacteriales	Kribbellaceae	Kribbella	Kribbella solani	236067	menaquinone, MK-9(H4)	H4	9	menaquinone, MK-9(H4)	2	yes	consistent
15388714	2004	International journal of systematic and evolutionary microbiology	Serinicoccus marinus	247333	Serinicoccus	265976	Ornithinimicrobiaceae	2805590	Micrococcales	85006	Actinomycetes	1760	Actinomycetota	201174		Bacteria	Bacteria	Actinomycetota	Actinomycetes	Actinomycetales	Dermatophilaceae	Serinicoccus	Serinicoccus marinus	247333	menaquinone, MK-8(H4)	H4	8	menaquinone, MK-8(H4)	1	yes	consistent
15388726	2004	International journal of systematic and evolutionary microbiology	Pseudoclavibacter helvolus	255205	Pseudoclavibacter	255204	Microbacteriaceae	85023	Micrococcales	85006	Actinomycetes	1760	Actinomycetota	201174		Bacteria	Bacteria	Actinomycetota	Actinomycetes	Actinomycetales	Microbacteriaceae	Pseudoclavibacter	Pseudoclavibacter helvolus	255205	menaquinone, MK-10, MK-9, MK-8		10, 9, 8	menaquinone, MK-10, MK-8	4	yes	consistent
15388726	2004	International journal of systematic and evolutionary microbiology	Gulosibacter bifidus	272239	Gulosibacter	256818	Microbacteriaceae	85023	Micrococcales	85006	Actinomycetes	1760	Actinomycetota	201174		Bacteria								272239	menaquinone, MK-10, MK-9, MK-8		10, 9, 8	menaquinone, MK-10, MK-8	4	no	incomparable
15388726	2004	International journal of systematic and evolutionary microbiology	Gulosibacter faecalis	272240	Gulosibacter	256818	Microbacteriaceae	85023	Micrococcales	85006	Actinomycetes	1760	Actinomycetota	201174		Bacteria								272240	menaquinone, MK-10, MK-9, MK-8		10, 9, 8	menaquinone, MK-10, MK-8	4	no	incomparable
15388726	2004	International journal of systematic and evolutionary microbiology	Leucobacter albus	272210	Leucobacter	55968	Microbacteriaceae	85023	Micrococcales	85006	Actinomycetes	1760	Actinomycetota	201174		Bacteria								272210	menaquinone, MK-10, MK-9, MK-8		10, 9, 8	menaquinone, MK-10, MK-8	4	no	incomparable
15545420	2004	International journal of systematic and evolutionary microbiology	Janibacter melonis	262209	Janibacter	53457	Intrasporangiaceae	85021	Micrococcales	85006	Actinomycetes	1760	Actinomycetota	201174		Bacteria	Bacteria	Actinomycetota	Actinomycetes	Actinomycetales	Dermatophilaceae	Marihabitans	Marihabitans melonis	262209	menaquinone, MK-8(H4)	H4	8		1	yes	consistent
15545433	2004	International journal of systematic and evolutionary microbiology	Planotetraspora silvatica	234614	Planotetraspora	58120	Streptosporangiaceae	2004	Streptosporangiales	85012	Actinomycetes	1760	Actinomycetota	201174		Bacteria	Bacteria	Actinomycetota	Actinomycetes	Streptosporangiales	Streptosporangiaceae	Planotetraspora	Planotetraspora silvatica	234614	menaquinone, MK-9(H4)	H4	9		1	yes	consistent
15545436	2004	International journal of systematic and evolutionary microbiology	Paeniglutamicibacter psychrophenolicus	257454	Paeniglutamicibacter	1742990	Micrococcaceae	1268	Micrococcales	85006	Actinomycetes	1760	Actinomycetota	201174		Bacteria	Bacteria	Actinomycetota	Actinomycetes	Actinomycetales	Micrococcaceae	Paeniglutamicibacter	Paeniglutamicibacter psychrophenolicus	257454	menaquinone, MK-10		10		1	yes	consistent
15545481	2004	International journal of systematic and evolutionary microbiology	Glycomyces algeriensis	256037	Glycomyces	58113	Glycomycetaceae	85034	Glycomycetales	85014	Actinomycetes	1760	Actinomycetota	201174		Bacteria	Bacteria	Actinomycetota	Actinomycetes	Mycobacteriales	Micromonosporaceae	Glycomyces	Glycomyces algeriensis	256037	menaquinone				3	yes	consistent
15545481	2004	International journal of systematic and evolutionary microbiology	Glycomyces lechevalierae	256034	Glycomyces	58113	Glycomycetaceae	85034	Glycomycetales	85014	Actinomycetes	1760	Actinomycetota	201174		Bacteria	Bacteria	Actinomycetota	Actinomycetes	Mycobacteriales	Micromonosporaceae	Glycomyces	Glycomyces lechevalierae	256034	menaquinone				3	yes	consistent
15545481	2004	International journal of systematic and evolutionary microbiology	Glycomyces arizonensis	256035	Glycomyces	58113	Glycomycetaceae	85034	Glycomycetales	85014	Actinomycetes	1760	Actinomycetota	201174		Bacteria								256035	menaquinone				3	no	incomparable
15545486	2004	International journal of systematic and evolutionary microbiology	Paeniglutamicibacter gangotriensis	254787	Paeniglutamicibacter	1742990	Micrococcaceae	1268	Micrococcales	85006	Actinomycetes	1760	Actinomycetota	201174		Bacteria	Bacteria	Actinomycetota	Actinomycetes	Actinomycetales	Micrococcaceae	Paeniglutamicibacter	Paeniglutamicibacter gangotriensis	254787	menaquinone, MK-10, MK-8, MK-9		10, 8, 9	menaquinone, MK-10, MK-8, MK-9	2	yes	consistent
15545486	2004	International journal of systematic and evolutionary microbiology	Paeniglutamicibacter kerguelensis	254788	Paeniglutamicibacter	1742990	Micrococcaceae	1268	Micrococcales	85006	Actinomycetes	1760	Actinomycetota	201174		Bacteria	Bacteria	Actinomycetota	Actinomycetes	Actinomycetales	Micrococcaceae	Paeniglutamicibacter	Paeniglutamicibacter kerguelensis	254788	menaquinone, MK-10, MK-8, MK-9		10, 8, 9	menaquinone, MK-10, MK-8, MK-9	2	yes	consistent
15653854	2005	International journal of systematic and evolutionary microbiology	Microbacterium halotolerans	246613	Microbacterium	33882	Microbacteriaceae	85023	Micrococcales	85006	Actinomycetes	1760	Actinomycetota	201174		Bacteria	Bacteria	Actinomycetota	Actinomycetes	Actinomycetales	Microbacteriaceae	Microbacterium	Microbacterium halotolerans	246613	menaquinone, MK-10, MK-11		10, 11	menaquinone, MK-10, MK-11	1	no	incomparable
15653866	2005	International journal of systematic and evolutionary microbiology	Kocuria carniphila	262208	Kocuria	57493	Micrococcaceae	1268	Micrococcales	85006	Actinomycetes	1760	Actinomycetota	201174		Bacteria	Bacteria	Actinomycetota	Actinomycetes	Actinomycetales	Micrococcaceae	Kocuria	Kocuria carniphila	262208	menaquinone, MK-7(H2)	H2	7	menaquinone, MK-7(H2)	2	yes	consistent
15653866	2005	International journal of systematic and evolutionary microbiology	Kocuria varians	1272	Kocuria	57493	Micrococcaceae	1268	Micrococcales	85006	Actinomycetes	1760	Actinomycetota	201174		Bacteria	Bacteria	Actinomycetota	Actinomycetes	Actinomycetales	Micrococcaceae	Kocuria	Kocuria varians	1272	menaquinone, MK-7(H2)	H2	7	menaquinone, MK-7(H2)	2	yes	consistent
15774630	2005	International journal of systematic and evolutionary microbiology	Pseudonocardia dioxanivorans	240495	Pseudonocardia	1847	Pseudonocardiaceae	2070	Pseudonocardiales	85010	Actinomycetes	1760	Actinomycetota	201174		Bacteria	Bacteria	Actinomycetota	Actinomycetes	Mycobacteriales	Pseudonocardiaceae	Pseudonocardia	Pseudonocardia dioxanivorans	240495	menaquinone, MK-8(H4)	H4	8	menaquinone, MK-8(H4)	1	yes	consistent
15774639	2005	International journal of systematic and evolutionary microbiology	Microbacterium hydrocarbonoxydans	273678	Microbacterium	33882	Microbacteriaceae	85023	Micrococcales	85006	Actinomycetes	1760	Actinomycetota	201174		Bacteria	Bacteria	Actinomycetota	Actinomycetes	Actinomycetales	Microbacteriaceae	Microbacterium	Microbacterium hydrocarbonoxydans	273678	menaquinone, MK-11, MK-12		11, 12	menaquinone, MK-11, MK-12	2	yes	consistent
15774639	2005	International journal of systematic and evolutionary microbiology	Microbacterium oleivorans	273677	Microbacterium	33882	Microbacteriaceae	85023	Micrococcales	85006	Actinomycetes	1760	Actinomycetota	201174		Bacteria	Bacteria	Actinomycetota	Actinomycetes	Actinomycetales	Microbacteriaceae	Microbacterium	Microbacterium oleivorans	273677	menaquinone, MK-11, MK-12		11, 12	menaquinone, MK-11, MK-12	2	yes	consistent
15774640	2005	International journal of systematic and evolutionary microbiology	Microbacterium natoriense	284570	Microbacterium	33882	Microbacteriaceae	85023	Micrococcales	85006	Actinomycetes	1760	Actinomycetota	201174		Bacteria	Bacteria	Actinomycetota	Actinomycetes	Actinomycetales	Microbacteriaceae	Microbacterium	Microbacterium natoriense	284570	menaquinone				1	yes	consistent
15774651	2005	International journal of systematic and evolutionary microbiology	Asanoa iriomotensis	234613	Asanoa	195964	Micromonosporaceae	28056	Micromonosporales	85008	Actinomycetes	1760	Actinomycetota	201174		Bacteria	Bacteria	Actinomycetota	Actinomycetes	Mycobacteriales	Micromonosporaceae	Asanoa	Asanoa iriomotensis	234613	menaquinone, MK-10(H6)	H6	10		1	yes	inconsistent
15774666	2005	International journal of systematic and evolutionary microbiology	Arthrobacter stackebrandtii	272161	Arthrobacter	1663	Micrococcaceae	1268	Micrococcales	85006	Actinomycetes	1760	Actinomycetota	201174		Bacteria	Bacteria	Actinomycetota	Actinomycetes	Actinomycetales	Micrococcaceae	Specibacter	Specibacter stackebrandtii	272161	menaquinone, MK-9(H2)	H2	9	menaquinone, MK-9(H2)	1	yes	consistent
15830809	2005	Systematic and applied microbiology	Nocardioides aromaticivorans	200618	Nocardioides	1839	Nocardioidaceae	85015	Propionibacteriales	85009	Actinomycetes	1760	Actinomycetota	201174		Bacteria	Bacteria	Actinomycetota	Actinomycetes	Propionibacteriales	Nocardioidaceae	Nocardioides	Nocardioides aromaticivorans	200618	menaquinone, MK-8(H4)	H4	8		1	yes	consistent
15879245	2005	International journal of systematic and evolutionary microbiology	Rhodococcus yunnanensis	278209	Rhodococcus	1827	Nocardiaceae	85025	Mycobacteriales	85007	Actinomycetes	1760	Actinomycetota	201174		Bacteria	Bacteria	Actinomycetota	Actinomycetes	Mycobacteriales	Mycobacteriaceae	Rhodococcus	Rhodococcus sp001942265	278209	menaquinone				1	yes	consistent
15879280	2005	International journal of systematic and evolutionary microbiology	Rhodococcus corynebacterioides	53972	Rhodococcus	1827	Nocardiaceae	85025	Mycobacteriales	85007	Actinomycetes	1760	Actinomycetota	201174		Bacteria	Bacteria	Actinomycetota	Actinomycetes	Mycobacteriales	Mycobacteriaceae	Rhodococcus	Rhodococcus corynebacterioides	53972	menaquinone, MK-8(H2)	H2	8		1	no	incomparable
15883782	2005	Archives of microbiology	Corynebacterium glutamicum	1718	Corynebacterium	1716	Corynebacteriaceae	1653	Mycobacteriales	85007	Actinomycetes	1760	Actinomycetota	201174		Bacteria	Bacteria	Actinomycetota	Actinomycetes	Mycobacteriales	Mycobacteriaceae	Corynebacterium	Corynebacterium glutamicum	1718	menaquinone				1	yes	consistent
16014472	2005	International journal of systematic and evolutionary microbiology	Nocardioides oleivorans	273676	Nocardioides	1839	Nocardioidaceae	85015	Propionibacteriales	85009	Actinomycetes	1760	Actinomycetota	201174		Bacteria	Bacteria	Actinomycetota	Actinomycetes	Propionibacteriales	Nocardioidaceae	Nocardioides	Nocardioides oleivorans	273676	menaquinone, MK-8(H4)	H4	8	menaquinone, MK-8(H4)	1	yes	consistent
16014490	2005	International journal of systematic and evolutionary microbiology	Nocardioides kribbensis	305517	Nocardioides	1839	Nocardioidaceae	85015	Propionibacteriales	85009	Actinomycetes	1760	Actinomycetota	201174		Bacteria	Bacteria	Actinomycetota	Actinomycetes	Propionibacteriales	Nocardioidaceae	Nocardioides	Nocardioides kribbensis	305517	menaquinone, MK-8(H4)	H4	8		1	yes	consistent
16014505	2005	International journal of systematic and evolutionary microbiology	Cellulomonas terrae	311234	Cellulomonas	1707	Cellulomonadaceae	85016	Micrococcales	85006	Actinomycetes	1760	Actinomycetota	201174		Bacteria	Bacteria	Actinomycetota	Actinomycetes	Actinomycetales	Cellulomonadaceae	Cellulomonas	Cellulomonas terrae	311234	menaquinone, MK-9(H4)	H4	9		1	yes	consistent
16104348	2005	Systematic and applied microbiology	Microcella putealis	337005	Microcella	337004	Microbacteriaceae	85023	Micrococcales	85006	Actinomycetes	1760	Actinomycetota	201174		Bacteria	Bacteria	Actinomycetota	Actinomycetes	Actinomycetales	Microbacteriaceae	Microcella	Microcella putealis	337005	menaquinone, MK-12, MK-13		12, 13		1	yes	consistent
16166665	2005	International journal of systematic and evolutionary microbiology	Quadrisphaera granulorum	317664	Quadrisphaera	317661	Kineosporiaceae	83778	Kineosporiales	622452	Actinomycetes	1760	Actinomycetota	201174		Bacteria	Bacteria	Actinomycetota	Actinomycetes	Actinomycetales	Quadrisphaeraceae	Quadrisphaera	Quadrisphaera granulorum	317664	menaquinone, MK-8(H2)	H2	8		1	yes	consistent
16166680	2005	International journal of systematic and evolutionary microbiology	Isoptericola halotolerans	300560	Isoptericola	254250	Promicromonosporaceae	85017	Micrococcales	85006	Actinomycetes	1760	Actinomycetota	201174		Bacteria	Bacteria	Actinomycetota	Actinomycetes	Actinomycetales	Cellulomonadaceae	Isoptericola	Isoptericola halotolerans	300560	menaquinone, MK-9(H2), MK-9(H4)	H2, H4	9		1	yes	consistent
16166681	2005	International journal of systematic and evolutionary microbiology	Gordonia otitidis	249058	Gordonia	2053	Gordoniaceae	85026	Mycobacteriales	85007	Actinomycetes	1760	Actinomycetota	201174		Bacteria	Bacteria	Actinomycetota	Actinomycetes	Mycobacteriales	Mycobacteriaceae	Gordonia	Gordonia otitidis	249058	menaquinone, MK-9(H2)	H2	9		1	yes	consistent
16280526	2005	International journal of systematic and evolutionary microbiology	Oryzihumus leptocrescens	297536	Oryzihumus	344063	Intrasporangiaceae	85021	Micrococcales	85006	Actinomycetes	1760	Actinomycetota	201174		Bacteria	Bacteria	Actinomycetota	Actinomycetes	Actinomycetales	Dermatophilaceae	Oryzihumus	Oryzihumus leptocrescens	297536	menaquinone, MK-8(H4)	H4	8	menaquinone, MK-8(H4)	1	yes	consistent
16403886	2006	International journal of systematic and evolutionary microbiology	Williamsia deligens	321325	Williamsia	85043	Nocardiaceae	85025	Mycobacteriales	85007	Actinomycetes	1760	Actinomycetota	201174		Bacteria	Bacteria	Actinomycetota	Actinomycetes	Mycobacteriales	Mycobacteriaceae	Williamsia_A	Williamsia_A deligens	321325	menaquinone				1	no	incomparable
16449446	2006	International journal of systematic and evolutionary microbiology	Catellatospora bangladeshensis	310355	Catellatospora	53365	Micromonosporaceae	28056	Micromonosporales	85008	Actinomycetes	1760	Actinomycetota	201174		Bacteria	Bacteria	Actinomycetota	Actinomycetes	Mycobacteriales	Micromonosporaceae	Catellatospora	Catellatospora bangladeshensis	310355	menaquinone			menaquinone	5	yes	consistent
16449446	2006	International journal of systematic and evolutionary microbiology	Catellatospora chokoriensis	310353	Catellatospora	53365	Micromonosporaceae	28056	Micromonosporales	85008	Actinomycetes	1760	Actinomycetota	201174		Bacteria	Bacteria	Actinomycetota	Actinomycetes	Mycobacteriales	Micromonosporaceae	Catellatospora	Catellatospora citrea	310353	menaquinone			menaquinone	5	yes	consistent
16449446	2006	International journal of systematic and evolutionary microbiology	Catellatospora citrea	53366	Catellatospora	53365	Micromonosporaceae	28056	Micromonosporales	85008	Actinomycetes	1760	Actinomycetota	201174		Bacteria	Bacteria	Actinomycetota	Actinomycetes	Mycobacteriales	Micromonosporaceae	Catellatospora	Catellatospora citrea	53366	menaquinone			menaquinone	5	yes	consistent
16449446	2006	International journal of systematic and evolutionary microbiology	Catellatospora coxensis	310354	Catellatospora	53365	Micromonosporaceae	28056	Micromonosporales	85008	Actinomycetes	1760	Actinomycetota	201174		Bacteria	Bacteria	Actinomycetota	Actinomycetes	Mycobacteriales	Micromonosporaceae	Catellatospora	Catellatospora coxensis	310354	menaquinone			menaquinone	5	no	incomparable
16449446	2006	International journal of systematic and evolutionary microbiology	Catellatospora methionotrophica	121620	Catellatospora	53365	Micromonosporaceae	28056	Micromonosporales	85008	Actinomycetes	1760	Actinomycetota	201174		Bacteria	Bacteria	Actinomycetota	Actinomycetes	Mycobacteriales	Micromonosporaceae	Catellatospora	Catellatospora methionotrophica	121620	menaquinone			menaquinone	5	yes	consistent
16449459	2006	International journal of systematic and evolutionary microbiology	Acaricomes phytoseiuli	291968	Acaricomes	291967	Micrococcaceae	1268	Micrococcales	85006	Actinomycetes	1760	Actinomycetota	201174		Bacteria	Bacteria	Actinomycetota	Actinomycetes	Actinomycetales	Micrococcaceae	Acaricomes	Acaricomes phytoseiuli	291968	menaquinone, MK-10(H2)	H2	10		1	yes	consistent
16514023	2006	International journal of systematic and evolutionary microbiology	Microbacterium paludicola	300019	Microbacterium	33882	Microbacteriaceae	85023	Micrococcales	85006	Actinomycetes	1760	Actinomycetota	201174		Bacteria	Bacteria	Actinomycetota	Actinomycetes	Actinomycetales	Microbacteriaceae	Microbacterium	Microbacterium paludicola_A	300019	menaquinone, MK-11, MK-12		11, 12	menaquinone, MK-11, MK-12	1	yes	consistent
16514026	2006	International journal of systematic and evolutionary microbiology	Pseudonocardia ammonioxydans	260086	Pseudonocardia	1847	Pseudonocardiaceae	2070	Pseudonocardiales	85010	Actinomycetes	1760	Actinomycetota	201174		Bacteria	Bacteria	Actinomycetota	Actinomycetes	Mycobacteriales	Pseudonocardiaceae	Pseudonocardia	Pseudonocardia ammonioxydans	260086	menaquinone, MK-8(H4)	H4	8	menaquinone, MK-8(H4)	1	no	incomparable
16514042	2006	International journal of systematic and evolutionary microbiology	Dietzia cinnamea	321318	Dietzia	37914	Dietziaceae	85029	Mycobacteriales	85007	Actinomycetes	1760	Actinomycetota	201174		Bacteria	Bacteria	Actinomycetota	Actinomycetes	Mycobacteriales	Mycobacteriaceae	Dietzia	Dietzia cinnamea	321318	menaquinone				1	no	incomparable
16585698	2006	International journal of systematic and evolutionary microbiology	Cellulosimicrobium funkei	264251	Cellulosimicrobium	157920	Promicromonosporaceae	85017	Micrococcales	85006	Actinomycetes	1760	Actinomycetota	201174		Bacteria	Bacteria	Actinomycetota	Actinomycetes	Actinomycetales	Cellulomonadaceae	Cellulosimicrobium	Cellulosimicrobium funkei	264251	menaquinone				2	yes	consistent
16585707	2006	International journal of systematic and evolutionary microbiology	Trueperella bialowiezensis	312285	Trueperella	1069494	Actinomycetaceae	2049	Actinomycetales	2037	Actinomycetes	1760	Actinomycetota	201174		Bacteria	Bacteria	Actinomycetota	Actinomycetes	Actinomycetales	Actinomycetaceae	Trueperella	Trueperella bialowiezensis	312285	menaquinone, MK-10(H4), MK-9(H4)	H4	10, 9		2	yes	consistent
16585707	2006	International journal of systematic and evolutionary microbiology	Trueperella bonasi	312286	Trueperella	1069494	Actinomycetaceae	2049	Actinomycetales	2037	Actinomycetes	1760	Actinomycetota	201174		Bacteria	Bacteria	Actinomycetota	Actinomycetes	Actinomycetales	Actinomycetaceae	Trueperella	Trueperella bonasi	312286	menaquinone, MK-10(H4), MK-9(H4)	H4	10, 9		2	yes	consistent
16738092	2006	International journal of systematic and evolutionary microbiology	Goodfellowiella coeruleoviolacea	334858	Goodfellowiella	334857	Pseudonocardiaceae	2070	Pseudonocardiales	85010	Actinomycetes	1760	Actinomycetota	201174		Bacteria	Bacteria	Actinomycetota	Actinomycetes	Mycobacteriales	Pseudonocardiaceae	Goodfellowiella	Goodfellowiella coeruleoviolacea	334858	menaquinone, MK-10(H4), MK-9(H4)	H4	10, 9		1	no	incomparable
16902002	2006	International journal of systematic and evolutionary microbiology	Actinospica acidiphila	304899	Actinospica	414715	Actinospicaceae	414713	Catenulisporales	414714	Actinomycetes	1760	Actinomycetota	201174		Bacteria	Bacteria	Actinomycetota	Actinomycetes	Streptomycetales	Streptomycetaceae	Streptomyces	Streptomyces althioticus	304899	menaquinone, MK-9(H4), MK-9(H6), MK-9(H8)	H4, H6, H8	9	menaquinone, MK-9(H4), MK-9(H6), MK-9(H8)	2	no	incomparable
16902002	2006	International journal of systematic and evolutionary microbiology	Actinospica robiniae	304901	Actinospica	414715	Actinospicaceae	414713	Catenulisporales	414714	Actinomycetes	1760	Actinomycetota	201174		Bacteria								304901	menaquinone, MK-9(H4), MK-9(H6), MK-9(H8)	H4, H6, H8	9	menaquinone, MK-9(H4), MK-9(H6), MK-9(H8)	2	no	incomparable
16902008	2006	International journal of systematic and evolutionary microbiology	Nocardioides kongjuensis	349522	Nocardioides	1839	Nocardioidaceae	85015	Propionibacteriales	85009	Actinomycetes	1760	Actinomycetota	201174		Bacteria	Bacteria	Actinomycetota	Actinomycetes	Propionibacteriales	Nocardioidaceae	Nocardioides	Nocardioides kongjuensis	349522	menaquinone, MK-8(H4)	H4	8		1	yes	consistent
16902013	2006	International journal of systematic and evolutionary microbiology	Amycolatopsis taiwanensis	342230	Amycolatopsis	1813	Pseudonocardiaceae	2070	Pseudonocardiales	85010	Actinomycetes	1760	Actinomycetota	201174		Bacteria	Bacteria	Actinomycetota	Actinomycetes	Mycobacteriales	Pseudonocardiaceae	Amycolatopsis	Amycolatopsis taiwanensis	342230	menaquinone, MK-9(H4)	H4	9		1	no	incomparable
16902037	2006	International journal of systematic and evolutionary microbiology	Polymorphospora rubra	338584	Polymorphospora	338583	Micromonosporaceae	28056	Micromonosporales	85008	Actinomycetes	1760	Actinomycetota	201174		Bacteria	Bacteria	Actinomycetota	Actinomycetes	Mycobacteriales	Micromonosporaceae	Polymorphospora	Polymorphospora rubra	338584	menaquinone, MK-10(H4), MK-10(H6), MK-9(H4), MK-9(H6)	H4, H6	10, 9		1	yes	inconsistent
16902040	2006	International journal of systematic and evolutionary microbiology	Brooklawnia cerclae	349934	Brooklawnia	369926	Propionibacteriaceae	31957	Propionibacteriales	85009	Actinomycetes	1760	Actinomycetota	201174		Bacteria	Bacteria	Actinomycetota	Actinomycetes	Propionibacteriales	Propionibacteriaceae	Brooklawnia	Brooklawnia cerclae	349934	menaquinone, MK-9(H4)	H4	9		1	yes	consistent
16957107	2006	International journal of systematic and evolutionary microbiology	Microbacterium aoyamense	344166	Microbacterium	33882	Microbacteriaceae	85023	Micrococcales	85006	Actinomycetes	1760	Actinomycetota	201174		Bacteria	Bacteria	Actinomycetota	Actinomycetes	Actinomycetales	Microbacteriaceae	Microbacterium	Microbacterium aoyamense	344166	menaquinone, MK-12		12	menaquinone, MK-12	3	yes	consistent
16957107	2006	International journal of systematic and evolutionary microbiology	Microbacterium deminutum	344164	Microbacterium	33882	Microbacteriaceae	85023	Micrococcales	85006	Actinomycetes	1760	Actinomycetota	201174		Bacteria								344164	menaquinone, MK-12		12	menaquinone, MK-12	3	no	incomparable
16957107	2006	International journal of systematic and evolutionary microbiology	Microbacterium pumilum	344165	Microbacterium	33882	Microbacteriaceae	85023	Micrococcales	85006	Actinomycetes	1760	Actinomycetota	201174		Bacteria								344165	menaquinone, MK-12		12	menaquinone, MK-12	3	no	incomparable
17012553	2006	International journal of systematic and evolutionary microbiology	Microcella alkaliphila	279828	Microcella	337004	Microbacteriaceae	85023	Micrococcales	85006	Actinomycetes	1760	Actinomycetota	201174		Bacteria	Bacteria	Actinomycetota	Actinomycetes	Actinomycetales	Microbacteriaceae	Microcella	Microcella alkaliphila	279828	menaquinone				1	yes	consistent
17012564	2006	International journal of systematic and evolutionary microbiology	Phycicoccus jejuensis	367299	Phycicoccus	367298	Intrasporangiaceae	85021	Micrococcales	85006	Actinomycetes	1760	Actinomycetota	201174		Bacteria	Bacteria	Actinomycetota	Actinomycetes	Actinomycetales	Dermatophilaceae	Phycicoccus	Phycicoccus jejuensis	367299	menaquinone, MK-8(H4)	H4	8		1	yes	consistent
17012572	2006	International journal of systematic and evolutionary microbiology	Microcella alkalica	355930	Microcella	337004	Microbacteriaceae	85023	Micrococcales	85006	Actinomycetes	1760	Actinomycetota	201174		Bacteria	Bacteria	Actinomycetota	Actinomycetes	Actinomycetales	Microbacteriaceae	Microcella	Microcella alkalica	355930	menaquinone				1	yes	consistent
17082396	2006	International journal of systematic and evolutionary microbiology	Nesterenkonia jeotgali	317018	Nesterenkonia	57494	Micrococcaceae	1268	Micrococcales	85006	Actinomycetes	1760	Actinomycetota	201174		Bacteria	Bacteria	Actinomycetota	Actinomycetes	Actinomycetales	Micrococcaceae	Nesterenkonia	Nesterenkonia sandarakina	317018	menaquinone, MK-7, MK-8, MK-9		7, 8, 9		1	yes	consistent
17220437	2007	International journal of systematic and evolutionary microbiology	Nocardioides furvisabuli	375542	Nocardioides	1839	Nocardioidaceae	85015	Propionibacteriales	85009	Actinomycetes	1760	Actinomycetota	201174		Bacteria	Bacteria	Actinomycetota	Actinomycetes	Propionibacteriales	Nocardioidaceae	Nocardioides	Nocardioides furvisabuli	375542	menaquinone, MK-8(H4)	H4	8	menaquinone, MK-8(H4)	1	yes	consistent
17220441	2007	International journal of systematic and evolutionary microbiology	Nakamurella flavida	363630	Nakamurella	53460	Nakamurellaceae	85031	Nakamurellales	1643684	Actinomycetes	1760	Actinomycetota	201174		Bacteria	Bacteria	Actinomycetota	Actinomycetes	Mycobacteriales	Nakamurellaceae	Nakamurella	Nakamurella flavida	363630	menaquinone, MK-8(H4), MK-9(H4)	H4	8, 9		1	yes	consistent
17220443	2007	International journal of systematic and evolutionary microbiology	Micrococcus flavus	384602	Micrococcus	1269	Micrococcaceae	1268	Micrococcales	85006	Actinomycetes	1760	Actinomycetota	201174		Bacteria	Bacteria	Actinomycetota	Actinomycetes	Actinomycetales	Micrococcaceae	Micrococcus	Micrococcus flavus	384602	menaquinone, MK-7(H2), MK-8(H2)	H2	7, 8		1	yes	consistent
17220458	2007	International journal of systematic and evolutionary microbiology	Actinotalea fermentans	43671	Actinotalea	458839	Cellulomonadaceae	85016	Micrococcales	85006	Actinomycetes	1760	Actinomycetota	201174		Bacteria	Bacteria	Actinomycetota	Actinomycetes	Actinomycetales	Cellulomonadaceae	Actinotalea	Actinotalea fermentans	43671	menaquinone, MK-10(H4), MK-8(H4), MK-9(H4)	H4	10, 8, 9		2	yes	consistent
17220458	2007	International journal of systematic and evolutionary microbiology	Demequina aestuarii	327095	Demequina	577469	Demequinaceae	1042322	Micrococcales	85006	Actinomycetes	1760	Actinomycetota	201174		Bacteria	Bacteria	Actinomycetota	Actinomycetes	Actinomycetales	Demequinaceae	Demequina	Demequina aestuarii	327095	demethylmenaquinone, DMK-9(H4)	H4	9		2	yes	consistent
17267975	2007	International journal of systematic and evolutionary microbiology	Aeromicrobium tamlense	375541	Aeromicrobium	2040	Nocardioidaceae	85015	Propionibacteriales	85009	Actinomycetes	1760	Actinomycetota	201174		Bacteria	Bacteria	Actinomycetota	Actinomycetes	Propionibacteriales	Nocardioidaceae	Aeromicrobium	Aeromicrobium tamlense	375541	menaquinone, MK-9(H4)	H4	9	menaquinone, MK-9(H4)	1	yes	consistent
17267987	2007	International journal of systematic and evolutionary microbiology	Herbiconiux ginsengi	381665	Herbiconiux	881616	Microbacteriaceae	85023	Micrococcales	85006	Actinomycetes	1760	Actinomycetota	201174		Bacteria	Bacteria	Actinomycetota	Actinomycetes	Actinomycetales	Microbacteriaceae	Herbiconiux	Herbiconiux ginsengi	381665	menaquinone, MK-11		11	menaquinone, MK-11	1	yes	consistent
17329784	2007	International journal of systematic and evolutionary microbiology	Williamsia serinedens	391736	Williamsia	85043	Nocardiaceae	85025	Mycobacteriales	85007	Actinomycetes	1760	Actinomycetota	201174		Bacteria	Bacteria	Actinomycetota	Actinomycetes	Mycobacteriales	Mycobacteriaceae	Williamsia_A	Williamsia_A serinedens	391736	menaquinone				1	no	incomparable
17329790	2007	International journal of systematic and evolutionary microbiology	Agromyces allii	393607	Agromyces	33877	Microbacteriaceae	85023	Micrococcales	85006	Actinomycetes	1760	Actinomycetota	201174		Bacteria	Bacteria	Actinomycetota	Actinomycetes	Actinomycetales	Microbacteriaceae	Agromyces	Agromyces allii	393607	menaquinone, MK-11, MK-12		11, 12		1	yes	consistent
17392194	2007	International journal of systematic and evolutionary microbiology	Actinoplanes couchii	403638	Actinoplanes	1865	Micromonosporaceae	28056	Micromonosporales	85008	Actinomycetes	1760	Actinomycetota	201174		Bacteria	Bacteria	Actinomycetota	Actinomycetes	Mycobacteriales	Micromonosporaceae	Actinoplanes	Actinoplanes couchii	403638	menaquinone, MK-9(H4)	H4	9	menaquinone, MK-9(H4)	1	no	incomparable
17392205	2007	International journal of systematic and evolutionary microbiology	Nocardioides marinus	374514	Nocardioides	1839	Nocardioidaceae	85015	Propionibacteriales	85009	Actinomycetes	1760	Actinomycetota	201174		Bacteria	Bacteria	Actinomycetota	Actinomycetes	Propionibacteriales	Nocardioidaceae	Nocardioides	Nocardioides marinus	374514	menaquinone, MK-8(H4)	H4	8		1	yes	consistent
17392211	2007	International journal of systematic and evolutionary microbiology	Ruania albidiflava	366586	Ruania	626119	Ruaniaceae	1331736	Micrococcales	85006	Actinomycetes	1760	Actinomycetota	201174		Bacteria	Bacteria	Actinomycetota	Actinomycetes	Actinomycetales	Beutenbergiaceae	Ruania	Ruania albidiflava	366586	menaquinone, MK-8(H4)	H4	8	menaquinone, MK-8(H4)	1	yes	consistent
17473251	2007	International journal of systematic and evolutionary microbiology	Zhihengliuella halotolerans	370736	Zhihengliuella	370735	Micrococcaceae	1268	Micrococcales	85006	Actinomycetes	1760	Actinomycetota	201174		Bacteria	Bacteria	Actinomycetota	Actinomycetes	Actinomycetales	Micrococcaceae	Zhihengliuella	Zhihengliuella halotolerans	370736	menaquinone, MK-10, MK-8, MK-9		10, 8, 9		1	yes	consistent
17473260	2007	International journal of systematic and evolutionary microbiology	Gordonia malaquae	410332	Gordonia	2053	Gordoniaceae	85026	Mycobacteriales	85007	Actinomycetes	1760	Actinomycetota	201174		Bacteria	Bacteria	Actinomycetota	Actinomycetes	Mycobacteriales	Mycobacteriaceae	Gordonia	Gordonia malaquae	410332	menaquinone, MK-9(H2)	H2	9		1	yes	consistent
17551025	2007	International journal of systematic and evolutionary microbiology	Frondihabitans australicus	386892	Frondihabitans	447237	Microbacteriaceae	85023	Micrococcales	85006	Actinomycetes	1760	Actinomycetota	201174		Bacteria	Bacteria	Actinomycetota	Actinomycetes	Actinomycetales	Microbacteriaceae	Frondihabitans	Frondihabitans australicus	386892	menaquinone, MK-7, MK-8		7, 8	menaquinone, MK-7, MK-8	1	yes	consistent
17551039	2007	International journal of systematic and evolutionary microbiology	Cellulomonas composti	266130	Cellulomonas	1707	Cellulomonadaceae	85016	Micrococcales	85006	Actinomycetes	1760	Actinomycetota	201174		Bacteria	Bacteria	Actinomycetota	Actinomycetes	Actinomycetales	Cellulomonadaceae	Cellulomonas	Cellulomonas composti	266130	menaquinone, MK-8(H4), MK-9(H4)	H4	8, 9		1	yes	consistent
17610144	2007	Antonie van Leeuwenhoek	Yinghuangia seranimata	408067	Yinghuangia	2805681	Streptomycetaceae	2062	Kitasatosporales	85011	Actinomycetes	1760	Actinomycetota	201174		Bacteria	Bacteria	Actinomycetota	Actinomycetes	Streptomycetales	Streptomycetaceae	Yinghuangia	Yinghuangia seranimata	408067	menaquinone, MK-9(H8)	H8	9		1	yes	consistent
17625163	2007	International journal of systematic and evolutionary microbiology	Nocardioides aequoreus	397278	Nocardioides	1839	Nocardioidaceae	85015	Propionibacteriales	85009	Actinomycetes	1760	Actinomycetota	201174		Bacteria	Bacteria	Actinomycetota	Actinomycetes	Propionibacteriales	Nocardioidaceae	Marmoricola	Marmoricola aequoreus	397278	menaquinone, MK-8(H4)	H4	8	menaquinone, MK-8(H4)	1	yes	consistent
17625169	2007	International journal of systematic and evolutionary microbiology	Georgenia ruanii	348442	Georgenia	154116	Bogoriellaceae	145358	Micrococcales	85006	Actinomycetes	1760	Actinomycetota	201174		Bacteria	Bacteria	Actinomycetota	Actinomycetes	Actinomycetales	Actinomycetaceae	Georgenia	Georgenia ruanii	348442	menaquinone, MK-8(H4)	H4	8		1	no	incomparable
17625175	2007	International journal of systematic and evolutionary microbiology	Nocardia terpenica	455432	Nocardia	1817	Nocardiaceae	85025	Mycobacteriales	85007	Actinomycetes	1760	Actinomycetota	201174		Bacteria	Bacteria	Actinomycetota	Actinomycetes	Mycobacteriales	Mycobacteriaceae	Nocardia	Nocardia terpenica	455432	menaquinone, MK-8(H4), MK-8(H4, ω-cycl)	H4	8	menaquinone, MK-8(H4), MK-8(H4, ω-cycl)	1	no	incomparable
17684247	2007	International journal of systematic and evolutionary microbiology	Actinomadura alba	406431	Actinomadura	1988	Thermomonosporaceae	2012	Streptosporangiales	85012	Actinomycetes	1760	Actinomycetota	201174		Bacteria	Bacteria	Actinomycetota	Actinomycetes	Streptosporangiales	Streptosporangiaceae	Actinomadura_C	Actinomadura_C alba	406431	menaquinone, MK-9(H2), MK-9(H4), MK-9(H6)	H2, H4, H6	9		1	no	incomparable
17684249	2007	International journal of systematic and evolutionary microbiology	Amycolatopsis echigonensis	369930	Amycolatopsis	1813	Pseudonocardiaceae	2070	Pseudonocardiales	85010	Actinomycetes	1760	Actinomycetota	201174		Bacteria	Bacteria	Actinomycetota	Actinomycetes	Mycobacteriales	Pseudonocardiaceae	Amycolatopsis	Amycolatopsis echigonensis	369930	menaquinone, MK-9(H4)	H4	9	menaquinone, MK-9(H4)	1	no	incomparable
17766851	2007	International journal of systematic and evolutionary microbiology	Kribbella aluminosa	416017	Kribbella	182639	Kribbellaceae	2726069	Propionibacteriales	85009	Actinomycetes	1760	Actinomycetota	201174		Bacteria	Bacteria	Actinomycetota	Actinomycetes	Propionibacteriales	Kribbellaceae	Kribbella	Kribbella aluminosa	416017	menaquinone, MK-9(H4)	H4	9	menaquinone, MK-9(H4)	1	yes	consistent
17766854	2007	International journal of systematic and evolutionary microbiology	Rhodococcus kyotonensis	398843	Rhodococcus	1827	Nocardiaceae	85025	Mycobacteriales	85007	Actinomycetes	1760	Actinomycetota	201174		Bacteria	Bacteria	Actinomycetota	Actinomycetes	Mycobacteriales	Mycobacteriaceae	Rhodococcus	Rhodococcus kyotonensis	398843	menaquinone, MK-8(H2)	H2	8	menaquinone, MK-8(H2)	1	yes	consistent
17766861	2007	International journal of systematic and evolutionary microbiology	Glycomyces sambucus	380244	Glycomyces	58113	Glycomycetaceae	85034	Glycomycetales	85014	Actinomycetes	1760	Actinomycetota	201174		Bacteria	Bacteria	Actinomycetota	Actinomycetes	Mycobacteriales	Micromonosporaceae	Glycomyces	Glycomyces sambucus	380244	menaquinone				1	yes	consistent
17766865	2007	International journal of systematic and evolutionary microbiology	Modestobacter versicolor	429133	Modestobacter	88138	Geodermatophilaceae	85030	Geodermatophilales	1643682	Actinomycetes	1760	Actinomycetota	201174		Bacteria	Bacteria	Actinomycetota	Actinomycetes	Mycobacteriales	Geodermatophilaceae	Modestobacter	Modestobacter versicolor	429133	menaquinone, MK-9(H4)	H4	9		2	yes	consistent
17766865	2007	International journal of systematic and evolutionary microbiology	Modestobacter multiseptatus	88139	Modestobacter	88138	Geodermatophilaceae	85030	Geodermatophilales	1643682	Actinomycetes	1760	Actinomycetota	201174		Bacteria								88139	menaquinone, MK-9(H4)	H4	9		2	no	incomparable
17766880	2007	International journal of systematic and evolutionary microbiology	Terrabacter aerolatus	422442	Terrabacter	53355	Intrasporangiaceae	85021	Micrococcales	85006	Actinomycetes	1760	Actinomycetota	201174		Bacteria	Bacteria	Actinomycetota	Actinomycetes	Actinomycetales	Dermatophilaceae	Terrabacter	Terrabacter aerolatus	422442	menaquinone, MK-8(H4)	H4	8		1	no	incomparable
17911295	2007	International journal of systematic and evolutionary microbiology	Catenulispora rubra	280293	Catenulispora	414878	Catenulisporaceae	414877	Catenulisporales	414714	Actinomycetes	1760	Actinomycetota	201174		Bacteria	Bacteria	Actinomycetota	Actinomycetes	Streptomycetales	Catenulisporaceae	Catenulispora	Catenulispora rubra	280293	menaquinone, MK-9(H6), MK-9(H8)	H6, H8	9		1	no	incomparable
17911310	2007	International journal of systematic and evolutionary microbiology	Microbacterium marinilacus	415209	Microbacterium	33882	Microbacteriaceae	85023	Micrococcales	85006	Actinomycetes	1760	Actinomycetota	201174		Bacteria	Bacteria	Actinomycetota	Actinomycetes	Actinomycetales	Microbacteriaceae	Microbacterium	Microbacterium marinilacus	415209	menaquinone, MK-10, MK-11, MK-12		10, 11, 12	menaquinone, MK-10, MK-11, MK-12	2	yes	consistent
17911310	2007	International journal of systematic and evolutionary microbiology	Microbacterium sediminicola	415210	Microbacterium	33882	Microbacteriaceae	85023	Micrococcales	85006	Actinomycetes	1760	Actinomycetota	201174		Bacteria								415210	menaquinone, MK-10, MK-11, MK-12		10, 11, 12	menaquinone, MK-10, MK-11, MK-12	2	no	incomparable
17978202	2007	International journal of systematic and evolutionary microbiology	Nocardioides terrigena	424797	Nocardioides	1839	Nocardioidaceae	85015	Propionibacteriales	85009	Actinomycetes	1760	Actinomycetota	201174		Bacteria	Bacteria	Actinomycetota	Actinomycetes	Propionibacteriales	Nocardioidaceae	Nocardioides	Nocardioides terrigena	424797	menaquinone, MK-8(H4)	H4	8		1	yes	consistent
17978207	2007	International journal of systematic and evolutionary microbiology	Cellulosimicrobium terreum	412439	Cellulosimicrobium	157920	Promicromonosporaceae	85017	Micrococcales	85006	Actinomycetes	1760	Actinomycetota	201174		Bacteria	Bacteria	Actinomycetota	Actinomycetes	Actinomycetales	Cellulomonadaceae	Cellulosimicrobium	Cellulosimicrobium terreum	412439	menaquinone, MK-9(H4)	H4	9		1	yes	consistent
17978208	2007	International journal of systematic and evolutionary microbiology	Labedella gwakjiensis	390269	Labedella	390250	Microbacteriaceae	85023	Micrococcales	85006	Actinomycetes	1760	Actinomycetota	201174		Bacteria	Bacteria	Actinomycetota	Actinomycetes	Actinomycetales	Microbacteriaceae	Labedella	Labedella gwakjiensis	390269	menaquinone, MK-10, MK-11		10, 11	menaquinone, MK-10, MK-11	1	yes	consistent
17978234	2007	International journal of systematic and evolutionary microbiology	Actinocatenispora sera	390989	Actinocatenispora	390988	Micromonosporaceae	28056	Micromonosporales	85008	Actinomycetes	1760	Actinomycetota	201174		Bacteria	Bacteria	Actinomycetota	Actinomycetes	Mycobacteriales	Micromonosporaceae	Actinocatenispora	Actinocatenispora sera	390989	menaquinone, MK-9(H4)	H4	9		1	yes	consistent
17978239	2007	International journal of systematic and evolutionary microbiology	Brachybacterium phenoliresistens	396014	Brachybacterium	43668	Dermabacteraceae	85020	Micrococcales	85006	Actinomycetes	1760	Actinomycetota	201174		Bacteria	Bacteria	Actinomycetota	Actinomycetes	Actinomycetales	Dermabacteraceae	Brachybacterium	Brachybacterium phenoliresistens	396014	menaquinone, MK-7		7		1	yes	consistent
18048720	2007	International journal of systematic and evolutionary microbiology	Rhodococcus qingshengii	334542	Rhodococcus	1827	Nocardiaceae	85025	Mycobacteriales	85007	Actinomycetes	1760	Actinomycetota	201174		Bacteria	Bacteria	Actinomycetota	Actinomycetes	Mycobacteriales	Mycobacteriaceae	Rhodococcus	Rhodococcus qingshengii	334542	menaquinone				1	yes	consistent
18048721	2007	International journal of systematic and evolutionary microbiology	Umezawaea tangerina	84725	Umezawaea	583360	Pseudonocardiaceae	2070	Pseudonocardiales	85010	Actinomycetes	1760	Actinomycetota	201174		Bacteria	Bacteria	Actinomycetota	Actinomycetes	Mycobacteriales	Pseudonocardiaceae	Umezawaea	Umezawaea tangerina	84725	menaquinone, MK-9(H4)	H4	9		1	yes	consistent
18048723	2007	International journal of systematic and evolutionary microbiology	Leucobacter chromiireducens	283877	Leucobacter	55968	Microbacteriaceae	85023	Micrococcales	85006	Actinomycetes	1760	Actinomycetota	201174		Bacteria	Bacteria	Actinomycetota	Actinomycetes	Actinomycetales	Microbacteriaceae	Leucobacter	Leucobacter chromiireducens_A	283877	menaquinone, MK-11		11	menaquinone, MK-11	1	no	incomparable
18048726	2007	International journal of systematic and evolutionary microbiology	Lapillicoccus jejuensis	402171	Lapillicoccus	402170	Intrasporangiaceae	85021	Micrococcales	85006	Actinomycetes	1760	Actinomycetota	201174		Bacteria	Bacteria	Actinomycetota	Actinomycetes	Actinomycetales	Dermatophilaceae	Lapillicoccus	Lapillicoccus jejuensis	402171	menaquinone, MK-8(H4)	H4	8	menaquinone, MK-8(H4)	1	yes	consistent
18048757	2007	International journal of systematic and evolutionary microbiology	Nocardioides marinisabuli	419476	Nocardioides	1839	Nocardioidaceae	85015	Propionibacteriales	85009	Actinomycetes	1760	Actinomycetota	201174		Bacteria	Bacteria	Actinomycetota	Actinomycetes	Propionibacteriales	Nocardioidaceae	Nocardioides	Nocardioides marinisabuli	419476	menaquinone, MK-8(H4)	H4	8		1	yes	consistent
18071922	2008	Antonie van Leeuwenhoek	Nocardioides islandensis	433663	Nocardioides	1839	Nocardioidaceae	85015	Propionibacteriales	85009	Actinomycetes	1760	Actinomycetota	201174		Bacteria	Bacteria	Actinomycetota	Actinomycetes	Propionibacteriales	Nocardioidaceae	Nocardioides	Nocardioides islandensis	433663	menaquinone, MK-8(H4)	H4	8		1	yes	consistent
18175682	2008	International journal of systematic and evolutionary microbiology	Arthrobacter humicola	409291	Arthrobacter	1663	Micrococcaceae	1268	Micrococcales	85006	Actinomycetes	1760	Actinomycetota	201174		Bacteria	Bacteria	Actinomycetota	Actinomycetes	Actinomycetales	Micrococcaceae	Arthrobacter	Arthrobacter humicola	409291	menaquinone, MK-9(H2)	H2	9	menaquinone, MK-9(H2)	2	no	incomparable
18175682	2008	International journal of systematic and evolutionary microbiology	Arthrobacter oryzae	409290	Arthrobacter	1663	Micrococcaceae	1268	Micrococcales	85006	Actinomycetes	1760	Actinomycetota	201174		Bacteria	Bacteria	Actinomycetota	Actinomycetes	Actinomycetales	Micrococcaceae	Arthrobacter	Arthrobacter oryzae	409290	menaquinone, MK-9(H2)	H2	9	menaquinone, MK-9(H2)	2	yes	consistent
18175687	2008	International journal of systematic and evolutionary microbiology	Nocardioides daphniae	402297	Nocardioides	1839	Nocardioidaceae	85015	Propionibacteriales	85009	Actinomycetes	1760	Actinomycetota	201174		Bacteria	Bacteria	Actinomycetota	Actinomycetes	Propionibacteriales	Nocardioidaceae	Nocardioides	Nocardioides daphniae	402297	menaquinone, MK-8(H4)	H4	8	menaquinone, MK-8(H4)	1	yes	consistent
18175688	2008	International journal of systematic and evolutionary microbiology	Rothia terrae	396015	Rothia	32207	Micrococcaceae	1268	Micrococcales	85006	Actinomycetes	1760	Actinomycetota	201174		Bacteria	Bacteria	Actinomycetota	Actinomycetes	Actinomycetales	Micrococcaceae	Rothia	Rothia terrae	396015	menaquinone, MK-7		7		1	yes	consistent
18175694	2008	International journal of systematic and evolutionary microbiology	Ornithinimicrobium pekingense	384677	Ornithinimicrobium	125287	Ornithinimicrobiaceae	2805590	Micrococcales	85006	Actinomycetes	1760	Actinomycetota	201174		Bacteria	Bacteria	Actinomycetota	Actinomycetes	Actinomycetales	Dermatophilaceae	Ornithinimicrobium	Ornithinimicrobium pekingense	384677	menaquinone, MK-8(H2), MK-8(H4)	H2, H4	8		1	yes	consistent
18175721	2008	International journal of systematic and evolutionary microbiology	Nocardioides hwasunensis	397258	Nocardioides	1839	Nocardioidaceae	85015	Propionibacteriales	85009	Actinomycetes	1760	Actinomycetota	201174		Bacteria	Bacteria	Actinomycetota	Actinomycetes	Propionibacteriales	Nocardioidaceae	Nocardioides	Nocardioides hwasunensis	397258	menaquinone, MK-8(H4)	H4	8	menaquinone, MK-8(H4)	1	yes	consistent
18218944	2008	International journal of systematic and evolutionary microbiology	Microbacterium ginsengisoli	400772	Microbacterium	33882	Microbacteriaceae	85023	Micrococcales	85006	Actinomycetes	1760	Actinomycetota	201174		Bacteria	Bacteria	Actinomycetota	Actinomycetes	Actinomycetales	Microbacteriaceae	Microbacterium	Microbacterium ginsengisoli	400772	menaquinone, MK-11, MK-12		11, 12	menaquinone, MK-11, MK-12	1	no	incomparable
18218957	2008	International journal of systematic and evolutionary microbiology	Brevibacterium marinum	418643	Brevibacterium	1696	Brevibacteriaceae	85019	Micrococcales	85006	Actinomycetes	1760	Actinomycetota	201174		Bacteria	Bacteria	Actinomycetota	Actinomycetes	Actinomycetales	Brevibacteriaceae	Brevibacterium	Brevibacterium marinum	418643	menaquinone, MK-8(H2)	H2	8	menaquinone, MK-8(H2)	1	no	incomparable
18319451	2008	International journal of systematic and evolutionary microbiology	Flavimobilis soli	442709	Flavimobilis	2756312	Jonesiaceae	85022	Micrococcales	85006	Actinomycetes	1760	Actinomycetota	201174		Bacteria	Bacteria	Actinomycetota	Actinomycetes	Actinomycetales	Cellulomonadaceae	Flavimobilis	Flavimobilis soli	442709	menaquinone, MK-9		9		1	yes	consistent
18319462	2008	International journal of systematic and evolutionary microbiology	Pedococcus dokdonensis	443156	Pedococcus	2805645	Intrasporangiaceae	85021	Micrococcales	85006	Actinomycetes	1760	Actinomycetota	201174		Bacteria	Bacteria	Actinomycetota	Actinomycetes	Actinomycetales	Dermatophilaceae	Pedococcus	Pedococcus dokdonensis	443156	menaquinone, MK-8(H4)	H4	8		1	no	incomparable
18319473	2008	International journal of systematic and evolutionary microbiology	Microbacterium hatanonis	404366	Microbacterium	33882	Microbacteriaceae	85023	Micrococcales	85006	Actinomycetes	1760	Actinomycetota	201174		Bacteria	Bacteria	Actinomycetota	Actinomycetes	Actinomycetales	Microbacteriaceae	Microbacterium	Microbacterium hatanonis	404366	menaquinone, MK-11, MK-12		11, 12		1	yes	consistent
18319479	2008	International journal of systematic and evolutionary microbiology	Streptoalloteichus tenebrarius	1933	Streptoalloteichus	2016	Pseudonocardiaceae	2070	Pseudonocardiales	85010	Actinomycetes	1760	Actinomycetota	201174		Bacteria	Bacteria	Actinomycetota	Actinomycetes	Mycobacteriales	Pseudonocardiaceae	Streptoalloteichus	Streptoalloteichus tenebrarius	1933	menaquinone, MK-10(H4), MK-10(H6), MK-9(H4), MK-9(H6)	H4, H6	10, 9		1	no	incomparable
18319481	2008	International journal of systematic and evolutionary microbiology	Nocardiopsis quinghaiensis	464995	Nocardiopsis	2013	Nocardiopsaceae	83676	Streptosporangiales	85012	Actinomycetes	1760	Actinomycetota	201174		Bacteria	Bacteria	Actinomycetota	Actinomycetes	Streptosporangiales	Streptosporangiaceae	Nocardiopsis	Nocardiopsis quinghaiensis	464995	menaquinone, MK-10, MK-10(H2), MK-11, MK-11(H2)	H2	10, 11		1	yes	consistent
18398170	2008	International journal of systematic and evolutionary microbiology	Tessaracoccus flavescens	399497	Tessaracoccus	72763	Propionibacteriaceae	31957	Propionibacteriales	85009	Actinomycetes	1760	Actinomycetota	201174		Bacteria	Bacteria	Actinomycetota	Actinomycetes	Propionibacteriales	Propionibacteriaceae	Arachnia	Arachnia flavescens	399497	menaquinone, MK-9(H4)	H4	9		1	yes	consistent
18398212	2008	International journal of systematic and evolutionary microbiology	Microterricola viridarii	412690	Microterricola	518733	Microbacteriaceae	85023	Micrococcales	85006	Actinomycetes	1760	Actinomycetota	201174		Bacteria	Bacteria	Actinomycetota	Actinomycetes	Actinomycetales	Microbacteriaceae	Microterricola	Microterricola viridarii	412690	menaquinone, MK-12		12		1	yes	consistent
18450694	2008	International journal of systematic and evolutionary microbiology	Streptomyces deccanensis	424188	Streptomyces	1883	Streptomycetaceae	2062	Kitasatosporales	85011	Actinomycetes	1760	Actinomycetota	201174		Bacteria	Bacteria	Actinomycetota	Actinomycetes	Streptomycetales	Streptomycetaceae	Streptomyces	Streptomyces deccanensis	424188	menaquinone, MK-9(H4), MK-9(H6), MK-9(H8)	H4, H6, H8	9		1	yes	consistent
18450709	2008	International journal of systematic and evolutionary microbiology	Jiangella alkaliphila	419479	Jiangella	281472	Jiangellaceae	1217100	Jiangellales	1217098	Actinomycetes	1760	Actinomycetota	201174		Bacteria	Bacteria	Actinomycetota	Actinomycetes	Jiangellales	Jiangellaceae	Jiangella	Jiangella alkaliphila	419479	menaquinone, MK-9(H4)	H4	9		1	no	incomparable
18450710	2008	International journal of systematic and evolutionary microbiology	Saccharopolyspora antimicrobica	455193	Saccharopolyspora	1835	Pseudonocardiaceae	2070	Pseudonocardiales	85010	Actinomycetes	1760	Actinomycetota	201174		Bacteria	Bacteria	Actinomycetota	Actinomycetes	Mycobacteriales	Pseudonocardiaceae	Saccharopolyspora	Saccharopolyspora antimicrobica	455193	menaquinone, MK-9(H4)	H4	9		1	yes	consistent
18450717	2008	International journal of systematic and evolutionary microbiology	Adlercreutzia equolifaciens	446660	Adlercreutzia	447020	Eggerthellaceae	1643826	Eggerthellales	1643822	Coriobacteriia	84998	Actinomycetota	201174		Bacteria	Bacteria	Actinomycetota	Coriobacteriia	Coriobacteriales	Eggerthellaceae	Adlercreutzia	Adlercreutzia equolifaciens	446660	dimethylmenaquinone, menaquinone, methylmenaquinone, DMMK-6, MMK-6		6	dimethylmenaquinone, methylmenaquinone, DMMK-6, MMK-6	1	yes	incomparable
18523169	2008	International journal of systematic and evolutionary microbiology	Kocuria flava	446860	Kocuria	57493	Micrococcaceae	1268	Micrococcales	85006	Actinomycetes	1760	Actinomycetota	201174		Bacteria	Bacteria	Actinomycetota	Actinomycetes	Actinomycetales	Micrococcaceae	Kocuria	Kocuria flava	446860	menaquinone, MK-8(H2), MK-9(H2)	H2	8, 9	menaquinone, MK-8(H2), MK-9(H2)	2	yes	consistent
18523169	2008	International journal of systematic and evolutionary microbiology	Kocuria turfanensis	388357	Kocuria	57493	Micrococcaceae	1268	Micrococcales	85006	Actinomycetes	1760	Actinomycetota	201174		Bacteria	Bacteria	Actinomycetota	Actinomycetes	Actinomycetales	Micrococcaceae	Kocuria	Kocuria turfanensis	388357	menaquinone, MK-8(H2), MK-9(H2)	H2	8, 9	menaquinone, MK-8(H2), MK-9(H2)	2	yes	consistent
18523170	2008	International journal of systematic and evolutionary microbiology	Agromyces terreus	424795	Agromyces	33877	Microbacteriaceae	85023	Micrococcales	85006	Actinomycetes	1760	Actinomycetota	201174		Bacteria	Bacteria	Actinomycetota	Actinomycetes	Actinomycetales	Microbacteriaceae	Agromyces	Agromyces terreus	424795	menaquinone, MK-10, MK-11, MK-12		10, 11, 12		1	yes	consistent
18523172	2008	International journal of systematic and evolutionary microbiology	Microterricola gilva	393267	Microterricola	518733	Microbacteriaceae	85023	Micrococcales	85006	Actinomycetes	1760	Actinomycetota	201174		Bacteria	Bacteria	Actinomycetota	Actinomycetes	Actinomycetales	Microbacteriaceae	Microterricola	Microterricola gilva	393267	menaquinone, MK-11		11		1	yes	consistent
18523178	2008	International journal of systematic and evolutionary microbiology	Nesterenkonia halophila	302044	Nesterenkonia	57494	Micrococcaceae	1268	Micrococcales	85006	Actinomycetes	1760	Actinomycetota	201174		Bacteria	Bacteria	Actinomycetota	Actinomycetes	Actinomycetales	Micrococcaceae	Nesterenkonia	Nesterenkonia halophila	302044	menaquinone, MK-8		8	menaquinone, MK-8	1	no	incomparable
18599689	2008	International journal of systematic and evolutionary microbiology	Fodinicola feengrottensis	435914	Fodinicola	435913			Mycobacteriales	85007	Actinomycetes	1760	Actinomycetota	201174		Bacteria	Bacteria	Actinomycetota	Actinomycetes	Mycobacteriales	HKI-0501	Fodinicola	Fodinicola feengrottensis	435914	menaquinone, MK-9(H4), MK-9(H6), MK-9(H8)	H4, H6, H8	9	menaquinone, MK-9(H4), MK-9(H6), MK-9(H8)	1	no	incomparable
18599692	2008	International journal of systematic and evolutionary microbiology	Humibacillus xanthopallidus	412689	Humibacillus	556178	Intrasporangiaceae	85021	Micrococcales	85006	Actinomycetes	1760	Actinomycetota	201174		Bacteria	Bacteria	Actinomycetota	Actinomycetes	Actinomycetales	Dermatophilaceae	Humibacillus	Humibacillus xanthopallidus	412689	menaquinone, MK-8(H4)	H4	8	menaquinone, MK-8(H4)	1	yes	consistent
18599710	2008	International journal of systematic and evolutionary microbiology	Pseudosporangium ferrugineum	439699	Pseudosporangium	439698	Micromonosporaceae	28056	Micromonosporales	85008	Actinomycetes	1760	Actinomycetota	201174		Bacteria	Bacteria	Actinomycetota	Actinomycetes	Mycobacteriales	Micromonosporaceae	Actinoplanes	Actinoplanes ferrugineus_A	439699	menaquinone, MK-9(H6)	H6	9	menaquinone, MK-9(H6)	1	yes	consistent
18676463	2008	International journal of systematic and evolutionary microbiology	Thermobifida halotolerans	483545	Thermobifida	83677	Nocardiopsaceae	83676	Streptosporangiales	85012	Actinomycetes	1760	Actinomycetota	201174		Bacteria	Bacteria	Actinomycetota	Actinomycetes	Streptosporangiales	Streptosporangiaceae	Thermobifida	Thermobifida halotolerans	483545	menaquinone, MK-10(H6), MK-10(H8)	H6, H8	10		1	yes	consistent
18676469	2008	International journal of systematic and evolutionary microbiology	Aeromicrobium flavum	416568	Aeromicrobium	2040	Nocardioidaceae	85015	Propionibacteriales	85009	Actinomycetes	1760	Actinomycetota	201174		Bacteria	Bacteria	Actinomycetota	Actinomycetes	Propionibacteriales	Nocardioidaceae	Aeromicrobium	Aeromicrobium flavum	416568	menaquinone, MK-8(H4), MK-9(H4)	H4	8, 9		1	yes	consistent
18676473	2008	International journal of systematic and evolutionary microbiology	Cellulomonas chitinilytica	398759	Cellulomonas	1707	Cellulomonadaceae	85016	Micrococcales	85006	Actinomycetes	1760	Actinomycetota	201174		Bacteria	Bacteria	Actinomycetota	Actinomycetes	Actinomycetales	Cellulomonadaceae	Cellulomonas	Cellulomonas chitinilytica	398759	menaquinone, MK-9(H4)	H4	9		1	yes	consistent
18676480	2008	International journal of systematic and evolutionary microbiology	Pseudarthrobacter defluvii	410837	Pseudarthrobacter	1742993	Micrococcaceae	1268	Micrococcales	85006	Actinomycetes	1760	Actinomycetota	201174		Bacteria	Bacteria	Actinomycetota	Actinomycetes	Actinomycetales	Micrococcaceae	Arthrobacter	Arthrobacter defluvii_A	410837	menaquinone, MK-9(H2)	H2	9	menaquinone, MK-9(H2)	1	yes	consistent
18768598	2008	International journal of systematic and evolutionary microbiology	Aeromicrobium ginsengisoli	363867	Aeromicrobium	2040	Nocardioidaceae	85015	Propionibacteriales	85009	Actinomycetes	1760	Actinomycetota	201174		Bacteria	Bacteria	Actinomycetota	Actinomycetes	Propionibacteriales	Nocardioidaceae	Aeromicrobium	Aeromicrobium ginsengisoli	363867	menaquinone, MK-9(H4)	H4	9		1	yes	consistent
18768604	2008	International journal of systematic and evolutionary microbiology	Nocardioides salarius	374513	Nocardioides	1839	Nocardioidaceae	85015	Propionibacteriales	85009	Actinomycetes	1760	Actinomycetota	201174		Bacteria	Bacteria	Actinomycetota	Actinomycetes	Propionibacteriales	Nocardioidaceae	Nocardioides	Nocardioides salarius	374513	menaquinone, MK-8(H4)	H4	8		1	yes	consistent
18768607	2008	International journal of systematic and evolutionary microbiology	Haloactinospora alba	405555	Haloactinospora	405552	Nocardiopsaceae	83676	Streptosporangiales	85012	Actinomycetes	1760	Actinomycetota	201174		Bacteria	Bacteria	Actinomycetota	Actinomycetes	Streptosporangiales	Streptosporangiaceae	Haloactinospora	Haloactinospora alba	405555	menaquinone, MK-10(H8), MK-11(H4), MK-11(H6), MK-11(H8)	H4, H6, H8	10, 11		1	yes	consistent
18768634	2008	International journal of systematic and evolutionary microbiology	Microterricola pindariensis	478010	Microterricola	518733	Microbacteriaceae	85023	Micrococcales	85006	Actinomycetes	1760	Actinomycetota	201174		Bacteria	Bacteria	Actinomycetota	Actinomycetes	Actinomycetales	Microbacteriaceae	Microterricola	Microterricola pindariensis	478010	menaquinone, MK-10, MK-11		10, 11		1	yes	consistent
18842843	2008	International journal of systematic and evolutionary microbiology	Nocardioides agariphilus	433664	Nocardioides	1839	Nocardioidaceae	85015	Propionibacteriales	85009	Actinomycetes	1760	Actinomycetota	201174		Bacteria	Bacteria	Actinomycetota	Actinomycetes	Propionibacteriales	Nocardioidaceae	Nocardioides	Nocardioides agariphilus	433664	menaquinone, MK-8(H4)	H4	8		3	no	incomparable
18842843	2008	International journal of systematic and evolutionary microbiology	Nocardioides bigeumensis	433657	Nocardioides	1839	Nocardioidaceae	85015	Propionibacteriales	85009	Actinomycetes	1760	Actinomycetota	201174		Bacteria								433657	menaquinone, MK-8(H4)	H4	8		3	no	incomparable
18842843	2008	International journal of systematic and evolutionary microbiology	Nocardioides koreensis	433651	Nocardioides	1839	Nocardioidaceae	85015	Propionibacteriales	85009	Actinomycetes	1760	Actinomycetota	201174		Bacteria								433651	menaquinone, MK-8(H4)	H4	8		3	no	incomparable
18842844	2008	International journal of systematic and evolutionary microbiology	Agrococcus jejuensis	399736	Agrococcus	46352	Microbacteriaceae	85023	Micrococcales	85006	Actinomycetes	1760	Actinomycetota	201174		Bacteria	Bacteria	Actinomycetota	Actinomycetes	Actinomycetales	Microbacteriaceae	Agrococcus	Agrococcus jejuensis	399736	menaquinone, MK-10, MK-9		10, 9		1	yes	consistent
18842868	2008	International journal of systematic and evolutionary microbiology	Pedococcus bigeumensis	433644	Pedococcus	2805645	Intrasporangiaceae	85021	Micrococcales	85006	Actinomycetes	1760	Actinomycetota	201174		Bacteria	Bacteria	Actinomycetota	Actinomycetes	Actinomycetales	Dermatophilaceae	Pedococcus	Pedococcus bigeumensis	433644	menaquinone, MK-8(H4)	H4	8	menaquinone, MK-8(H4)	1	yes	consistent
18842869	2008	International journal of systematic and evolutionary microbiology	Marihabitans asiaticum	415218	Marihabitans	568214	Intrasporangiaceae	85021	Micrococcales	85006	Actinomycetes	1760	Actinomycetota	201174		Bacteria	Bacteria	Actinomycetota	Actinomycetes	Actinomycetales	Dermatophilaceae	Marihabitans	Marihabitans asiaticum	415218	menaquinone, MK-8(H4)	H4	8	menaquinone, MK-8(H4)	1	yes	consistent
18842872	2008	International journal of systematic and evolutionary microbiology	Actinopolymorpha rutila	446787	Actinopolymorpha	117156	Actinopolymorphaceae	2805400	Propionibacteriales	85009	Actinomycetes	1760	Actinomycetota	201174		Bacteria	Bacteria	Actinomycetota	Actinomycetes	Propionibacteriales	Actinopolymorphaceae	Actinopolymorpha	Actinopolymorpha rutila	446787	menaquinone				1	yes	consistent
18929936	2008	Systematic and applied microbiology	Saccharopolyspora endophytica	543886	Saccharopolyspora	1835	Pseudonocardiaceae	2070	Pseudonocardiales	85010	Actinomycetes	1760	Actinomycetota	201174		Bacteria	Bacteria	Actinomycetota	Actinomycetes	Mycobacteriales	Pseudonocardiaceae	Saccharopolyspora	Saccharopolyspora endophytica	543886	menaquinone, MK-9(H4)	H4	9		1	yes	consistent
18984695	2008	International journal of systematic and evolutionary microbiology	Leucobacter tardus	501483	Leucobacter	55968	Microbacteriaceae	85023	Micrococcales	85006	Actinomycetes	1760	Actinomycetota	201174		Bacteria	Bacteria	Actinomycetota	Actinomycetes	Actinomycetales	Microbacteriaceae	Leucobacter	Leucobacter tardus	501483	menaquinone, MK-10, MK-11, MK-9		10, 11, 9		1	yes	consistent
18984700	2008	International journal of systematic and evolutionary microbiology	Streptomyces specialis	498367	Streptomyces	1883	Streptomycetaceae	2062	Kitasatosporales	85011	Actinomycetes	1760	Actinomycetota	201174		Bacteria	Bacteria	Actinomycetota	Actinomycetes	Streptomycetales	Streptomycetaceae	Streptomyces	Streptomyces specialis	498367	menaquinone, MK-10(H0), MK-10(H4), MK-10(H6), MK-9(H4), MK-9(H6), MK-9(H8)	H0, H4, H6, H8	10, 9		1	yes	consistent
19060049	2008	International journal of systematic and evolutionary microbiology	Microlunatus panaciterrae	400768	Microlunatus	29404	Propionibacteriaceae	31957	Propionibacteriales	85009	Actinomycetes	1760	Actinomycetota	201174		Bacteria	Bacteria	Actinomycetota	Actinomycetes	Propionibacteriales	Propionibacteriaceae	Microlunatus_C	Microlunatus_C panaciterrae	400768	menaquinone, MK-9(H4)	H4	9	menaquinone, MK-9(H4)	1	yes	consistent
19060050	2008	International journal of systematic and evolutionary microbiology	Salinibacterium xinjiangense	386302	Salinibacterium	235888	Microbacteriaceae	85023	Micrococcales	85006	Actinomycetes	1760	Actinomycetota	201174		Bacteria	Bacteria	Actinomycetota	Actinomycetes	Actinomycetales	Microbacteriaceae	Rhodoglobus	Rhodoglobus xinjiangensis	386302	menaquinone, MK-10		10	menaquinone, MK-10	1	yes	consistent
19060057	2008	International journal of systematic and evolutionary microbiology	Klugiella xanthotipulae	244735	Klugiella	580374	Microbacteriaceae	85023	Micrococcales	85006	Actinomycetes	1760	Actinomycetota	201174		Bacteria	Bacteria	Actinomycetota	Actinomycetes	Actinomycetales	Microbacteriaceae	Klugiella	Klugiella xanthotipulae	244735	menaquinone, MK-11, MK-12		11, 12	menaquinone, MK-11, MK-12	1	yes	consistent
19060084	2008	International journal of systematic and evolutionary microbiology	Cellulomonas aerilata	515326	Cellulomonas	1707	Cellulomonadaceae	85016	Micrococcales	85006	Actinomycetes	1760	Actinomycetota	201174		Bacteria	Bacteria	Actinomycetota	Actinomycetes	Actinomycetales	Cellulomonadaceae	Pengzhenrongella	Pengzhenrongella aerilata	515326	menaquinone, MK-9(H4)	H4	9	menaquinone, MK-9(H4)	1	yes	consistent
19060085	2008	International journal of systematic and evolutionary microbiology	Microbacterium profundi	450380	Microbacterium	33882	Microbacteriaceae	85023	Micrococcales	85006	Actinomycetes	1760	Actinomycetota	201174		Bacteria	Bacteria	Actinomycetota	Actinomycetes	Actinomycetales	Microbacteriaceae	Microbacterium	Microbacterium profundi	450380	menaquinone, MK-12, MK-13		12, 13		1	yes	consistent
19196763	2009	International journal of systematic and evolutionary microbiology	Sinomonas atrocyanea	37927	Sinomonas	596707	Micrococcaceae	1268	Micrococcales	85006	Actinomycetes	1760	Actinomycetota	201174		Bacteria	Bacteria	Actinomycetota	Actinomycetes	Actinomycetales	Micrococcaceae	Sinomonas	Sinomonas atrocyanea	37927	menaquinone, MK-6(H2), MK-8(H2), MK-9(H2)	H2	6, 8, 9		2	yes	consistent
19196763	2009	International journal of systematic and evolutionary microbiology	Sinomonas flava	496857	Sinomonas	596707	Micrococcaceae	1268	Micrococcales	85006	Actinomycetes	1760	Actinomycetota	201174		Bacteria								496857	menaquinone, MK-6(H2), MK-8(H2), MK-9(H2)	H2	6, 8, 9		2	no	incomparable
19196765	2009	International journal of systematic and evolutionary microbiology	Pseudarthrobacter phenanthrenivorans	361575	Pseudarthrobacter	1742993	Micrococcaceae	1268	Micrococcales	85006	Actinomycetes	1760	Actinomycetota	201174		Bacteria	Bacteria	Actinomycetota	Actinomycetes	Actinomycetales	Micrococcaceae	Arthrobacter	Arthrobacter phenanthrenivorans	361575	menaquinone, MK-8		8		1	yes	consistent
19196766	2009	International journal of systematic and evolutionary microbiology	Nocardioides sediminis	433648	Nocardioides	1839	Nocardioidaceae	85015	Propionibacteriales	85009	Actinomycetes	1760	Actinomycetota	201174		Bacteria	Bacteria	Actinomycetota	Actinomycetes	Propionibacteriales	Nocardioidaceae	Nocardioides	Nocardioides sediminis	433648	menaquinone, MK-8(H4)	H4	8	menaquinone, MK-8(H4)	1	yes	consistent
19244424	2009	International journal of systematic and evolutionary microbiology	Streptomyces xiamenensis	408015	Streptomyces	1883	Streptomycetaceae	2062	Kitasatosporales	85011	Actinomycetes	1760	Actinomycetota	201174		Bacteria	Bacteria	Actinomycetota	Actinomycetes	Streptomycetales	Streptomycetaceae	Streptomyces	Streptomyces xiamenensis	408015	menaquinone, MK-9(H4), MK-9(H6)	H4, H6	9		1	yes	consistent
19244426	2009	International journal of systematic and evolutionary microbiology	Glaciibacter superstes	501023	Glaciibacter	501022	Microbacteriaceae	85023	Micrococcales	85006	Actinomycetes	1760	Actinomycetota	201174		Bacteria	Bacteria	Actinomycetota	Actinomycetes	Actinomycetales	Microbacteriaceae	SCRE01	SCRE01 sp030866825	501023	menaquinone, MK-11, MK-12, MK-13		11, 12, 13		1	yes	consistent
19244439	2009	International journal of systematic and evolutionary microbiology	Kineosporia babensis	499548	Kineosporia	49184	Kineosporiaceae	83778	Kineosporiales	622452	Actinomycetes	1760	Actinomycetota	201174		Bacteria	Bacteria	Actinomycetota	Actinomycetes	Actinomycetales	Kineosporiaceae	Kineosporia	Kineosporia babensis	499548	menaquinone, MK-9(H4)	H4	9		1	yes	consistent
19244444	2009	International journal of systematic and evolutionary microbiology	Stackebrandtia albiflava	406432	Stackebrandtia	283810	Glycomycetaceae	85034	Glycomycetales	85014	Actinomycetes	1760	Actinomycetota	201174		Bacteria	Bacteria	Actinomycetota	Actinomycetes	Mycobacteriales	Micromonosporaceae	Stackebrandtia	Stackebrandtia albiflava	406432	menaquinone, MK-10(H4), MK-10(H6), MK-11(H4), MK-11(H6)	H4, H6	10, 11		1	no	incomparable
19329581	2009	International journal of systematic and evolutionary microbiology	Demequina lutea	431489	Demequina	577469	Demequinaceae	1042322	Micrococcales	85006	Actinomycetes	1760	Actinomycetota	201174		Bacteria	Bacteria	Actinomycetota	Actinomycetes	Actinomycetales	Demequinaceae	Demequina	Demequina lutea	431489	demethylmenaquinone, DMK-9(H4)	H4	9		1	yes	consistent
19329599	2009	International journal of systematic and evolutionary microbiology	Streptomyces nanshensis	518642	Streptomyces	1883	Streptomycetaceae	2062	Kitasatosporales	85011	Actinomycetes	1760	Actinomycetota	201174		Bacteria	Bacteria	Actinomycetota	Actinomycetes	Streptomycetales	Streptomycetaceae	Streptomyces	Streptomyces nanshensis_A	518642	menaquinone				1	no	incomparable
19329620	2009	International journal of systematic and evolutionary microbiology	Arthrobacter alkaliphilus	369936	Arthrobacter	1663	Micrococcaceae	1268	Micrococcales	85006	Actinomycetes	1760	Actinomycetota	201174		Bacteria	Bacteria	Actinomycetota	Actinomycetes	Actinomycetales	Micrococcaceae	Arthrobacter	Arthrobacter alkaliphilus	369936	menaquinone, MK-9(H2)	H2	9	menaquinone, MK-9(H2)	1	no	incomparable
19329620	2009	International journal of systematic and evolutionary microbiology	Pseudarthrobacter niigatensis	369935	Pseudoarthrobacter	1742993	Micrococcaceae	1268	Micrococcales	85006	Actinomycetes	1760	Actinomycetota	201174		Bacteria	Bacteria	Actinomycetota	Actinomycetes	Actinomycetales	Micrococcaceae	Arthrobacter	Arthrobacter niigatensis	369935	menaquinone, MK-9(H2)	H2	9	menaquinone, MK-9(H2)	1	yes	consistent
19329620	2009	International journal of systematic and evolutionary microbiology	Sinomonas albida	369942	Sinomonas	596707	Micrococcaceae	1268	Micrococcales	85006	Actinomycetes	1760	Actinomycetota	201174		Bacteria	Bacteria	Actinomycetota	Actinomycetes	Actinomycetales	Micrococcaceae	Sinomonas	Sinomonas albida	369942	menaquinone, MK-9(H2)	H2	9	menaquinone, MK-9(H2)	1	yes	consistent
19329620	2009	International journal of systematic and evolutionary microbiology	Sinomonas echigonensis	369940	Sinomonas	596706	Micrococcaceae	1268	Micrococcales	85006	Actinomycetes	1760	Actinomycetota	201174		Bacteria								369940	menaquinone, MK-9(H2)	H2	9	menaquinone, MK-9(H2)	1	no	incomparable
19329622	2009	International journal of systematic and evolutionary microbiology	Iamia majanohamensis	467976	Iamia	467975	Iamiaceae	633392	Acidimicrobiales	84993	Acidimicrobiia	84992	Actinomycetota	201174		Bacteria	Bacteria	Actinomycetota	Acidimicrobiia	Acidimicrobiales	Iamiaceae	Iamia	Iamia majanohamensis	467976	menaquinone, MK-9(H6)	H6	9	menaquinone, MK-9(H6)	1	yes	consistent
19406780	2009	International journal of systematic and evolutionary microbiology	Planotetraspora thailandica	487172	Planotetraspora	58120	Streptosporangiaceae	2004	Streptosporangiales	85012	Actinomycetes	1760	Actinomycetota	201174		Bacteria	Bacteria	Actinomycetota	Actinomycetes	Streptosporangiales	Streptosporangiaceae	Planotetraspora	Planotetraspora thailandica	487172	menaquinone, MK-9(H4)	H4	9		1	no	incomparable
19406785	2009	International journal of systematic and evolutionary microbiology	Microbacterium binotii	462710	Microbacterium	33882	Microbacteriaceae	85023	Micrococcales	85006	Actinomycetes	1760	Actinomycetota	201174		Bacteria	Bacteria	Actinomycetota	Actinomycetes	Actinomycetales	Microbacteriaceae	Microbacterium	Microbacterium binotii	462710	menaquinone, MK-10, MK-11, MK-12		10, 11, 12	menaquinone, MK-11, MK-12	1	yes	consistent
19406795	2009	International journal of systematic and evolutionary microbiology	Micrococcus endophyticus	455343	Micrococcus	1269	Micrococcaceae	1268	Micrococcales	85006	Actinomycetes	1760	Actinomycetota	201174		Bacteria	Bacteria	Actinomycetota	Actinomycetes	Actinomycetales	Micrococcaceae	Micrococcus	Micrococcus endophyticus	455343	menaquinone, MK-7(H2), MK-8(H2)	H2	7, 8		1	yes	consistent
19406798	2009	International journal of systematic and evolutionary microbiology	Kineococcus xinjiangensis	512762	Kineococcus	33981	Kineosporiaceae	83778	Kineosporiales	622452	Actinomycetes	1760	Actinomycetota	201174		Bacteria	Bacteria	Actinomycetota	Actinomycetes	Actinomycetales	Kineococcaceae	Kineococcus	Kineococcus xinjiangensis	512762	menaquinone, MK-9(H2)	H2	9	menaquinone, MK-9(H2)	1	yes	consistent
19502337	2009	International journal of systematic and evolutionary microbiology	Trueperella abortisuis	445930	Trueperella	1069494	Actinomycetaceae	2049	Actinomycetales	2037	Actinomycetes	1760	Actinomycetota	201174		Bacteria	Bacteria	Actinomycetota	Actinomycetes	Actinomycetales	Actinomycetaceae	Trueperella	Trueperella abortisuis	445930	menaquinone, MK-10(H4)	H4	10		1	yes	consistent
19502341	2009	International journal of systematic and evolutionary microbiology	Streptomyces sedi	555059	Streptomyces	1883	Streptomycetaceae	2062	Kitasatosporales	85011	Actinomycetes	1760	Actinomycetota	201174		Bacteria	Bacteria	Actinomycetota	Actinomycetes	Streptomycetales	Streptomycetaceae	Streptomyces	Streptomyces sedi	555059	menaquinone, MK-10(H4), MK-10(H6), MK-10(H8), MK-11(H4), MK-11(H6), MK-11(H8), MK-9(H4), MK-9(H6), MK-9(H8)	H4, H6, H8	10, 11, 9		1	no	incomparable
19502343	2009	International journal of systematic and evolutionary microbiology	Saccharothrix violaceirubra	413306	Saccharothrix	2071	Pseudonocardiaceae	2070	Pseudonocardiales	85010	Actinomycetes	1760	Actinomycetota	201174		Bacteria	Bacteria	Actinomycetota	Actinomycetes	Mycobacteriales	Pseudonocardiaceae	Actinosynnema	Actinosynnema violaceirubrum	413306	menaquinone, MK-9(H4)	H4	9		1	yes	consistent
19541443	2009	Systematic and applied microbiology	Kytococcus aerolatus	592308	Kytococcus	57499	Kytococcaceae	2805426	Micrococcales	85006	Actinomycetes	1760	Actinomycetota	201174		Bacteria	Bacteria	Actinomycetota	Actinomycetes	Actinomycetales	Dermatophilaceae	Kytococcus	Kytococcus aerolatus	592308	menaquinone, MK-7, MK-8		7, 8	menaquinone, MK-7, MK-8	1	yes	consistent
19542111	2009	International journal of systematic and evolutionary microbiology	Adlercreutzia mucosicola	580026	Adlercreutzia	447020	Eggerthellaceae	1643826	Eggerthellales	1643822	Coriobacteriia	84998	Actinomycetota	201174		Bacteria	Bacteria	Actinomycetota	Coriobacteriia	Coriobacteriales	Eggerthellaceae	Adlercreutzia	Adlercreutzia mucosicola	580026	menaquinone				1	no	incomparable
19542138	2009	International journal of systematic and evolutionary microbiology	Krasilnikoviella flava	526729	Krasilnikoviella	1914244	Promicromonosporaceae	85017	Micrococcales	85006	Actinomycetes	1760	Actinomycetota	201174		Bacteria	Bacteria	Actinomycetota	Actinomycetes	Actinomycetales	Cellulomonadaceae	Isoptericola	Isoptericola flavus	526729	menaquinone, MK-9(H4)	H4	9		1	yes	consistent
19542141	2009	International journal of systematic and evolutionary microbiology	Sphaerisporangium album	509200	Sphaerisporangium	321315	Streptosporangiaceae	2004	Streptosporangiales	85012	Actinomycetes	1760	Actinomycetota	201174		Bacteria	Bacteria	Actinomycetota	Actinomycetes	Streptosporangiales	Streptosporangiaceae	Sphaerisporangium	Sphaerisporangium album	509200	menaquinone, MK-9(H4)	H4	9	menaquinone, MK-9(H4)	2	yes	consistent
19542141	2009	International journal of systematic and evolutionary microbiology	Sphaerisporangium flaviroseum	509199	Sphaerisporangium	321315	Streptosporangiaceae	2004	Streptosporangiales	85012	Actinomycetes	1760	Actinomycetota	201174		Bacteria								509199	menaquinone, MK-9(H4)	H4	9	menaquinone, MK-9(H4)	2	no	incomparable
19567573	2009	International journal of systematic and evolutionary microbiology	Georgenia thermotolerans	527326	Georgenia	154116	Bogoriellaceae	145358	Micrococcales	85006	Actinomycetes	1760	Actinomycetota	201174		Bacteria	Bacteria	Actinomycetota	Actinomycetes	Actinomycetales	Actinomycetaceae	Georgenia	Georgenia thermotolerans	527326	menaquinone, MK-8(H4)	H4	8		1	yes	consistent
19567581	2009	International journal of systematic and evolutionary microbiology	Microbacterium invictum	515415	Microbacterium	33882	Microbacteriaceae	85023	Micrococcales	85006	Actinomycetes	1760	Actinomycetota	201174		Bacteria	Bacteria	Actinomycetota	Actinomycetes	Actinomycetales	Microbacteriaceae	Microbacterium	Microbacterium invictum	515415	menaquinone, MK-11, MK-12		11, 12		1	yes	consistent
19567582	2009	International journal of systematic and evolutionary microbiology	Actinoallomurus iriomotensis	478107	Actinoallomurus	667113	Thermomonosporaceae	2012	Streptosporangiales	85012	Actinomycetes	1760	Actinomycetota	201174		Bacteria	Bacteria	Actinomycetota	Actinomycetes	Streptosporangiales	Streptosporangiaceae	Actinoallomurus	Actinoallomurus iriomotensis	478107	menaquinone, MK-9(H6), MK-9(H8)	H6, H8	9		9	yes	consistent
19567582	2009	International journal of systematic and evolutionary microbiology	Actinoallomurus purpureus	478114	Actinoallomurus	667113	Thermomonosporaceae	2012	Streptosporangiales	85012	Actinomycetes	1760	Actinomycetota	201174		Bacteria	Bacteria	Actinomycetota	Actinomycetes	Streptosporangiales	Streptosporangiaceae	Actinoallomurus	Actinoallomurus purpureus	478114	menaquinone, MK-9(H6), MK-9(H8)	H6, H8	9		9	yes	consistent
19567582	2009	International journal of systematic and evolutionary microbiology	Actinoallomurus spadix	79912	Actinoallomurus	667113	Thermomonosporaceae	2012	Streptosporangiales	85012	Actinomycetes	1760	Actinomycetota	201174		Bacteria	Bacteria	Actinomycetota	Actinomycetes	Streptosporangiales	Streptosporangiaceae	Actinoallomurus	Actinoallomurus spadix	79912	menaquinone, MK-9(H6), MK-9(H8)	H6, H8	9		9	yes	consistent
19567582	2009	International journal of systematic and evolutionary microbiology	Actinoallomurus amamiensis	478109	Actinoallomurus	667113	Thermomonosporaceae	2012	Streptosporangiales	85012	Actinomycetes	1760	Actinomycetota	201174		Bacteria								478109	menaquinone, MK-9(H6), MK-9(H8)	H6, H8	9		9	no	incomparable
19567582	2009	International journal of systematic and evolutionary microbiology	Actinoallomurus caesius	478115	Actinoallomurus	667113	Thermomonosporaceae	2012	Streptosporangiales	85012	Actinomycetes	1760	Actinomycetota	201174		Bacteria								478115	menaquinone, MK-9(H6), MK-9(H8)	H6, H8	9		9	no	incomparable
19567582	2009	International journal of systematic and evolutionary microbiology	Actinoallomurus coprocola	478106	Actinoallomurus	667113	Thermomonosporaceae	2012	Streptosporangiales	85012	Actinomycetes	1760	Actinomycetota	201174		Bacteria								478106	menaquinone, MK-9(H6), MK-9(H8)	H6, H8	9		9	no	incomparable
19567582	2009	International journal of systematic and evolutionary microbiology	Actinoallomurus fulvus	478108	Actinoallomurus	667113	Thermomonosporaceae	2012	Streptosporangiales	85012	Actinomycetes	1760	Actinomycetota	201174		Bacteria								478108	menaquinone, MK-9(H6), MK-9(H8)	H6, H8	9		9	no	incomparable
19567582	2009	International journal of systematic and evolutionary microbiology	Actinoallomurus luridus	478111	Actinoallomurus	667113	Thermomonosporaceae	2012	Streptosporangiales	85012	Actinomycetes	1760	Actinomycetota	201174		Bacteria								478111	menaquinone, MK-9(H6), MK-9(H8)	H6, H8	9		9	no	incomparable
19567582	2009	International journal of systematic and evolutionary microbiology	Actinoallomurus yoronensis	478110	Actinoallomurus	667113	Thermomonosporaceae	2012	Streptosporangiales	85012	Actinomycetes	1760	Actinomycetota	201174		Bacteria								478110	menaquinone, MK-9(H6), MK-9(H8)	H6, H8	9		9	no	incomparable
19605701	2009	International journal of systematic and evolutionary microbiology	Jiangella alba	561176	Jiangella	281472	Jiangellaceae	1217100	Jiangellales	1217098	Actinomycetes	1760	Actinomycetota	201174		Bacteria	Bacteria	Actinomycetota	Actinomycetes	Jiangellales	Jiangellaceae	Jiangella	Jiangella alba	561176	menaquinone, MK-9(H4)	H4	9		1	no	incomparable
19605707	2009	International journal of systematic and evolutionary microbiology	Paraoerskovia marina	545619	Paraoerskovia	665568	Cellulomonadaceae	85016	Micrococcales	85006	Actinomycetes	1760	Actinomycetota	201174		Bacteria	Bacteria	Actinomycetota	Actinomycetes	Actinomycetales	Cellulomonadaceae	Paraoerskovia	Paraoerskovia marina	545619	menaquinone, MK-9, MK-9(H2), MK-9(H4)	H2, H4	9		1	no	incomparable
19605726	2009	International journal of systematic and evolutionary microbiology	Kineococcus rhizosphaerae	559628	Kineococcus	33981	Kineosporiaceae	83778	Kineosporiales	622452	Actinomycetes	1760	Actinomycetota	201174		Bacteria	Bacteria	Actinomycetota	Actinomycetes	Actinomycetales	Kineococcaceae	Kineococcus	Kineococcus rhizosphaerae	559628	menaquinone, MK-9(H2)	H2	9		1	no	incomparable
19620359	2009	International journal of systematic and evolutionary microbiology	Helcobacillus massiliensis	521392	Helcobacillus	1161125	Dermabacteraceae	85020	Micrococcales	85006	Actinomycetes	1760	Actinomycetota	201174		Bacteria	Bacteria	Actinomycetota	Actinomycetes	Actinomycetales	Dermabacteraceae	Helcobacillus	Helcobacillus massiliensis	521392	menaquinone, MK-7		7		1	yes	consistent
19620366	2009	International journal of systematic and evolutionary microbiology	Micrococcus yunnanensis	566027	Micrococcus	1269	Micrococcaceae	1268	Micrococcales	85006	Actinomycetes	1760	Actinomycetota	201174		Bacteria	Bacteria	Actinomycetota	Actinomycetes	Actinomycetales	Micrococcaceae	Micrococcus	Micrococcus luteus	566027	menaquinone, MK-7(H2), MK-8(H2)	H2	7, 8		1	yes	consistent
19620381	2009	International journal of systematic and evolutionary microbiology	Micromonospora lutea	419825	Micromonospora	1873	Micromonosporaceae	28056	Micromonosporales	85008	Actinomycetes	1760	Actinomycetota	201174		Bacteria	Bacteria	Actinomycetota	Actinomycetes	Mycobacteriales	Micromonosporaceae	Micromonospora	Micromonospora lutea	419825	menaquinone, MK-9(H4)	H4	9		1	yes	consistent
19622648	2009	International journal of systematic and evolutionary microbiology	Plantactinospora mayteni	566021	Plantactinospora	673534	Micromonosporaceae	28056	Micromonosporales	85008	Actinomycetes	1760	Actinomycetota	201174		Bacteria	Bacteria	Actinomycetota	Actinomycetes	Mycobacteriales	Micromonosporaceae	Plantactinospora	Plantactinospora mayteni	566021	menaquinone, MK-10(H4), MK-10(H6), MK-10(H8)	H4, H6, H8	10		1	yes	consistent
19622655	2009	International journal of systematic and evolutionary microbiology	Pseudonocardia parietis	570936	Pseudonocardia	1847	Pseudonocardiaceae	2070	Pseudonocardiales	85010	Actinomycetes	1760	Actinomycetota	201174		Bacteria	Bacteria	Actinomycetota	Actinomycetes	Mycobacteriales	Pseudonocardiaceae	Pseudonocardia	Pseudonocardia parietis	570936	menaquinone, MK-8(H2), MK-8(H4)	H2, H4	8	menaquinone, MK-8(H2), MK-8(H4)	1	yes	consistent
19622661	2009	International journal of systematic and evolutionary microbiology	Nocardioides terrae	574651	Nocardioides	1839	Nocardioidaceae	85015	Propionibacteriales	85009	Actinomycetes	1760	Actinomycetota	201174		Bacteria	Bacteria	Actinomycetota	Actinomycetes	Propionibacteriales	Nocardioidaceae	Nocardioides	Nocardioides terrae	574651	menaquinone, MK-8(H4)	H4	8		1	no	incomparable
19622667	2009	International journal of systematic and evolutionary microbiology	Nocardia iowensis	204891	Nocardia	1817	Nocardiaceae	85025	Mycobacteriales	85007	Actinomycetes	1760	Actinomycetota	201174		Bacteria	Bacteria	Actinomycetota	Actinomycetes	Mycobacteriales	Mycobacteriaceae	Nocardia	Nocardia iowensis	204891	menaquinone, MK-8(H4, ω-cycl)	H4	8		1	yes	consistent
19625417	2009	International journal of systematic and evolutionary microbiology	Arthrobacter psychrochitiniphilus	291045	Arthrobacter	1663	Micrococcaceae	1268	Micrococcales	85006	Actinomycetes	1760	Actinomycetota	201174		Bacteria	Bacteria	Actinomycetota	Actinomycetes	Actinomycetales	Micrococcaceae	Specibacter	Specibacter psychrochitiniphilus	291045	menaquinone, MK-9(H2)	H2	9	menaquinone, MK-9(H2)	1	yes	consistent
19625428	2009	International journal of systematic and evolutionary microbiology	Rugosimonospora africana	556532	Rugosimonospora	1198243	Micromonosporaceae	28056	Micromonosporales	85008	Actinomycetes	1760	Actinomycetota	201174		Bacteria	Bacteria	Actinomycetota	Actinomycetes	Mycobacteriales	Micromonosporaceae	Rugosimonospora	Rugosimonospora africana	556532	menaquinone, MK-9(H8)	H8	9	menaquinone, MK-9(H8)	2	yes	consistent
19625428	2009	International journal of systematic and evolutionary microbiology	Rugosimonospora acidiphila	556531	Rugosimonospora	1198243	Micromonosporaceae	28056	Micromonosporales	85008	Actinomycetes	1760	Actinomycetota	201174		Bacteria								556531	menaquinone, MK-9(H8)	H8	9	menaquinone, MK-9(H8)	2	no	incomparable
19625430	2009	International journal of systematic and evolutionary microbiology	Nocardioides humi	449461	Nocardioides	1839	Nocardioidaceae	85015	Propionibacteriales	85009	Actinomycetes	1760	Actinomycetota	201174		Bacteria	Bacteria	Actinomycetota	Actinomycetes	Propionibacteriales	Nocardioidaceae	Nocardioides	Nocardioides humi	449461	menaquinone, MK-8(H4)	H4	8		1	yes	consistent
19625431	2009	International journal of systematic and evolutionary microbiology	Nocardiopsis kunsanensis	141693	Nocardiopsis	2013	Nocardiopsaceae	83676	Streptosporangiales	85012	Actinomycetes	1760	Actinomycetota	201174		Bacteria	Bacteria	Actinomycetota	Actinomycetes	Streptosporangiales	Streptosporangiaceae	Nocardiopsis	Nocardiopsis kunsanensis	141693	menaquinone, MK-10(H4), MK-10(H6), MK-10(H8)	H4, H6, H8	10		1	no	incomparable
19625443	2009	International journal of systematic and evolutionary microbiology	Streptomyces avicenniae	500153	Streptomyces	1883	Streptomycetaceae	2062	Kitasatosporales	85011	Actinomycetes	1760	Actinomycetota	201174		Bacteria	Bacteria	Actinomycetota	Actinomycetes	Streptomycetales	Streptomycetaceae	Streptomyces	Streptomyces avicenniae	500153	menaquinone, MK-10(H10), MK-10(H4), MK-10(H6), MK-10(H8), MK-9(H10), MK-9(H4), MK-9(H6), MK-9(H8)	H10, H4, H6, H8	10, 9		1	yes	consistent
19628610	2009	International journal of systematic and evolutionary microbiology	Streptomyces xinghaiensis	1038928	Streptomyces	1883	Streptomycetaceae	2062	Kitasatosporales	85011	Actinomycetes	1760	Actinomycetota	201174		Bacteria	Bacteria	Actinomycetota	Actinomycetes	Streptomycetales	Streptomycetaceae	Streptomyces	Streptomyces xinghaiensis	1038928	menaquinone, MK-9(H2), MK-9(H6), MK-9(H8)	H2, H6, H8	9		1	yes	consistent
19628613	2009	International journal of systematic and evolutionary microbiology	Serinibacter salmoneus	556530	Serinibacter	690565	Beutenbergiaceae	125316	Micrococcales	85006	Actinomycetes	1760	Actinomycetota	201174		Bacteria	Bacteria	Actinomycetota	Actinomycetes	Actinomycetales	Beutenbergiaceae	Serinibacter	Serinibacter salmoneus	556530	menaquinone, MK-8(H4)	H4	8		1	yes	consistent
19628618	2009	International journal of systematic and evolutionary microbiology	Nocardioides caeni	574700	Nocardioides	1839	Nocardioidaceae	85015	Propionibacteriales	85009	Actinomycetes	1760	Actinomycetota	201174		Bacteria	Bacteria	Actinomycetota	Actinomycetes	Propionibacteriales	Nocardioidaceae	Nocardioides	Nocardioides caeni	574700	menaquinone, MK-8(H4)	H4	8		1	no	incomparable
19643878	2009	International journal of systematic and evolutionary microbiology	Gordonia hankookensis	589403	Gordonia	2053	Gordoniaceae	85026	Mycobacteriales	85007	Actinomycetes	1760	Actinomycetota	201174		Bacteria	Bacteria	Actinomycetota	Actinomycetes	Mycobacteriales	Mycobacteriaceae	Gordonia	Gordonia hankookensis	589403	menaquinone, MK-9(H2)	H2	9		1	yes	consistent
19643882	2009	International journal of systematic and evolutionary microbiology	Hoyosella altamirensis	616997	Hoyosella	697025	Hoyosellaceae	3040680	Mycobacteriales	85007	Actinomycetes	1760	Actinomycetota	201174		Bacteria	Bacteria	Actinomycetota	Actinomycetes	Mycobacteriales	Mycobacteriaceae	Hoyosella	Hoyosella altamirensis	616997	menaquinone, MK-8		8	menaquinone, MK-8	1	yes	consistent
19643893	2009	International journal of systematic and evolutionary microbiology	Actinocatenispora rupis	519421	Actinocatenispora	390988	Micromonosporaceae	28056	Micromonosporales	85008	Actinomycetes	1760	Actinomycetota	201174		Bacteria	Bacteria	Actinomycetota	Actinomycetes	Mycobacteriales	Micromonosporaceae	Actinocatenispora	Actinocatenispora rupis	519421	menaquinone, MK-9(H4), MK-9(H6), MK-9(H8)	H4, H6, H8	9		1	yes	consistent
19648316	2010	International journal of systematic and evolutionary microbiology	Actinopolymorpha cephalotaxi	504797	Actinopolymorpha	117156	Actinopolymorphaceae	2805400	Propionibacteriales	85009	Actinomycetes	1760	Actinomycetota	201174		Bacteria	Bacteria	Actinomycetota	Actinomycetes	Propionibacteriales	Actinopolymorphaceae	Actinopolymorpha	Actinopolymorpha cephalotaxi	504797	menaquinone, MK-9(H4)	H4	9		1	yes	consistent
19648319	2010	International journal of systematic and evolutionary microbiology	Actinokineospora alba	504798	Actinokineospora	39845	Pseudonocardiaceae	2070	Pseudonocardiales	85010	Actinomycetes	1760	Actinomycetota	201174		Bacteria	Bacteria	Actinomycetota	Actinomycetes	Mycobacteriales	Pseudonocardiaceae	Actinokineospora	Actinokineospora alba	504798	menaquinone, MK-9(H4)	H4	9		1	yes	consistent
19648328	2010	International journal of systematic and evolutionary microbiology	Rothia koreensis	592378	Rothia	32207	Micrococcaceae	1268	Micrococcales	85006	Actinomycetes	1760	Actinomycetota	201174		Bacteria	Bacteria	Actinomycetota	Actinomycetes	Actinomycetales	Micrococcaceae	Rothia	Rothia koreensis	592378	menaquinone, MK-7		7		1	yes	consistent
19648329	2010	International journal of systematic and evolutionary microbiology	Friedmanniella luteola	546871	Friedmanniella	53387	Nocardioidaceae	85015	Propionibacteriales	85009	Actinomycetes	1760	Actinomycetota	201174		Bacteria	Bacteria	Actinomycetota	Actinomycetes	Propionibacteriales	Propionibacteriaceae	Friedmanniella	Friedmanniella luteola	546871	menaquinone, MK-9, MK-9(H2), MK-9(H4)	H2, H4	9		3	yes	consistent
19648329	2010	International journal of systematic and evolutionary microbiology	Microlunatus lucidus	546872	Microlunatus	29404	Propionibacteriaceae	31957	Propionibacteriales	85009	Actinomycetes	1760	Actinomycetota	201174		Bacteria								546872	menaquinone, MK-9, MK-9(H2), MK-9(H4)	H2, H4	9		3	no	incomparable
19648329	2010	International journal of systematic and evolutionary microbiology	Microlunatus okinawensis	546873	Microlunatus	29404	Propionibacteriaceae	31957	Propionibacteriales	85009	Actinomycetes	1760	Actinomycetota	201174		Bacteria								546873	menaquinone, MK-9, MK-9(H2), MK-9(H4)	H2, H4	9		3	no	incomparable
19651712	2010	International journal of systematic and evolutionary microbiology	Nocardioides panacisoli	627624	Nocardioides	1839	Nocardioidaceae	85015	Propionibacteriales	85009	Actinomycetes	1760	Actinomycetota	201174		Bacteria	Bacteria	Actinomycetota	Actinomycetes	Propionibacteriales	Nocardioidaceae	Nocardioides	Nocardioides panacisoli	627624	menaquinone, MK-8(H4)	H4	8		1	yes	consistent
19651718	2010	International journal of systematic and evolutionary microbiology	Dietzia aerolata	595984	Dietzia	37914	Dietziaceae	85029	Mycobacteriales	85007	Actinomycetes	1760	Actinomycetota	201174		Bacteria	Bacteria	Actinomycetota	Actinomycetes	Mycobacteriales	Mycobacteriaceae	Dietzia	Dietzia aerolata	595984	menaquinone, MK-8(H2)	H2	8	menaquinone, MK-8(H2)	1	yes	inconsistent
19651719	2010	International journal of systematic and evolutionary microbiology	Prauserella muralis	588067	Prauserella	142577	Pseudonocardiaceae	2070	Pseudonocardiales	85010	Actinomycetes	1760	Actinomycetota	201174		Bacteria	Bacteria	Actinomycetota	Actinomycetes	Mycobacteriales	Pseudonocardiaceae	Prauserella_B	Prauserella_B muralis	588067	menaquinone, MK-9(H4)	H4	9		1	yes	consistent
19654344	2010	International journal of systematic and evolutionary microbiology	Luteipulveratus mongoliensis	571913	Luteipulveratus	745364	Dermacoccaceae	145357	Micrococcales	85006	Actinomycetes	1760	Actinomycetota	201174		Bacteria	Bacteria	Actinomycetota	Actinomycetes	Actinomycetales	Dermatophilaceae	Luteipulveratus	Luteipulveratus mongoliensis	571913	menaquinone, MK-8(H4), MK-8(H6)	H4, H6	8		1	yes	consistent
19654362	2010	International journal of systematic and evolutionary microbiology	Promicromonospora umidemergens	629679	Promicromonospora	43676	Promicromonosporaceae	85017	Micrococcales	85006	Actinomycetes	1760	Actinomycetota	201174		Bacteria	Bacteria	Actinomycetota	Actinomycetes	Actinomycetales	Cellulomonadaceae	Promicromonospora	Promicromonospora umidemergens	629679	menaquinone, MK-9(H4), MK-9(H6)	H4, H6	9	menaquinone, MK-9(H4), MK-9(H6)	1	yes	consistent
19654363	2010	International journal of systematic and evolutionary microbiology	Citricoccus zhacaiensis	489142	Citricoccus	169133	Micrococcaceae	1268	Micrococcales	85006	Actinomycetes	1760	Actinomycetota	201174		Bacteria	Bacteria	Actinomycetota	Actinomycetes	Actinomycetales	Micrococcaceae	Citricoccus	Citricoccus zhacaiensis	489142	menaquinone, MK-9(H2)	H2	9		1	yes	consistent
19656924	2010	International journal of systematic and evolutionary microbiology	Yimella lutea	587872	Yimella	908935	Dermacoccaceae	145357	Micrococcales	85006	Actinomycetes	1760	Actinomycetota	201174		Bacteria	Bacteria	Actinomycetota	Actinomycetes	Actinomycetales	Dermatophilaceae	Yimella	Yimella lutea	587872	menaquinone, MK-8(H4)	H4	8		1	yes	consistent
19656927	2010	International journal of systematic and evolutionary microbiology	Luteimicrobium subarcticum	620910	Luteimicrobium	754249			Micrococcales	85006	Actinomycetes	1760	Actinomycetota	201174		Bacteria	Bacteria	Actinomycetota	Actinomycetes	Actinomycetales	Cellulomonadaceae	Luteimicrobium	Luteimicrobium subarcticum	620910	menaquinone, MK-8(H2)	H2	8		1	yes	consistent
19661491	2010	International journal of systematic and evolutionary microbiology	Cryobacterium roopkundense	1001240	Cryobacterium	69578	Microbacteriaceae	85023	Micrococcales	85006	Actinomycetes	1760	Actinomycetota	201174		Bacteria	Bacteria	Actinomycetota	Actinomycetes	Actinomycetales	Microbacteriaceae	Cryobacterium	Cryobacterium roopkundense	1001240	menaquinone, MK-10, MK-11, MK-12		10, 11, 12	menaquinone, MK-10, MK-11, MK-12	1	yes	consistent
19661494	2010	International journal of systematic and evolutionary microbiology	Microbacterium agarici	630514	Microbacterium	33882	Microbacteriaceae	85023	Micrococcales	85006	Actinomycetes	1760	Actinomycetota	201174		Bacteria	Bacteria	Actinomycetota	Actinomycetes	Actinomycetales	Microbacteriaceae	Microbacterium_A	Microbacterium_A agarici	630514	menaquinone, MK-10, MK-11, MK-12, MK-13		10, 11, 12, 13		3	yes	consistent
19661494	2010	International journal of systematic and evolutionary microbiology	Microbacterium humi	640635	Microbacterium	33882	Microbacteriaceae	85023	Micrococcales	85006	Actinomycetes	1760	Actinomycetota	201174		Bacteria	Bacteria	Actinomycetota	Actinomycetes	Actinomycetales	Microbacteriaceae	Microbacterium_A	Microbacterium_A humi	640635	menaquinone, MK-10, MK-11, MK-12, MK-13		10, 11, 12, 13		3	yes	consistent
19661494	2010	International journal of systematic and evolutionary microbiology	Microbacterium pseudoresistens	640634	Microbacterium	33882	Microbacteriaceae	85023	Micrococcales	85006	Actinomycetes	1760	Actinomycetota	201174		Bacteria	Bacteria	Actinomycetota	Actinomycetes	Actinomycetales	Microbacteriaceae	Microbacterium	Microbacterium pseudoresistens	640634	menaquinone, MK-10, MK-11, MK-12, MK-13		10, 11, 12, 13		3	yes	consistent
19661505	2010	International journal of systematic and evolutionary microbiology	Actinoplanes tereljensis	571912	Actinoplanes	1865	Micromonosporaceae	28056	Micromonosporales	85008	Actinomycetes	1760	Actinomycetota	201174		Bacteria	Bacteria	Actinomycetota	Actinomycetes	Mycobacteriales	Micromonosporaceae	Actinoplanes	Actinoplanes tereljensis	571912	menaquinone				2	no	incomparable
19661505	2010	International journal of systematic and evolutionary microbiology	Actinoplanes toevensis	571911	Actinoplanes	1865	Micromonosporaceae	28056	Micromonosporales	85008	Actinomycetes	1760	Actinomycetota	201174		Bacteria	Bacteria	Actinomycetota	Actinomycetes	Mycobacteriales	Micromonosporaceae	Actinoplanes	Actinoplanes toevensis	571911	menaquinone				2	no	incomparable
19661519	2010	International journal of systematic and evolutionary microbiology	Brevibacterium sandarakinum	629680	Brevibacterium	1696	Brevibacteriaceae	85019	Micrococcales	85006	Actinomycetes	1760	Actinomycetota	201174		Bacteria	Bacteria	Actinomycetota	Actinomycetes	Actinomycetales	Brevibacteriaceae	Brevibacterium	Brevibacterium sandarakinum	629680	menaquinone, MK-8(H2)	H2	8		1	yes	consistent
19661522	2010	International journal of systematic and evolutionary microbiology	Microlunatus soli	630515	Microlunatus	29404	Propionibacteriaceae	31957	Propionibacteriales	85009	Actinomycetes	1760	Actinomycetota	201174		Bacteria	Bacteria	Actinomycetota	Actinomycetes	Propionibacteriales	Propionibacteriaceae	Microlunatus_A	Microlunatus_A soli	630515	menaquinone, MK-9(H4)	H4	9		1	yes	inconsistent
19666784	2010	International journal of systematic and evolutionary microbiology	Actinophytocola oryzae	502181	Actinophytocola	695999	Pseudonocardiaceae	2070	Pseudonocardiales	85010	Actinomycetes	1760	Actinomycetota	201174		Bacteria	Bacteria	Actinomycetota	Actinomycetes	Mycobacteriales	Pseudonocardiaceae	Actinophytocola	Actinophytocola oryzae	502181	menaquinone, MK-9(H4)	H4	9		1	yes	consistent
19666795	2010	International journal of systematic and evolutionary microbiology	Saccharopolyspora gloriosae	455344	Saccharopolyspora	1835	Pseudonocardiaceae	2070	Pseudonocardiales	85010	Actinomycetes	1760	Actinomycetota	201174		Bacteria	Bacteria	Actinomycetota	Actinomycetes	Mycobacteriales	Pseudonocardiaceae	Saccharopolyspora_C	Saccharopolyspora_C gloriosae	455344	menaquinone, MK-9(H4)	H4	9		1	yes	consistent
19666805	2010	International journal of systematic and evolutionary microbiology	Agromyces atrinae	592376	Agromyces	33877	Microbacteriaceae	85023	Micrococcales	85006	Actinomycetes	1760	Actinomycetota	201174		Bacteria	Bacteria	Actinomycetota	Actinomycetes	Actinomycetales	Microbacteriaceae	Agromyces	Agromyces atrinae	592376	menaquinone, MK-11, MK-12		11, 12		1	yes	consistent
19666812	2010	International journal of systematic and evolutionary microbiology	Georgenia soli	638953	Georgenia	154116	Bogoriellaceae	145358	Micrococcales	85006	Actinomycetes	1760	Actinomycetota	201174		Bacteria	Bacteria	Actinomycetota	Actinomycetes	Actinomycetales	Actinomycetaceae	Georgenia	Georgenia soli	638953	menaquinone, MK-8(H4)	H4	8		1	yes	consistent
19667371	2010	International journal of systematic and evolutionary microbiology	Microcella frigidaquae	424758	Microcella	337004	Microbacteriaceae	85023	Micrococcales	85006	Actinomycetes	1760	Actinomycetota	201174		Bacteria	Bacteria	Actinomycetota	Actinomycetes	Actinomycetales	Microbacteriaceae	Microcella	Microcella frigidaquae	424758	menaquinone				1	yes	consistent
19667373	2010	International journal of systematic and evolutionary microbiology	Nocardioides daedukensis	634462	Nocardioides	1839	Nocardioidaceae	85015	Propionibacteriales	85009	Actinomycetes	1760	Actinomycetota	201174		Bacteria	Bacteria	Actinomycetota	Actinomycetes	Propionibacteriales	Nocardioidaceae	Nocardioides	Nocardioides daedukensis	634462	menaquinone, MK-8(H4)	H4	8		1	yes	consistent
19667388	2010	International journal of systematic and evolutionary microbiology	Demequina salsinemoris	577470	Demequina	577469	Demequinaceae	1042322	Micrococcales	85006	Actinomycetes	1760	Actinomycetota	201174		Bacteria	Bacteria	Actinomycetota	Actinomycetes	Actinomycetales	Demequinaceae	Demequina	Demequina salsinemoris	577470	demethylmenaquinone, menaquinone, DMK-9(H4)	H4	9		1	yes	inconsistent
19667396	2010	International journal of systematic and evolutionary microbiology	Herbidospora daliensis	295585	Herbidospora	28443	Streptosporangiaceae	2004	Streptosporangiales	85012	Actinomycetes	1760	Actinomycetota	201174		Bacteria	Bacteria	Actinomycetota	Actinomycetes	Streptosporangiales	Streptosporangiaceae	Herbidospora	Herbidospora daliensis	295585	menaquinone, MK-10(H4)	H4	10		2	no	incomparable
19667396	2010	International journal of systematic and evolutionary microbiology	Herbidospora yilanensis	354426	Herbidospora	28443	Streptosporangiaceae	2004	Streptosporangiales	85012	Actinomycetes	1760	Actinomycetota	201174		Bacteria	Bacteria	Actinomycetota	Actinomycetes	Streptosporangiales	Streptosporangiaceae	Herbidospora	Herbidospora yilanensis	354426	menaquinone, MK-10(H4)	H4	10		2	no	incomparable
19684315	2010	International journal of systematic and evolutionary microbiology	Streptomyces iranensis	576784	Streptomyces	1883	Streptomycetaceae	2062	Kitasatosporales	85011	Actinomycetes	1760	Actinomycetota	201174		Bacteria	Bacteria	Actinomycetota	Actinomycetes	Streptomycetales	Streptomycetaceae	Streptomyces	Streptomyces iranensis	576784	menaquinone, MK-9(H4), MK-9(H6), MK-9(H8)	H4, H6, H8	9		1	no	incomparable
19684316	2010	International journal of systematic and evolutionary microbiology	Paraoerskovia marina	545619	Paraoerskovia	665568	Cellulomonadaceae	85016	Micrococcales	85006	Actinomycetes	1760	Actinomycetota	201174		Bacteria	Bacteria	Actinomycetota	Actinomycetes	Actinomycetales	Cellulomonadaceae	Paraoerskovia	Paraoerskovia marina	545619	menaquinone, MK-9(H4)	H4	9	menaquinone, MK-9(H4)	1	no	incomparable
19734281	2010	International journal of systematic and evolutionary microbiology	Murinocardiopsis flavida	645275	Murinocardiopsis	1400055	Nocardiopsaceae	83676	Streptosporangiales	85012	Actinomycetes	1760	Actinomycetota	201174		Bacteria	Bacteria	Actinomycetota	Actinomycetes	Streptosporangiales	Streptosporangiaceae	Murinocardiopsis	Murinocardiopsis flavida	645275	menaquinone, MK-10(H4), MK-11(H4), MK-12(H2)	H2, H4	10, 11, 12	menaquinone, MK-10(H4), MK-11(H4), MK-12(H2)	1	yes	consistent
19734284	2010	International journal of systematic and evolutionary microbiology	Microbacterium azadirachtae	582680	Microbacterium	33882	Microbacteriaceae	85023	Micrococcales	85006	Actinomycetes	1760	Actinomycetota	201174		Bacteria	Bacteria	Actinomycetota	Actinomycetes	Actinomycetales	Microbacteriaceae	Microbacterium	Microbacterium azadirachtae	582680	menaquinone, MK-12, MK-13		12, 13		1	yes	consistent
19783611	2010	International journal of systematic and evolutionary microbiology	Saccharopolyspora phatthalungensis	664693	Saccharopolyspora	1835	Pseudonocardiaceae	2070	Pseudonocardiales	85010	Actinomycetes	1760	Actinomycetota	201174		Bacteria	Bacteria	Actinomycetota	Actinomycetes	Mycobacteriales	Pseudonocardiaceae	Saccharopolyspora	Saccharopolyspora phatthalungensis	664693	menaquinone, MK-9(H4)	H4	9	menaquinone, MK-9(H4)	1	yes	consistent
19783612	2010	International journal of systematic and evolutionary microbiology	Paeniglutamicibacter antarcticus	494023	Paeniglutamicibacter	1742990	Micrococcaceae	1268	Micrococcales	85006	Actinomycetes	1760	Actinomycetota	201174		Bacteria	Bacteria	Actinomycetota	Actinomycetes	Actinomycetales	Micrococcaceae	Paeniglutamicibacter	Paeniglutamicibacter antarcticus	494023	menaquinone, MK-10, MK-8, MK-9		10, 8, 9	menaquinone, MK-10, MK-8, MK-9	1	no	incomparable
19783614	2010	International journal of systematic and evolutionary microbiology	Agrococcus terreus	574649	Agrococcus	46352	Microbacteriaceae	85023	Micrococcales	85006	Actinomycetes	1760	Actinomycetota	201174		Bacteria	Bacteria	Actinomycetota	Actinomycetes	Actinomycetales	Microbacteriaceae	Agrococcus	Agrococcus terreus	574649	menaquinone, MK-10, MK-11		10, 11		2	yes	consistent
19783614	2010	International journal of systematic and evolutionary microbiology	Micrococcus terreus	574650	Micrococcus	1269	Micrococcaceae	1268	Micrococcales	85006	Actinomycetes	1760	Actinomycetota	201174		Bacteria	Bacteria	Actinomycetota	Actinomycetes	Actinomycetales	Micrococcaceae	Citricoccus	Citricoccus terreus	574650	menaquinone, MK-7, MK-7(H2), MK-8, MK-8(H2)	H2	7, 8		2	no	incomparable
19837735	2010	International journal of systematic and evolutionary microbiology	Planotetraspora kaengkrachanensis	575193	Planotetraspora	58120	Streptosporangiaceae	2004	Streptosporangiales	85012	Actinomycetes	1760	Actinomycetota	201174		Bacteria	Bacteria	Actinomycetota	Actinomycetes	Streptosporangiales	Streptosporangiaceae	Planotetraspora	Planotetraspora kaengkrachanensis	575193	menaquinone, MK-9(H4)	H4	9		2	yes	consistent
19837735	2010	International journal of systematic and evolutionary microbiology	Planotetraspora phitsanulokensis	575192	Planotetraspora	58120	Streptosporangiaceae	2004	Streptosporangiales	85012	Actinomycetes	1760	Actinomycetota	201174		Bacteria	Bacteria	Actinomycetota	Actinomycetes	Streptosporangiales	Streptosporangiaceae	Planotetraspora	Planotetraspora phitsanulokensis	575192	menaquinone, MK-9(H4)	H4	9		2	yes	consistent
19854874	2010	International journal of systematic and evolutionary microbiology	Ruania alba	648782	Ruania	626119	Ruaniaceae	1331736	Micrococcales	85006	Actinomycetes	1760	Actinomycetota	201174		Bacteria	Bacteria	Actinomycetota	Actinomycetes	Actinomycetales	Beutenbergiaceae	Ruania	Ruania alba	648782	menaquinone, MK-8(H4)	H4	8		1	yes	consistent
19880631	2010	International journal of systematic and evolutionary microbiology	Arthrobacter alpinus	656366	Arthrobacter	1663	Micrococcaceae	1268	Micrococcales	85006	Actinomycetes	1760	Actinomycetota	201174		Bacteria	Bacteria	Actinomycetota	Actinomycetes	Actinomycetales	Micrococcaceae	Specibacter	Specibacter alpinus	656366	menaquinone, MK-9(H2)	H2	9	menaquinone, MK-9(H2)	1	yes	consistent
19880632	2010	International journal of systematic and evolutionary microbiology	Haloechinothrix alba	664784	Haloechinothrix	1425377	Pseudonocardiaceae	2070	Pseudonocardiales	85010	Actinomycetes	1760	Actinomycetota	201174		Bacteria	Bacteria	Actinomycetota	Actinomycetes	Mycobacteriales	Pseudonocardiaceae	Haloechinothrix	Haloechinothrix alba	664784	menaquinone, MK-8(H4)	H4	8		1	no	incomparable
19880634	2010	International journal of systematic and evolutionary microbiology	Nocardioides scoriae	642780	Nocardioides	1839	Nocardioidaceae	85015	Propionibacteriales	85009	Actinomycetes	1760	Actinomycetota	201174		Bacteria	Bacteria	Actinomycetota	Actinomycetes	Propionibacteriales	Nocardioidaceae	Marmoricola	Marmoricola scoriae	642780	menaquinone, MK-8(H4)	H4	8		1	yes	consistent
19880636	2010	International journal of systematic and evolutionary microbiology	Amycolatopsis xylanica	589385	Amycolatopsis	1813	Pseudonocardiaceae	2070	Pseudonocardiales	85010	Actinomycetes	1760	Actinomycetota	201174		Bacteria	Bacteria	Actinomycetota	Actinomycetes	Mycobacteriales	Pseudonocardiaceae	Amycolatopsis	Amycolatopsis xylanica	589385	menaquinone, MK-9(H4)	H4	9		1	no	incomparable
19915105	2010	International journal of systematic and evolutionary microbiology	Euzebya tangerina	591198	Euzebya	908623	Euzebyaceae	908622	Euzebyales	908621	Nitriliruptoria	908620	Actinomycetota	201174		Bacteria	Bacteria	Actinomycetota	Nitriliruptoria	Euzebyales	Euzebyaceae	Euzebya	Euzebya tangerina	591198	menaquinone, MK-9(H4)	H4	9		1	yes	consistent
19915109	2010	International journal of systematic and evolutionary microbiology	Nocardioides mesophilus	433659	Nocardioides	1839	Nocardioidaceae	85015	Propionibacteriales	85009	Actinomycetes	1760	Actinomycetota	201174		Bacteria	Bacteria	Actinomycetota	Actinomycetes	Propionibacteriales	Nocardioidaceae	Nocardioides_B	Nocardioides_B mesophilus	433659	menaquinone, MK-8(H4)	H4	8		1	yes	consistent
19933586	2010	International journal of systematic and evolutionary microbiology	Actinokineospora baliensis	547056	Actinokineospora	39845	Pseudonocardiaceae	2070	Pseudonocardiales	85010	Actinomycetes	1760	Actinomycetota	201174		Bacteria	Bacteria	Actinomycetota	Actinomycetes	Mycobacteriales	Pseudonocardiaceae	Actinokineospora	Actinokineospora baliensis	547056	menaquinone, MK-9(H4)	H4	9	menaquinone, MK-9(H4)	3	yes	consistent
19933586	2010	International journal of systematic and evolutionary microbiology	Actinokineospora cianjurensis	585224	Actinokineospora	39845	Pseudonocardiaceae	2070	Pseudonocardiales	85010	Actinomycetes	1760	Actinomycetota	201174		Bacteria	Bacteria	Actinomycetota	Actinomycetes	Mycobacteriales	Pseudonocardiaceae	Actinokineospora	Actinokineospora terrae	585224	menaquinone, MK-9(H4)	H4	9	menaquinone, MK-9(H4)	3	no	incomparable
19933586	2010	International journal of systematic and evolutionary microbiology	Actinokineospora cibodasensis	547057	Actinokineospora	39845	Pseudonocardiaceae	2070	Pseudonocardiales	85010	Actinomycetes	1760	Actinomycetota	201174		Bacteria								547057	menaquinone, MK-9(H4)	H4	9	menaquinone, MK-9(H4)	3	no	incomparable
19933587	2010	International journal of systematic and evolutionary microbiology	Nocardiopsis sinuspersici	501010	Nocardiopsis	2013	Nocardiopsaceae	83676	Streptosporangiales	85012	Actinomycetes	1760	Actinomycetota	201174		Bacteria	Bacteria	Actinomycetota	Actinomycetes	Streptosporangiales	Streptosporangiaceae	Nocardiopsis	Nocardiopsis sinuspersici	501010	menaquinone, MK-10(H0), MK-10(H2), MK-9(H2)	H0, H2	10, 9	menaquinone, MK-10(H0), MK-10(H2), MK-9(H2)	1	yes	consistent
19933590	2010	International journal of systematic and evolutionary microbiology	Agromyces bauzanensis	1308924	Agromyces	33877	Microbacteriaceae	85023	Micrococcales	85006	Actinomycetes	1760	Actinomycetota	201174		Bacteria	Bacteria	Actinomycetota	Actinomycetes	Actinomycetales	Microbacteriaceae	Agromyces	Agromyces bauzanensis	1308924	menaquinone, MK-11, MK-12		11, 12	menaquinone, MK-11, MK-12	1	yes	consistent
19946055	2010	International journal of systematic and evolutionary microbiology	Microlunatus parietis	682979	Microlunatus	29404	Propionibacteriaceae	31957	Propionibacteriales	85009	Actinomycetes	1760	Actinomycetota	201174		Bacteria	Bacteria	Actinomycetota	Actinomycetes	Propionibacteriales	Propionibacteriaceae	Microlunatus_B	Microlunatus_B parietis	682979	menaquinone, MK-9(H4)	H4	9	menaquinone, MK-9	1	yes	consistent
19965991	2010	International journal of systematic and evolutionary microbiology	Marisediminicola antarctica	674079	Marisediminicola	1230698	Microbacteriaceae	85023	Micrococcales	85006	Actinomycetes	1760	Actinomycetota	201174		Bacteria	Bacteria	Actinomycetota	Actinomycetes	Actinomycetales	Microbacteriaceae	Marisediminicola	Marisediminicola antarctica	674079	menaquinone, MK-10		10	menaquinone, MK-10	1	yes	consistent
20023059	2010	International journal of systematic and evolutionary microbiology	Microbacterium agarici	630514	Microbacterium	33882	Microbacteriaceae	85023	Micrococcales	85006	Actinomycetes	1760	Actinomycetota	201174		Bacteria	Bacteria	Actinomycetota	Actinomycetes	Actinomycetales	Microbacteriaceae	Microbacterium_A	Microbacterium_A agarici	630514	menaquinone, MK-10, MK-11, MK-12, MK-13		10, 11, 12, 13		1	yes	consistent
20042750	2010	International journal of systematic and evolutionary microbiology	Phytohabitans suffuscus	624315	Phytohabitans	907364	Micromonosporaceae	28056	Micromonosporales	85008	Actinomycetes	1760	Actinomycetota	201174		Bacteria	Bacteria	Actinomycetota	Actinomycetes	Mycobacteriales	Micromonosporaceae	Phytohabitans	Phytohabitans suffuscus	624315	menaquinone, MK-10(H4), MK-10(H6), MK-9(H6)	H4, H6	10, 9	menaquinone, MK-10(H4), MK-10(H6), MK-9(H6)	1	yes	inconsistent
20061489	2010	International journal of systematic and evolutionary microbiology	Streptomyces tateyamensis	565073	Streptomyces	1883	Streptomycetaceae	2062	Kitasatosporales	85011	Actinomycetes	1760	Actinomycetota	201174		Bacteria	Bacteria	Actinomycetota	Actinomycetes	Streptomycetales	Streptomycetaceae	Kitasatospora	Kitasatospora tateyamensis	565073	menaquinone, MK-9(H6)	H6	9		3	yes	consistent
20061489	2010	International journal of systematic and evolutionary microbiology	Streptomyces haliclonae	582855	Streptomyces	1883	Streptomycetaceae	2062	Kitasatosporales	85011	Actinomycetes	1760	Actinomycetota	201174		Bacteria								582855	menaquinone, MK-9(H6)	H6	9		3	no	incomparable
20061489	2010	International journal of systematic and evolutionary microbiology	Streptomyces marinus	582854	Streptomyces	1883	Streptomycetaceae	2062	Kitasatosporales	85011	Actinomycetes	1760	Actinomycetota	201174		Bacteria								582854	menaquinone, MK-9(H6)	H6	9		3	no	incomparable
20061506	2010	International journal of systematic and evolutionary microbiology	Microbacterium radiodurans	661398	Microbacterium	33882	Microbacteriaceae	85023	Micrococcales	85006	Actinomycetes	1760	Actinomycetota	201174		Bacteria	Bacteria	Actinomycetota	Actinomycetes	Actinomycetales	Microbacteriaceae	Microbacterium	Microbacterium radiodurans	661398	menaquinone, MK-10, MK-11, MK-12		10, 11, 12	menaquinone, MK-10, MK-12	1	yes	consistent
20081023	2010	International journal of systematic and evolutionary microbiology	Tomitella biformata	630403	Tomitella	741759			Mycobacteriales	85007	Actinomycetes	1760	Actinomycetota	201174		Bacteria	Bacteria	Actinomycetota	Actinomycetes	Mycobacteriales	Mycobacteriaceae	Tomitella	Tomitella biformata	630403	menaquinone, MK-9(H2)	H2	9		1	no	incomparable
20081025	2010	International journal of systematic and evolutionary microbiology	Microbacterium ginsengiterrae	546115	Microbacterium	33882	Microbacteriaceae	85023	Micrococcales	85006	Actinomycetes	1760	Actinomycetota	201174		Bacteria	Bacteria	Actinomycetota	Actinomycetes	Actinomycetales	Microbacteriaceae	Microbacterium	Microbacterium ginsengiterrae	546115	menaquinone, MK-12, MK-13		12, 13	menaquinone, MK-12, MK-13	1	yes	consistent
20118285	2011	International journal of systematic and evolutionary microbiology	Serinicoccus profundi	1078471	Serinicoccus	265976	Ornithinimicrobiaceae	2805590	Micrococcales	85006	Actinomycetes	1760	Actinomycetota	201174		Bacteria	Bacteria	Actinomycetota	Actinomycetes	Actinomycetales	Dermatophilaceae	Serinicoccus	Serinicoccus profundi	1078471	menaquinone, MK-8(H4)	H4	8	menaquinone, MK-8(H4)	1	yes	consistent
20154327	2011	International journal of systematic and evolutionary microbiology	Thermasporomyces composti	696763	Thermasporomyces	718013	Nocardioidaceae	85015	Propionibacteriales	85009	Actinomycetes	1760	Actinomycetota	201174		Bacteria	Bacteria	Actinomycetota	Actinomycetes	Propionibacteriales	Actinopolymorphaceae	Thermasporomyces	Thermasporomyces composti	696763	menaquinone, MK-10(H4), MK-11(H4), MK-9(H4)	H4	10, 11, 9	menaquinone, MK-10(H4), MK-11(H4), MK-9(H4)	1	yes	consistent
20154328	2011	International journal of systematic and evolutionary microbiology	Pedococcus cremeus	587636	Pedococcus	2805645	Intrasporangiaceae	85021	Micrococcales	85006	Actinomycetes	1760	Actinomycetota	201174		Bacteria	Bacteria	Actinomycetota	Actinomycetes	Actinomycetales	Dermatophilaceae	Pedococcus	Pedococcus cremeus	587636	menaquinone, MK-8(H4)	H4	8		1	yes	consistent
20154330	2011	International journal of systematic and evolutionary microbiology	Gordonia humi	686429	Gordonia	2053	Gordoniaceae	85026	Mycobacteriales	85007	Actinomycetes	1760	Actinomycetota	201174		Bacteria	Bacteria	Actinomycetota	Actinomycetes	Mycobacteriales	Mycobacteriaceae	Gordonia	Gordonia humi	686429	menaquinone, MK-7(H2), MK-8(H2), MK-9(H2)	H2	7, 8, 9		1	yes	consistent
20173001	2011	International journal of systematic and evolutionary microbiology	Amnibacterium kyonggiense	595671	Amnibacterium	1029631	Microbacteriaceae	85023	Micrococcales	85006	Actinomycetes	1760	Actinomycetota	201174		Bacteria	Bacteria	Actinomycetota	Actinomycetes	Actinomycetales	Microbacteriaceae	Amnibacterium	Amnibacterium kyonggiense	595671	menaquinone, MK-11, MK-12		11, 12	menaquinone, MK-11, MK-12	1	yes	consistent
20173006	2011	International journal of systematic and evolutionary microbiology	Jiangella muralis	702383	Jiangella	281472	Jiangellaceae	1217100	Jiangellales	1217098	Actinomycetes	1760	Actinomycetota	201174		Bacteria	Bacteria	Actinomycetota	Actinomycetes	Jiangellales	Jiangellaceae	Jiangella	Jiangella muralis	702383	menaquinone, MK-9(H4)	H4	9		1	no	incomparable
20173007	2011	International journal of systematic and evolutionary microbiology	Miniimonas arenae	676201	Miniimonas	947525	Beutenbergiaceae	125316	Micrococcales	85006	Actinomycetes	1760	Actinomycetota	201174		Bacteria	Bacteria	Actinomycetota	Actinomycetes	Actinomycetales	Beutenbergiaceae	Miniimonas	Miniimonas arenae	676201	menaquinone, MK-8(H4)	H4	8	menaquinone, MK-8(H4)	1	no	incomparable
20190019	2011	International journal of systematic and evolutionary microbiology	Auritidibacter ignavus	678932	Auritidibacter	1160973	Micrococcaceae	1268	Micrococcales	85006	Actinomycetes	1760	Actinomycetota	201174		Bacteria	Bacteria	Actinomycetota	Actinomycetes	Actinomycetales	Micrococcaceae	Auritidibacter	Auritidibacter ignavus	678932	menaquinone, MK-10		10		1	no	incomparable
20190022	2011	International journal of systematic and evolutionary microbiology	Geodermatophilus ruber	504800	Geodermatophilus	1860	Geodermatophilaceae	85030	Geodermatophilales	1643682	Actinomycetes	1760	Actinomycetota	201174		Bacteria	Bacteria	Actinomycetota	Actinomycetes	Mycobacteriales	Geodermatophilaceae	Geodermatophilus	Geodermatophilus ruber	504800	menaquinone, MK-9, MK-9(H4)	H4	9		1	no	incomparable
20190023	2011	International journal of systematic and evolutionary microbiology	Haloactinopolyspora alba	648780	Haloactinopolyspora	1217101	Jiangellaceae	1217100	Jiangellales	1217098	Actinomycetes	1760	Actinomycetota	201174		Bacteria	Bacteria	Actinomycetota	Actinomycetes	Jiangellales	Jiangellaceae	Haloactinopolyspora	Haloactinopolyspora alba	648780	menaquinone, MK-9(H4)	H4	9		1	yes	consistent
20207801	2011	International journal of systematic and evolutionary microbiology	Allocatelliglobosispora scoriae	643052	Allocatelliglobosispora	1400054	Micromonosporaceae	28056	Micromonosporales	85008	Actinomycetes	1760	Actinomycetota	201174		Bacteria	Bacteria	Actinomycetota	Actinomycetes	Mycobacteriales	Micromonosporaceae	Allocatelliglobosispora	Allocatelliglobosispora scoriae	643052	menaquinone, MK-10(H4), MK-10(H6), MK-9(H4), MK-9(H6)	H4, H6	10, 9		1	yes	consistent
20228215	2011	International journal of systematic and evolutionary microbiology	Kocuria salsicia	664639	Kocuria	57493	Micrococcaceae	1268	Micrococcales	85006	Actinomycetes	1760	Actinomycetota	201174		Bacteria	Bacteria	Actinomycetota	Actinomycetes	Actinomycetales	Micrococcaceae	Kocuria	Kocuria salsicia	664639	menaquinone, MK-7		7	menaquinone, MK-7	1	yes	consistent
20232249	2010	Antonie van Leeuwenhoek	Nocardiopsis terrae	372655	Nocardiopsis	2013	Nocardiopsaceae	83676	Streptosporangiales	85012	Actinomycetes	1760	Actinomycetota	201174		Bacteria	Bacteria	Actinomycetota	Actinomycetes	Streptosporangiales	Streptosporangiaceae	Nocardiopsis	Nocardiopsis terrae	372655	menaquinone, MK-10(H4), MK-10(H6), MK-10(H8), MK-9(H8)	H4, H6, H8	10, 9		1	yes	consistent
20305066	2011	International journal of systematic and evolutionary microbiology	Micromonospora rhizosphaerae	568872	Micromonospora	1873	Micromonosporaceae	28056	Micromonosporales	85008	Actinomycetes	1760	Actinomycetota	201174		Bacteria	Bacteria	Actinomycetota	Actinomycetes	Mycobacteriales	Micromonosporaceae	Micromonospora	Micromonospora rhizosphaerae	568872	menaquinone, MK-9(H4)	H4	9		1	yes	consistent
20400663	2011	International journal of systematic and evolutionary microbiology	Ornithinibacter aureus	622664	Ornithinibacter	1191515	Intrasporangiaceae	85021	Micrococcales	85006	Actinomycetes	1760	Actinomycetota	201174		Bacteria	Bacteria	Actinomycetota	Actinomycetes	Actinomycetales	Dermatophilaceae	Ornithinibacter	Ornithinibacter aureus	622664	menaquinone, MK-8	H4	8		1	yes	consistent
20400669	2011	International journal of systematic and evolutionary microbiology	Amycolatopsis arida	587909	Amycolatopsis	1813	Pseudonocardiaceae	2070	Pseudonocardiales	85010	Actinomycetes	1760	Actinomycetota	201174		Bacteria	Bacteria	Actinomycetota	Actinomycetes	Mycobacteriales	Pseudonocardiaceae	Yuhushiella	Yuhushiella arida	587909	menaquinone, MK-9	H4	9		1	no	incomparable
20400672	2011	International journal of systematic and evolutionary microbiology	Sinosporangium album	504805	Sinosporangium	1367968	Streptosporangiaceae	2004	Streptosporangiales	85012	Actinomycetes	1760	Actinomycetota	201174		Bacteria	Bacteria	Actinomycetota	Actinomycetes	Streptosporangiales	Streptosporangiaceae	Sinosporangium	Sinosporangium album	504805	menaquinone, MK-9	H2, H4	9		1	yes	consistent
20435743	2011	International journal of systematic and evolutionary microbiology	Longispora fulva	619741	Longispora	203522	Micromonosporaceae	28056	Micromonosporales	85008	Actinomycetes	1760	Actinomycetota	201174		Bacteria	Bacteria	Actinomycetota	Actinomycetes	Mycobacteriales	Micromonosporaceae	Longispora	Longispora fulva	619741	menaquinone, MK-10(H4), MK-10(H6), MK-10(H8)	H4, H6, H8	10		1	yes	consistent
20511468	2011	International journal of systematic and evolutionary microbiology	Leucobacter chromiiresistens	1079994	Leucobacter	55968	Microbacteriaceae	85023	Micrococcales	85006	Actinomycetes	1760	Actinomycetota	201174		Bacteria	Bacteria	Actinomycetota	Actinomycetes	Actinomycetales	Microbacteriaceae	Leucobacter	Leucobacter chromiiresistens	1079994	menaquinone, MK-10, MK-11, MK-8, MK-9		10, 11, 8, 9		1	yes	consistent
20524152	2010	Antonie van Leeuwenhoek	Actinopolyspora xinjiangensis	405564	Actinopolyspora	1849	Actinopolysporaceae	622451	Actinopolysporales	622450	Actinomycetes	1760	Actinomycetota	201174		Bacteria	Bacteria	Actinomycetota	Actinomycetes	Mycobacteriales	Pseudonocardiaceae	Actinopolyspora	Actinopolyspora xinjiangensis	405564	menaquinone, MK-6		6		1	no	incomparable
20525813	2011	International journal of systematic and evolutionary microbiology	Auraticoccus monumenti	675864	Auraticoccus	1278221	Propionibacteriaceae	31957	Propionibacteriales	85009	Actinomycetes	1760	Actinomycetota	201174		Bacteria	Bacteria	Actinomycetota	Actinomycetes	Propionibacteriales	Propionibacteriaceae	Auraticoccus	Auraticoccus monumenti	675864	menaquinone				1	yes	consistent
20543149	2011	International journal of systematic and evolutionary microbiology	Micromonospora endophytica	515350	Micromonospora	1873	Micromonosporaceae	28056	Micromonosporales	85008	Actinomycetes	1760	Actinomycetota	201174		Bacteria	Bacteria	Actinomycetota	Actinomycetes	Mycobacteriales	Micromonosporaceae	Micromonospora	Micromonospora endophytica	515350	menaquinone, MK-10(H4), MK-9(H4), MK-9(H6), MK-9(H8)	H4, H6, H8	10, 9	menaquinone, MK-10(H4), MK-9(H4), MK-9(H6), MK-9(H8)	1	yes	consistent
20543157	2011	International journal of systematic and evolutionary microbiology	Brachybacterium squillarum	661979	Brachybacterium	43668	Dermabacteraceae	85020	Micrococcales	85006	Actinomycetes	1760	Actinomycetota	201174		Bacteria	Bacteria	Actinomycetota	Actinomycetes	Actinomycetales	Dermabacteraceae	Brachybacterium	Brachybacterium sp005490785	661979	menaquinone, MK-7		7		1	yes	consistent
20562242	2011	International journal of systematic and evolutionary microbiology	Nocardiopsis sinuspersici	501010	Nocardiopsis	2013	Nocardiopsaceae	83676	Streptosporangiales	85012	Actinomycetes	1760	Actinomycetota	201174		Bacteria	Bacteria	Actinomycetota	Actinomycetes	Streptosporangiales	Streptosporangiaceae	Nocardiopsis	Nocardiopsis sinuspersici	501010	menaquinone, MK-10(H0), MK-10(H2), MK-10(H4), MK-9(H2)	H0, H2, H4	10, 9	menaquinone, MK-10(H0), MK-10(H2), MK-10(H4), MK-9(H2)	1	yes	consistent
20562243	2011	International journal of systematic and evolutionary microbiology	Branchiibius hedensis	672460	Branchiibius	908251	Dermacoccaceae	145357	Micrococcales	85006	Actinomycetes	1760	Actinomycetota	201174		Bacteria	Bacteria	Actinomycetota	Actinomycetes	Actinomycetales	Dermatophilaceae	Branchiibius	Branchiibius hedensis	672460	menaquinone, MK-8(H2), MK-8(H4)	H2, H4	8		1	yes	consistent
20601492	2011	International journal of systematic and evolutionary microbiology	Agrococcus carbonis	684552	Agrococcus	46352	Microbacteriaceae	85023	Micrococcales	85006	Actinomycetes	1760	Actinomycetota	201174		Bacteria	Bacteria	Actinomycetota	Actinomycetes	Actinomycetales	Microbacteriaceae	Agrococcus	Agrococcus carbonis	684552	menaquinone, MK-10, MK-11, MK-9		10, 11, 9		1	yes	consistent
20622052	2011	International journal of systematic and evolutionary microbiology	Actinomycetospora chibensis	663606	Actinomycetospora	402649	Pseudonocardiaceae	2070	Pseudonocardiales	85010	Actinomycetes	1760	Actinomycetota	201174		Bacteria	Bacteria	Actinomycetota	Actinomycetes	Mycobacteriales	Pseudonocardiaceae	Actinomycetospora	Actinomycetospora chibensis	663606	menaquinone, MK-8(H4), MK-9(H4)	H4	8, 9		7	yes	consistent
20622052	2011	International journal of systematic and evolutionary microbiology	Actinomycetospora cinnamomea	663609	Actinomycetospora	402649	Pseudonocardiaceae	2070	Pseudonocardiales	85010	Actinomycetes	1760	Actinomycetota	201174		Bacteria	Bacteria	Actinomycetota	Actinomycetes	Mycobacteriales	Pseudonocardiaceae	Actinomycetospora	Actinomycetospora cinnamomea	663609	menaquinone, MK-8(H4), MK-9(H4)	H4	8, 9		7	yes	consistent
20622052	2011	International journal of systematic and evolutionary microbiology	Actinomycetospora corticicola	663602	Actinomycetospora	402649	Pseudonocardiaceae	2070	Pseudonocardiales	85010	Actinomycetes	1760	Actinomycetota	201174		Bacteria	Bacteria	Actinomycetota	Actinomycetes	Mycobacteriales	Pseudonocardiaceae	Actinomycetospora	Actinomycetospora corticicola	663602	menaquinone, MK-8(H4), MK-9(H4)	H4	8, 9		7	yes	consistent
20622052	2011	International journal of systematic and evolutionary microbiology	Actinomycetospora lutea	663604	Actinomycetospora	402649	Pseudonocardiaceae	2070	Pseudonocardiales	85010	Actinomycetes	1760	Actinomycetota	201174		Bacteria	Bacteria	Actinomycetota	Actinomycetes	Mycobacteriales	Pseudonocardiaceae	Actinomycetospora	Actinomycetospora lutea	663604	menaquinone, MK-8(H4), MK-9(H4)	H4	8, 9		7	yes	consistent
20622052	2011	International journal of systematic and evolutionary microbiology	Actinomycetospora straminea	663607	Actinomycetospora	402649	Pseudonocardiaceae	2070	Pseudonocardiales	85010	Actinomycetes	1760	Actinomycetota	201174		Bacteria	Bacteria	Actinomycetota	Actinomycetes	Mycobacteriales	Pseudonocardiaceae	Actinomycetospora	Actinomycetospora straminea	663607	menaquinone, MK-8(H4), MK-9(H4)	H4	8, 9		7	yes	consistent
20622052	2011	International journal of systematic and evolutionary microbiology	Actinomycetospora succinea	663603	Actinomycetospora	402649	Pseudonocardiaceae	2070	Pseudonocardiales	85010	Actinomycetes	1760	Actinomycetota	201174		Bacteria	Bacteria	Actinomycetota	Actinomycetes	Mycobacteriales	Pseudonocardiaceae	Actinomycetospora	Actinomycetospora succinea	663603	menaquinone, MK-8(H4), MK-9(H4)	H4	8, 9		7	yes	consistent
20622052	2011	International journal of systematic and evolutionary microbiology	Actinomycetospora chlora	663608	Actinomycetospora	402649	Pseudonocardiaceae	2070	Pseudonocardiales	85010	Actinomycetes	1760	Actinomycetota	201174		Bacteria								663608	menaquinone, MK-8(H4), MK-9(H4)	H4	8, 9		7	no	incomparable
20639223	2011	International journal of systematic and evolutionary microbiology	Serinicoccus chungangensis	767452	Serinicoccus	265976	Ornithinimicrobiaceae	2805590	Micrococcales	85006	Actinomycetes	1760	Actinomycetota	201174		Bacteria	Bacteria	Actinomycetota	Actinomycetes	Actinomycetales	Dermatophilaceae	Serinicoccus	Serinicoccus chungangensis	767452	menaquinone, MK-8(H4)	H4	8		1	yes	consistent
20639224	2011	International journal of systematic and evolutionary microbiology	Nonomuraea wenchangensis	568860	Nonomuraea	83681	Streptosporangiaceae	2004	Streptosporangiales	85012	Actinomycetes	1760	Actinomycetota	201174		Bacteria	Bacteria	Actinomycetota	Actinomycetes	Streptosporangiales	Streptosporangiaceae	Nonomuraea	Nonomuraea wenchangensis	568860	menaquinone, MK-9(H4)	H4	9	menaquinone, MK-9(H4)	1	no	incomparable
20639226	2011	International journal of systematic and evolutionary microbiology	Agromyces soli	659012	Agromyces	33877	Microbacteriaceae	85023	Micrococcales	85006	Actinomycetes	1760	Actinomycetota	201174		Bacteria	Bacteria	Actinomycetota	Actinomycetes	Actinomycetales	Microbacteriaceae	Agromyces	Agromyces soli	659012	menaquinone, MK-12		12		1	yes	consistent
20639230	2011	International journal of systematic and evolutionary microbiology	Aciditerrimonas ferrireducens	667306	Aciditerrimonas	1042325	Acidimicrobiaceae	84994	Acidimicrobiales	84993	Acidimicrobiia	84992	Actinomycetota	201174		Bacteria	Bacteria	Actinomycetota	Acidimicrobiia	Acidimicrobiales	UBA8190	Aciditerrimonas	Aciditerrimonas ferrireducens	667306	menaquinone, MK-9(H8)	H8	9	menaquinone, MK-9(H8)	1	yes	consistent
20656820	2011	International journal of systematic and evolutionary microbiology	Planosporangium mesophilum	689768	Planosporangium	689760	Micromonosporaceae	28056	Micromonosporales	85008	Actinomycetes	1760	Actinomycetota	201174		Bacteria	Bacteria	Actinomycetota	Actinomycetes	Mycobacteriales	Micromonosporaceae	Planosporangium	Planosporangium mesophilum	689768	menaquinone, MK-9(H4), MK-9(H6), MK-9(H8)	H4, H6, H8	9		1	no	incomparable
20656823	2011	International journal of systematic and evolutionary microbiology	Demequina aurantiaca	676200	Demequina	577469	Demequinaceae	1042322	Micrococcales	85006	Actinomycetes	1760	Actinomycetota	201174		Bacteria	Bacteria	Actinomycetota	Actinomycetes	Actinomycetales	Demequinaceae	Demequina	Demequina aurantiaca	676200	demethylmenaquinone, menaquinone, DMK-9(H4)	H4	9	demethylmenaquinone, DMK-9(H4)	3	yes	inconsistent
20656823	2011	International journal of systematic and evolutionary microbiology	Demequina globuliformis	676202	Demequina	577469	Demequinaceae	1042322	Micrococcales	85006	Actinomycetes	1760	Actinomycetota	201174		Bacteria	Bacteria	Actinomycetota	Actinomycetes	Actinomycetales	Demequinaceae	Demequina	Demequina globuliformis	676202	demethylmenaquinone, menaquinone, DMK-9(H4)	H4	9	demethylmenaquinone, DMK-9(H4)	3	yes	inconsistent
20656823	2011	International journal of systematic and evolutionary microbiology	Demequina oxidasica	676199	Demequina	577469	Demequinaceae	1042322	Micrococcales	85006	Actinomycetes	1760	Actinomycetota	201174		Bacteria	Bacteria	Actinomycetota	Actinomycetes	Actinomycetales	Demequinaceae	Demequina	Demequina oxidasica	676199	demethylmenaquinone, menaquinone, DMK-9(H4)	H4	9	demethylmenaquinone, DMK-9(H4)	3	yes	inconsistent
20729305	2011	International journal of systematic and evolutionary microbiology	Actinopolyspora alba	673379	Actinopolyspora	1849	Actinopolysporaceae	622451	Actinopolysporales	622450	Actinomycetes	1760	Actinomycetota	201174		Bacteria	Bacteria	Actinomycetota	Actinomycetes	Mycobacteriales	Pseudonocardiaceae	Actinopolyspora	Actinopolyspora alba	673379	menaquinone, MK-10(H4), MK-9(H2), MK-9(H4)	H2, H4	10, 9		4	no	incomparable
20729305	2011	International journal of systematic and evolutionary microbiology	Actinopolyspora erythraea	414996	Actinopolyspora	1849	Actinopolysporaceae	622451	Actinopolysporales	622450	Actinomycetes	1760	Actinomycetota	201174		Bacteria	Bacteria	Actinomycetota	Actinomycetes	Mycobacteriales	Pseudonocardiaceae	Actinopolyspora	Actinopolyspora erythraea	414996	menaquinone, MK-10(H4), MK-9(H2), MK-9(H4)	H2, H4	10, 9		4	no	incomparable
20729305	2011	International journal of systematic and evolutionary microbiology	Saccharomonospora halophila	129922	Saccharomonospora	1851	Pseudonocardiaceae	2070	Pseudonocardiales	85010	Actinomycetes	1760	Actinomycetota	201174		Bacteria								129922	menaquinone, MK-10(H4), MK-9(H2), MK-9(H4)	H2, H4	10, 9		4	no	incomparable
20729305	2011	International journal of systematic and evolutionary microbiology	Saccharomonospora iraqiensis	52698	Saccharomonospora	1851	Pseudonocardiaceae	2070	Pseudonocardiales	85010	Actinomycetes	1760	Actinomycetota	201174		Bacteria								52698	menaquinone, MK-10(H4), MK-9(H2), MK-9(H4)	H2, H4	10, 9		4	no	incomparable
20729313	2011	International journal of systematic and evolutionary microbiology	Cellulomonas phragmiteti	478780	Cellulomonas	1707	Cellulomonadaceae	85016	Micrococcales	85006	Actinomycetes	1760	Actinomycetota	201174		Bacteria	Bacteria	Actinomycetota	Actinomycetes	Actinomycetales	Cellulomonadaceae	Cellulomonas	Cellulomonas phragmiteti	478780	menaquinone, MK-9(H4)	H4	9		1	yes	consistent
20729314	2011	International journal of systematic and evolutionary microbiology	Neomicrococcus aestuarii	556325	Neomicrococcus	1868332	Micrococcaceae	1268	Micrococcales	85006	Actinomycetes	1760	Actinomycetota	201174		Bacteria	Bacteria	Actinomycetota	Actinomycetes	Actinomycetales	Micrococcaceae	Neomicrococcus	Neomicrococcus aestuarii	556325	menaquinone, MK-10, MK-9		10, 9		1	yes	consistent
20802058	2011	International journal of systematic and evolutionary microbiology	Tessaracoccus oleiagri	686624	Tessaracoccus	72763	Propionibacteriaceae	31957	Propionibacteriales	85009	Actinomycetes	1760	Actinomycetota	201174		Bacteria	Bacteria	Actinomycetota	Actinomycetes	Propionibacteriales	Propionibacteriaceae	Arachnia	Arachnia oleiagri	686624	menaquinone, MK-9(H4)	H4	9		2	yes	consistent
20802058	2011	International journal of systematic and evolutionary microbiology	Salinarimonas ramus	690164	Salinarimonas	690086	Salinarimonadaceae	2137278	Hyphomicrobiales	356	Alphaproteobacteria	28211	Pseudomonadota	1224		Bacteria	Bacteria	Pseudomonadota	Alphaproteobacteria	Rhizobiales	Beijerinckiaceae	Salinarimonas	Salinarimonas ramus	690164	ubiquinone, UQ-10		10		2	no	incomparable
20802061	2011	International journal of systematic and evolutionary microbiology	Modestobacter marinus	477641	Modestobacter	88138	Geodermatophilaceae	85030	Geodermatophilales	1643682	Actinomycetes	1760	Actinomycetota	201174		Bacteria	Bacteria	Actinomycetota	Actinomycetes	Mycobacteriales	Geodermatophilaceae	Modestobacter	Modestobacter marinus	477641	menaquinone, MK-9(H4)	H4	9		1	yes	consistent
20802064	2011	International journal of systematic and evolutionary microbiology	Agromyces flavus	589382	Agromyces	33877	Microbacteriaceae	85023	Micrococcales	85006	Actinomycetes	1760	Actinomycetota	201174		Bacteria	Bacteria	Actinomycetota	Actinomycetes	Actinomycetales	Microbacteriaceae	Agromyces	Agromyces flavus	589382	menaquinone, MK-12		12		1	yes	consistent
20817836	2011	International journal of systematic and evolutionary microbiology	Cryobacterium arcticum	670052	Cryobacterium	69578	Microbacteriaceae	85023	Micrococcales	85006	Actinomycetes	1760	Actinomycetota	201174		Bacteria	Bacteria	Actinomycetota	Actinomycetes	Actinomycetales	Microbacteriaceae	Cryobacterium	Cryobacterium arcticum	670052	menaquinone, MK-10, MK-11		10, 11	menaquinone, MK-10, MK-11	1	yes	consistent
20935090	2011	International journal of systematic and evolutionary microbiology	Nocardioides iriomotensis	715784	Nocardioides	1839	Nocardioidaceae	85015	Propionibacteriales	85009	Actinomycetes	1760	Actinomycetota	201174		Bacteria	Bacteria	Actinomycetota	Actinomycetes	Propionibacteriales	Nocardioidaceae	Nocardioides_B	Nocardioides_B iriomotensis	715784	menaquinone, MK-8(H4)	H4	8		1	yes	consistent
20952541	2011	International journal of systematic and evolutionary microbiology	Actinomadura cremea	1991	Actinomadura	1988	Thermomonosporaceae	2012	Streptosporangiales	85012	Actinomycetes	1760	Actinomycetota	201174		Bacteria	Bacteria	Actinomycetota	Actinomycetes	Streptosporangiales	Streptosporangiaceae	Spirillospora	Spirillospora cremea	1991	menaquinone				3	yes	consistent
20952541	2011	International journal of systematic and evolutionary microbiology	Actinomadura apis	755139	Actinomadura	1988	Thermomonosporaceae	2012	Streptosporangiales	85012	Actinomycetes	1760	Actinomycetota	201174		Bacteria								755139	menaquinone				3	no	incomparable
20952541	2011	International journal of systematic and evolutionary microbiology	Actinomadura rifamycini	31962	Actinomadura	1988	Thermomonosporaceae	2012	Streptosporangiales	85012	Actinomycetes	1760	Actinomycetota	201174		Bacteria								31962	menaquinone				3	no	incomparable
20971831	2011	International journal of systematic and evolutionary microbiology	Propioniciclava tarda	433330	Propioniciclava	1085622	Propionibacteriaceae	31957	Propionibacteriales	85009	Actinomycetes	1760	Actinomycetota	201174		Bacteria	Bacteria	Actinomycetota	Actinomycetes	Propionibacteriales	Propionibacteriaceae	Propioniciclava	Propioniciclava tarda	433330	menaquinone, MK-9(H4)	H4	9		1	yes	consistent
20971834	2011	International journal of systematic and evolutionary microbiology	Pseudonocardia kunmingensis	630975	Pseudonocardia	1847	Pseudonocardiaceae	2070	Pseudonocardiales	85010	Actinomycetes	1760	Actinomycetota	201174		Bacteria	Bacteria	Actinomycetota	Actinomycetes	Mycobacteriales	Pseudonocardiaceae	Pseudonocardia	Pseudonocardia kunmingensis	630975	menaquinone				1	yes	consistent
21057053	2011	International journal of systematic and evolutionary microbiology	Asanoa hainanensis	560556	Asanoa	195964	Micromonosporaceae	28056	Micromonosporales	85008	Actinomycetes	1760	Actinomycetota	201174		Bacteria	Bacteria	Actinomycetota	Actinomycetes	Mycobacteriales	Micromonosporaceae	Asanoa	Asanoa hainanensis	560556	menaquinone, MK-9(H4), MK-9(H6), MK-9(H8)	H4, H6, H8	9		1	yes	consistent
21075904	2011	International journal of systematic and evolutionary microbiology	Corynebacterium nuruki	1032851	Corynebacterium	1716	Corynebacteriaceae	1653	Mycobacteriales	85007	Actinomycetes	1760	Actinomycetota	201174		Bacteria	Bacteria	Actinomycetota	Actinomycetes	Mycobacteriales	Mycobacteriaceae	Corynebacterium	Corynebacterium nuruki	1032851	menaquinone, MK-9(H2)	H2	9		1	yes	consistent
21075908	2011	International journal of systematic and evolutionary microbiology	Calidifontibacter indicus	419650	Calidifontibacter	1158982	Dermacoccaceae	145357	Micrococcales	85006	Actinomycetes	1760	Actinomycetota	201174		Bacteria	Bacteria	Actinomycetota	Actinomycetes	Actinomycetales	Dermatophilaceae	Yimella	Yimella indica	419650	menaquinone, MK-8(H4)	H4	8	menaquinone, MK-8(H4)	1	yes	consistent
21112988	2011	International journal of systematic and evolutionary microbiology	Pseudokineococcus lusitanus	763993	Pseudokineococcus	1156392	Kineosporiaceae	83778	Kineosporiales	622452	Actinomycetes	1760	Actinomycetota	201174		Bacteria	Bacteria	Actinomycetota	Actinomycetes	Actinomycetales	Quadrisphaeraceae	Pseudokineococcus	Pseudokineococcus lusitanus	763993	menaquinone, MK-9(H2)	H2	9		2	yes	consistent
21112988	2011	International journal of systematic and evolutionary microbiology	Pseudokineococcus marinus	351215	Pseudokineococcus	1156392	Kineosporiaceae	83778	Kineosporiales	622452	Actinomycetes	1760	Actinomycetota	201174		Bacteria	Bacteria	Actinomycetota	Actinomycetes	Actinomycetales	Quadrisphaeraceae	Pseudokineococcus	Pseudokineococcus marinus	351215	menaquinone, MK-9(H2)	H2	9		2	yes	inconsistent
21148675	2011	International journal of systematic and evolutionary microbiology	Nocardiopsis flavescens	758803	Nocardiopsis	2013	Nocardiopsaceae	83676	Streptosporangiales	85012	Actinomycetes	1760	Actinomycetota	201174		Bacteria	Bacteria	Actinomycetota	Actinomycetes	Streptosporangiales	Streptosporangiaceae	Nocardiopsis	Nocardiopsis flavescens	758803	menaquinone, MK-10(H2), MK-10(H4)	H2, H4	10		1	yes	consistent
21148677	2011	International journal of systematic and evolutionary microbiology	Actinopolymorpha pittospori	648752	Actinopolymorpha	117156	Actinopolymorphaceae	2805400	Propionibacteriales	85009	Actinomycetes	1760	Actinomycetota	201174		Bacteria	Bacteria	Actinomycetota	Actinomycetes	Propionibacteriales	Actinopolymorphaceae	Actinopolymorpha	Actinopolymorpha pittospori	648752	menaquinone				1	no	incomparable
21148679	2011	International journal of systematic and evolutionary microbiology	Solirubrobacter ginsenosidimutans	490573	Solirubrobacter	207599	Solirubrobacteraceae	320599	Solirubrobacterales	588673	Thermoleophilia	1497346	Actinomycetota	201174		Bacteria	Bacteria	Actinomycetota	Thermoleophilia	Solirubrobacterales	Solirubrobacteraceae	Solirubrobacter	Solirubrobacter ginsenosidimutans	490573	menaquinone, MK-7(H4)	H4	7		1	yes	consistent
21169463	2011	International journal of systematic and evolutionary microbiology	Streptomyces indicus	417292	Streptomyces	1883	Streptomycetaceae	2062	Kitasatosporales	85011	Actinomycetes	1760	Actinomycetota	201174		Bacteria	Bacteria	Actinomycetota	Actinomycetes	Streptomycetales	Streptomycetaceae	Streptomyces	Streptomyces indicus	417292	menaquinone, MK-9(H4)	H4	9		1	no	incomparable
21169464	2011	International journal of systematic and evolutionary microbiology	Williamsia phyllosphaerae	885042	Williamsia	85043	Nocardiaceae	85025	Mycobacteriales	85007	Actinomycetes	1760	Actinomycetota	201174		Bacteria	Bacteria	Actinomycetota	Actinomycetes	Mycobacteriales	Mycobacteriaceae	Williamsia_A	Williamsia_A phyllosphaerae	885042	menaquinone, MK-7(H2), MK-8(H2), MK-9(H2)	H2	7, 8, 9		1	no	incomparable
21186288	2011	International journal of systematic and evolutionary microbiology	Nonomuraea maritima	683260	Nonomuraea	83681	Streptosporangiaceae	2004	Streptosporangiales	85012	Actinomycetes	1760	Actinomycetota	201174		Bacteria	Bacteria	Actinomycetota	Actinomycetes	Streptosporangiales	Streptosporangiaceae	Nonomuraea	Nonomuraea maritima	683260	menaquinone, MK-9(H0), MK-9(H2), MK-9(H4), MK-9(H6)	H0, H2, H4, H6	9	menaquinone, MK-9(H0), MK-9(H2), MK-9(H4), MK-9(H6)	1	no	incomparable
21216917	2011	International journal of systematic and evolutionary microbiology	Spinactinospora alkalitolerans	687207	Spinactinospora	1434047	Nocardiopsaceae	83676	Streptosporangiales	85012	Actinomycetes	1760	Actinomycetota	201174		Bacteria	Bacteria	Actinomycetota	Actinomycetes	Streptosporangiales	Streptosporangiaceae	Spinactinospora	Spinactinospora alkalitolerans	687207	menaquinone, MK-10(H6), MK-10(H8), MK-9(H8)	H6, H8	10, 9		1	no	incomparable
21216918	2011	International journal of systematic and evolutionary microbiology	Brachybacterium saurashtrense	556288	Brachybacterium	43668	Dermabacteraceae	85020	Micrococcales	85006	Actinomycetes	1760	Actinomycetota	201174		Bacteria	Bacteria	Actinomycetota	Actinomycetes	Actinomycetales	Dermabacteraceae	Brachybacterium	Brachybacterium saurashtrense	556288	menaquinone, MK-7		7		1	yes	consistent
21239567	2011	International journal of systematic and evolutionary microbiology	Neomicrococcus lactis	732241	Neomicrococcus	1868332	Micrococcaceae	1268	Micrococcales	85006	Actinomycetes	1760	Actinomycetota	201174		Bacteria	Bacteria	Actinomycetota	Actinomycetes	Actinomycetales	Micrococcaceae	Neomicrococcus	Neomicrococcus lactis	732241	menaquinone, MK-8(H2)	H2	8	menaquinone, MK-8(H2)	1	yes	consistent
21257681	2011	International journal of systematic and evolutionary microbiology	Actinophytocola xinjiangensis	485602	Actinophytocola	695999	Pseudonocardiaceae	2070	Pseudonocardiales	85010	Actinomycetes	1760	Actinomycetota	201174		Bacteria	Bacteria	Actinomycetota	Actinomycetes	Mycobacteriales	Pseudonocardiaceae	Actinophytocola	Actinophytocola xinjiangensis	485602	menaquinone, MK-10(H2), MK-9(H4)	H2, H4	10, 9		1	yes	consistent
21257689	2011	International journal of systematic and evolutionary microbiology	Sphaerisporangium krabiense	763782	Sphaerisporangium	321315	Streptosporangiaceae	2004	Streptosporangiales	85012	Actinomycetes	1760	Actinomycetota	201174		Bacteria	Bacteria	Actinomycetota	Actinomycetes	Streptosporangiales	Streptosporangiaceae	Sphaerisporangium	Sphaerisporangium krabiense	763782	menaquinone, MK-9, MK-9(H2), MK-9(H4), MK-9(H6)	H2, H4, H6	9		1	yes	consistent
21278413	2011	International journal of systematic and evolutionary microbiology	Phytomonospora endophytica	714109	Phytomonospora	1434030	Micromonosporaceae	28056	Micromonosporales	85008	Actinomycetes	1760	Actinomycetota	201174		Bacteria	Bacteria	Actinomycetota	Actinomycetes	Mycobacteriales	Micromonosporaceae	Phytomonospora	Phytomonospora endophytica	714109	menaquinone, MK-10(H2), MK-10(H4), MK-10(H6), MK-8(H2), MK-9(H2)	H2, H4, H6	10, 8, 9	menaquinone, MK-10(H2), MK-10(H4), MK-10(H6), MK-8(H2), MK-9(H2)	1	yes	consistent
21335498	2012	International journal of systematic and evolutionary microbiology	Herbiconiux moechotypicola	637393	Herbiconiux	881616	Microbacteriaceae	85023	Micrococcales	85006	Actinomycetes	1760	Actinomycetota	201174		Bacteria	Bacteria	Actinomycetota	Actinomycetes	Actinomycetales	Microbacteriaceae	Herbiconiux	Herbiconiux moechotypicola	637393	menaquinone, MK-10, MK-11, MK-12		10, 11, 12		1	yes	consistent
21336595	2011	Antonie van Leeuwenhoek	Pseudonocardia bannensis	630973	Pseudonocardia	1847	Pseudonocardiaceae	2070	Pseudonocardiales	85010	Actinomycetes	1760	Actinomycetota	201174		Bacteria	Bacteria	Actinomycetota	Actinomycetes	Mycobacteriales	Pseudonocardiaceae	Pseudonocardia	Pseudonocardia bannensis	630973	menaquinone				1	yes	inconsistent
21398502	2012	International journal of systematic and evolutionary microbiology	Micromonospora yangpuensis	683228	Micromonospora	1873	Micromonosporaceae	28056	Micromonosporales	85008	Actinomycetes	1760	Actinomycetota	201174		Bacteria	Bacteria	Actinomycetota	Actinomycetes	Mycobacteriales	Micromonosporaceae	Micromonospora	Micromonospora yangpuensis	683228	menaquinone, MK-10(H2)	H2	10		1	yes	consistent
21421933	2012	International journal of systematic and evolutionary microbiology	Motilibacter peucedani	598650	Motilibacter	1434021	Motilibacteraceae	1433378	Motilibacterales	2793120	Actinomycetes	1760	Actinomycetota	201174		Bacteria	Bacteria	Actinomycetota	Actinomycetes	Motilibacterales	Motilibacteraceae	Motilibacter	Motilibacter peucedani	598650	menaquinone, MK-9(H4)	H4	9	menaquinone, MK-9(H4)	1	yes	consistent
21441369	2012	International journal of systematic and evolutionary microbiology	Knoellia flava	913969	Knoellia	136099	Intrasporangiaceae	85021	Micrococcales	85006	Actinomycetes	1760	Actinomycetota	201174		Bacteria	Bacteria	Actinomycetota	Actinomycetes	Actinomycetales	Dermatophilaceae	Knoellia	Knoellia flava	913969	menaquinone, MK-8(H4)	H4	8		1	yes	consistent
21441372	2012	International journal of systematic and evolutionary microbiology	Arthrobacter cryoconiti	748907	Arthrobacter	1663	Micrococcaceae	1268	Micrococcales	85006	Actinomycetes	1760	Actinomycetota	201174		Bacteria	Bacteria	Actinomycetota	Actinomycetes	Actinomycetales	Micrococcaceae	Specibacter	Specibacter cryoconiti	748907	menaquinone, MK-9(H2)	H2	9	menaquinone, MK-9(H2)	1	yes	consistent
21460134	2012	International journal of systematic and evolutionary microbiology	Nocardioides alpinus	748909	Nocardioides	1839	Nocardioidaceae	85015	Propionibacteriales	85009	Actinomycetes	1760	Actinomycetota	201174		Bacteria	Bacteria	Actinomycetota	Actinomycetes	Propionibacteriales	Nocardioidaceae	Nocardioides	Nocardioides alpinus	748909	menaquinone, MK-8(H4)	H4	8	menaquinone, MK-8(H4)	1	yes	consistent
21478395	2012	International journal of systematic and evolutionary microbiology	Dietzia aurantiaca	983873	Dietzia	37914	Dietziaceae	85029	Mycobacteriales	85007	Actinomycetes	1760	Actinomycetota	201174		Bacteria	Bacteria	Actinomycetota	Actinomycetes	Mycobacteriales	Mycobacteriaceae	Dietzia	Dietzia aurantiaca	983873	menaquinone, MK-8(H2)	H2	8	menaquinone, MK-8(H2)	1	yes	consistent
21515699	2012	International journal of systematic and evolutionary microbiology	Streptomyces qinglanensis	943816	Streptomyces	1883	Streptomycetaceae	2062	Kitasatosporales	85011	Actinomycetes	1760	Actinomycetota	201174		Bacteria	Bacteria	Actinomycetota	Actinomycetes	Streptomycetales	Streptomycetaceae	Streptomyces	Streptomyces qinglanensis	943816	menaquinone, MK-9(H6), MK-9(H8)	H6, H8	9		1	no	incomparable
21571929	2012	International journal of systematic and evolutionary microbiology	Microbacterium yannicii	671622	Microbacterium	33882	Microbacteriaceae	85023	Micrococcales	85006	Actinomycetes	1760	Actinomycetota	201174		Bacteria	Bacteria	Actinomycetota	Actinomycetes	Actinomycetales	Microbacteriaceae	Microbacterium	Microbacterium yannicii	671622	menaquinone, MK-11, MK-12, MK-13		11, 12, 13		1	yes	consistent
21571934	2012	International journal of systematic and evolutionary microbiology	Sinomonas albida	369942	Sinomonas	596707	Micrococcaceae	1268	Micrococcales	85006	Actinomycetes	1760	Actinomycetota	201174		Bacteria	Bacteria	Actinomycetota	Actinomycetes	Actinomycetales	Micrococcaceae	Sinomonas	Sinomonas albida	369942	menaquinone, MK-8(H2), MK-9(H2)	H2	8, 9		3	yes	consistent
21571934	2012	International journal of systematic and evolutionary microbiology	Sinomonas echigonensis	369940	Sinomonas	596707	Micrococcaceae	1268	Micrococcales	85006	Actinomycetes	1760	Actinomycetota	201174		Bacteria								369940	menaquinone, MK-8(H2), MK-9(H2)	H2	8, 9		3	no	incomparable
21571934	2012	International journal of systematic and evolutionary microbiology	Sinomonas soli	991009	Sinomonas	596707	Micrococcaceae	1268	Micrococcales	85006	Actinomycetes	1760	Actinomycetota	201174		Bacteria								991009	menaquinone, MK-8(H2), MK-9(H2)	H2	8, 9		3	no	incomparable
21571937	2012	International journal of systematic and evolutionary microbiology	Pseudoclavibacter caeni	908846	Pseudoclavibacter	255204	Microbacteriaceae	85023	Micrococcales	85006	Actinomycetes	1760	Actinomycetota	201174		Bacteria	Bacteria	Actinomycetota	Actinomycetes	Actinomycetales	Microbacteriaceae	Pseudoclavibacter_A	Pseudoclavibacter_A caeni	908846	menaquinone, MK-9		9		1	yes	consistent
21571941	2012	International journal of systematic and evolutionary microbiology	Herbiconiux flava	881268	Herbiconiux	881616	Microbacteriaceae	85023	Micrococcales	85006	Actinomycetes	1760	Actinomycetota	201174		Bacteria	Bacteria	Actinomycetota	Actinomycetes	Actinomycetales	Microbacteriaceae	Herbiconiux	Herbiconiux flava	881268	menaquinone, MK-10, MK-11		10, 11		1	yes	consistent
21669926	2012	International journal of systematic and evolutionary microbiology	Actinoplanes abujensis	882441	Actinoplanes	1865	Micromonosporaceae	28056	Micromonosporales	85008	Actinomycetes	1760	Actinomycetota	201174		Bacteria	Bacteria	Actinomycetota	Actinomycetes	Mycobacteriales	Micromonosporaceae	Actinoplanes	Actinoplanes abujensis	882441	menaquinone, MK-9(H4)	H4	9	menaquinone, MK-9(H4)	1	yes	inconsistent
21685251	2012	International journal of systematic and evolutionary microbiology	Gulosibacter chungangensis	979746	Gulosibacter	256818	Microbacteriaceae	85023	Micrococcales	85006	Actinomycetes	1760	Actinomycetota	201174		Bacteria	Bacteria	Actinomycetota	Actinomycetes	Actinomycetales	Microbacteriaceae	Gulosibacter	Gulosibacter chungangensis	979746	menaquinone, MK-9		9		1	yes	consistent
21685258	2012	International journal of systematic and evolutionary microbiology	Actinomadura rupiterrae	559627	Actinomadura	1988	Thermomonosporaceae	2012	Streptosporangiales	85012	Actinomycetes	1760	Actinomycetota	201174		Bacteria	Bacteria	Actinomycetota	Actinomycetes	Streptosporangiales	Streptosporangiaceae	Spirillospora	Spirillospora rupiterrae	559627	menaquinone, MK-9(H6), MK-9(H8)	H6, H8	9	menaquinone, MK-9(H6), MK-9(H8)	1	yes	consistent
21691776	2011	Antonie van Leeuwenhoek	Streptomyces fildesensis	375757	Streptomyces	1883	Streptomycetaceae	2062	Kitasatosporales	85011	Actinomycetes	1760	Actinomycetota	201174		Bacteria	Bacteria	Actinomycetota	Actinomycetes	Streptomycetales	Streptomycetaceae	Actinacidiphila	Actinacidiphila fildesensis	375757	menaquinone, MK-9(H4), MK-9(H6), MK-9(H8)	H4, H6, H8	9		1	yes	consistent
21705443	2012	International journal of systematic and evolutionary microbiology	Kribbella amoyensis	996641	Kribbella	182639	Kribbellaceae	2726069	Propionibacteriales	85009	Actinomycetes	1760	Actinomycetota	201174		Bacteria	Bacteria	Actinomycetota	Actinomycetes	Propionibacteriales	Kribbellaceae	Kribbella	Kribbella amoyensis	996641	menaquinone, MK-9(H4)	H4	9	menaquinone, MK-9(H4)	1	yes	consistent
21742819	2012	International journal of systematic and evolutionary microbiology	Nocardioides daejeonensis	1046556	Nocardioides	1839	Nocardioidaceae	85015	Propionibacteriales	85009	Actinomycetes	1760	Actinomycetota	201174		Bacteria	Bacteria	Actinomycetota	Actinomycetes	Propionibacteriales	Nocardioidaceae	Nocardioides	Nocardioides daejeonensis	1046556	menaquinone, MK-8(H4)	H4	8		1	yes	consistent
21828009	2012	International journal of systematic and evolutionary microbiology	Nonomuraea jiangxiensis	633440	Nonomuraea	83681	Streptosporangiaceae	2004	Streptosporangiales	85012	Actinomycetes	1760	Actinomycetota	201174		Bacteria	Bacteria	Actinomycetota	Actinomycetes	Streptosporangiales	Streptosporangiaceae	Nonomuraea	Nonomuraea jiangxiensis	633440	menaquinone, MK-9(H4)	H4	9	menaquinone, MK-9(H4)	1	no	incomparable
21899973	2011	Systematic and applied microbiology	Gaiella occulta	1002870	Gaiella	1154586	Gaiellaceae	1154585	Gaiellales	1154584	Thermoleophilia	1497346	Actinomycetota	201174		Bacteria	Bacteria	Actinomycetota	Thermoleophilia	Gaiellales	Gaiellaceae	Gaiella	Gaiella occulta	1002870	menaquinone, MK-7		7		1	yes	inconsistent
21930679	2012	International journal of systematic and evolutionary microbiology	Demequina mangrovi	1043493	Demequina	577469	Demequinaceae	1042322	Micrococcales	85006	Actinomycetes	1760	Actinomycetota	201174		Bacteria	Bacteria	Actinomycetota	Actinomycetes	Actinomycetales	Demequinaceae	Demequina	Demequina mangrovi	1043493	demethylmenaquinone, menaquinone, DMK-9(H4)	H4	9		1	yes	inconsistent
21948094	2012	International journal of systematic and evolutionary microbiology	Actinomyces weissii	675090	Actinomyces	1654	Actinomycetaceae	2049	Actinomycetales	2037	Actinomycetes	1760	Actinomycetota	201174		Bacteria	Bacteria	Actinomycetota	Actinomycetes	Actinomycetales	Actinomycetaceae	Actinomyces	Actinomyces weissii	675090	menaquinone, MK-9		9		1	yes	consistent
21948095	2012	International journal of systematic and evolutionary microbiology	Labedaea rhizosphaerae	598644	Labedaea	1434013	Pseudonocardiaceae	2070	Pseudonocardiales	85010	Actinomycetes	1760	Actinomycetota	201174		Bacteria	Bacteria	Actinomycetota	Actinomycetes	Mycobacteriales	Pseudonocardiaceae	Labedaea	Labedaea rhizosphaerae	598644	menaquinone, MK-8, MK-9(H2), MK-9(H4)	H2, H4	8, 9	menaquinone, MK-9(H4)	1	yes	consistent
21989686	2012	Antonie van Leeuwenhoek	Kibdelosporangium phytohabitans	860235	Kibdelosporangium	2029	Pseudonocardiaceae	2070	Pseudonocardiales	85010	Actinomycetes	1760	Actinomycetota	201174		Bacteria	Bacteria	Actinomycetota	Actinomycetes	Mycobacteriales	Pseudonocardiaceae	Kibdelosporangium	Kibdelosporangium phytohabitans	860235	menaquinone, MK-9(H4)	H4	9		1	yes	consistent
22012251	2012	Antonie van Leeuwenhoek	Kocuria sediminis	1038857	Kocuria	57493	Micrococcaceae	1268	Micrococcales	85006	Actinomycetes	1760	Actinomycetota	201174		Bacteria	Bacteria	Actinomycetota	Actinomycetes	Actinomycetales	Micrococcaceae	Kocuria	Kocuria turfanensis	1038857	menaquinone, MK-7(H2), MK-8(H2), MK-9(H2)	H2	7, 8, 9		1	yes	consistent
22021576	2012	International journal of systematic and evolutionary microbiology	Cellulomonas carbonis	1386092	Cellulomonas	1707	Cellulomonadaceae	85016	Micrococcales	85006	Actinomycetes	1760	Actinomycetota	201174		Bacteria	Bacteria	Actinomycetota	Actinomycetes	Actinomycetales	Cellulomonadaceae	Actinotalea	Actinotalea carbonis	1386092	menaquinone, MK-9(H4)	H4	9		1	yes	consistent
22021584	2012	International journal of systematic and evolutionary microbiology	Actinomadura geliboluensis	882440	Actinomadura	1988	Thermomonosporaceae	2012	Streptosporangiales	85012	Actinomycetes	1760	Actinomycetota	201174		Bacteria	Bacteria	Actinomycetota	Actinomycetes	Streptosporangiales	Streptosporangiaceae	Spirillospora	Spirillospora geliboluensis	882440	menaquinone, MK-9(H4), MK-9(H6)	H4, H6	9		1	no	incomparable
22039005	2012	International journal of systematic and evolutionary microbiology	Microbacterium amylolyticum	936337	Microbacterium	33882	Microbacteriaceae	85023	Micrococcales	85006	Actinomycetes	1760	Actinomycetota	201174		Bacteria	Bacteria	Actinomycetota	Actinomycetes	Actinomycetales	Microbacteriaceae	Microbacterium	Microbacterium amylolyticum	936337	menaquinone, MK-10, MK-11		10, 11	menaquinone, MK-10, MK-11	1	yes	consistent
22058317	2012	International journal of systematic and evolutionary microbiology	Promicromonospora thailandica	765201	Promicromonospora	43676	Promicromonosporaceae	85017	Micrococcales	85006	Actinomycetes	1760	Actinomycetota	201174		Bacteria	Bacteria	Actinomycetota	Actinomycetes	Actinomycetales	Cellulomonadaceae	Promicromonospora	Promicromonospora thailandica	765201	menaquinone, MK-9(H4)	H4	9		1	yes	consistent
22081710	2012	International journal of systematic and evolutionary microbiology	Corynebacterium epidermidicanis	1050174	Corynebacterium	1716	Corynebacteriaceae	1653	Mycobacteriales	85007	Actinomycetes	1760	Actinomycetota	201174		Bacteria	Bacteria	Actinomycetota	Actinomycetes	Mycobacteriales	Mycobacteriaceae	Corynebacterium	Corynebacterium epidermidicanis	1050174	menaquinone, MK-8(H2), MK-9(H2)	H2	8, 9		1	yes	consistent
22081713	2012	International journal of systematic and evolutionary microbiology	Arcanobacterium canis	999183	Arcanobacterium	28263	Actinomycetaceae	2049	Actinomycetales	2037	Actinomycetes	1760	Actinomycetota	201174		Bacteria	Bacteria	Actinomycetota	Actinomycetes	Actinomycetales	Actinomycetaceae	Arcanobacterium	Arcanobacterium canis	999183	menaquinone, MK-9(H4)	H4	9	menaquinone, MK-9(H4)	1	yes	consistent
22140157	2012	International journal of systematic and evolutionary microbiology	Herbidospora cretacea	28444	Herbidospora	28443	Streptosporangiaceae	2004	Streptosporangiales	85012	Actinomycetes	1760	Actinomycetota	201174		Bacteria	Bacteria	Actinomycetota	Actinomycetes	Streptosporangiales	Streptosporangiaceae	Herbidospora	Herbidospora cretacea	28444	menaquinone, MK-10(H2), MK-10(H4), MK-10(H6), MK-9(H4)	H2, H4, H6	10, 9		2	no	incomparable
22140157	2012	International journal of systematic and evolutionary microbiology	Herbidospora mongoliensis	688067	Herbidospora	28443	Streptosporangiaceae	2004	Streptosporangiales	85012	Actinomycetes	1760	Actinomycetota	201174		Bacteria	Bacteria	Actinomycetota	Actinomycetes	Streptosporangiales	Streptosporangiaceae	Herbidospora	Herbidospora mongoliensis	688067	menaquinone, MK-10(H2), MK-10(H4), MK-10(H6), MK-9(H4)	H2, H4, H6	10, 9		2	yes	consistent
22140168	2012	International journal of systematic and evolutionary microbiology	Georgenia satyanarayanai	860221	Georgenia	154116	Bogoriellaceae	145358	Micrococcales	85006	Actinomycetes	1760	Actinomycetota	201174		Bacteria	Bacteria	Actinomycetota	Actinomycetes	Actinomycetales	Actinomycetaceae	Oceanitalea	Oceanitalea satyanarayanai	860221	menaquinone, MK-8(H4)	H4	8		1	no	incomparable
22140169	2012	International journal of systematic and evolutionary microbiology	Conexibacter arvalis	912552	Conexibacter	191494	Conexibacteraceae	320583	Solirubrobacterales	588673	Thermoleophilia	1497346	Actinomycetota	201174		Bacteria	Bacteria	Actinomycetota	Thermoleophilia	Solirubrobacterales	Solirubrobacteraceae	Conexibacter	Conexibacter arvalis	912552	menaquinone, MK-7(H4)	H4	7		1	yes	consistent
22140170	2012	International journal of systematic and evolutionary microbiology	Compostimonas suwonensis	1048394	Compostimonas	1259734	Microbacteriaceae	85023	Micrococcales	85006	Actinomycetes	1760	Actinomycetota	201174		Bacteria	Bacteria	Actinomycetota	Actinomycetes	Actinomycetales	Microbacteriaceae	Compostimonas	Compostimonas suwonensis	1048394	menaquinone, MK-11, MK-12		11, 12		1	yes	consistent
22140173	2012	International journal of systematic and evolutionary microbiology	Thermocatellispora tengchongensis	1073253	Thermocatellispora	1649505	Streptosporangiaceae	2004	Streptosporangiales	85012	Actinomycetes	1760	Actinomycetota	201174		Bacteria	Bacteria	Actinomycetota	Actinomycetes	Streptosporangiales	Streptosporangiaceae	Thermocatellispora	Thermocatellispora tengchongensis	1073253	menaquinone, MK-9(H4), MK-9(H6), MK-9(H8)	H4, H6, H8	9		1	no	incomparable
22140174	2012	International journal of systematic and evolutionary microbiology	Microbispora hainanensis	568844	Microbispora	2005	Streptosporangiaceae	2004	Streptosporangiales	85012	Actinomycetes	1760	Actinomycetota	201174		Bacteria	Bacteria	Actinomycetota	Actinomycetes	Streptosporangiales	Streptosporangiaceae	Microbispora	Microbispora hainanensis	568844	menaquinone, MK-9(H0), MK-9(H2), MK-9(H4)	H0, H2, H4	9		1	no	incomparable
22155759	2012	International journal of systematic and evolutionary microbiology	Georgenia satyanarayanai	860221	Georgenia	154116	Bogoriellaceae	145358	Micrococcales	85006	Actinomycetes	1760	Actinomycetota	201174		Bacteria	Bacteria	Actinomycetota	Actinomycetes	Actinomycetales	Actinomycetaceae	Oceanitalea	Oceanitalea satyanarayanai	860221	menaquinone, MK-8(H4)	H4	8		1	no	incomparable
22180611	2012	International journal of systematic and evolutionary microbiology	Actinoplanes atraurantiacus	1036182	Actinoplanes	1865	Micromonosporaceae	28056	Micromonosporales	85008	Actinomycetes	1760	Actinomycetota	201174		Bacteria	Bacteria	Actinomycetota	Actinomycetes	Mycobacteriales	Micromonosporaceae	Actinoplanes	Actinoplanes atraurantiacus	1036182	menaquinone, MK-9(H2), MK-9(H4)	H2, H4	9		1	no	incomparable
22199224	2012	International journal of systematic and evolutionary microbiology	Microbacterium murale	1081040	Microbacterium	33882	Microbacteriaceae	85023	Micrococcales	85006	Actinomycetes	1760	Actinomycetota	201174		Bacteria	Bacteria	Actinomycetota	Actinomycetes	Actinomycetales	Microbacteriaceae	Microbacterium	Microbacterium murale	1081040	menaquinone, MK-12, MK-13		12, 13	menaquinone, MK-12, MK-13	1	yes	consistent
22228655	2012	International journal of systematic and evolutionary microbiology	Nocardioides lianchengensis	1045774	Nocardioides	1839	Nocardioidaceae	85015	Propionibacteriales	85009	Actinomycetes	1760	Actinomycetota	201174		Bacteria	Bacteria	Actinomycetota	Actinomycetes	Propionibacteriales	Nocardioidaceae	Nocardioides	Nocardioides lianchengensis	1045774	menaquinone, MK-8(H4)	H4	8		1	no	incomparable
22228665	2012	International journal of systematic and evolutionary microbiology	Alpinimonas psychrophila	748908	Alpinimonas	1132766	Microbacteriaceae	85023	Micrococcales	85006	Actinomycetes	1760	Actinomycetota	201174		Bacteria	Bacteria	Actinomycetota	Actinomycetes	Actinomycetales	Microbacteriaceae	Alpinimonas	Alpinimonas psychrophila	748908	menaquinone, MK-10, MK-11		10, 11	menaquinone, MK-10, MK-11	1	yes	consistent
22228666	2012	International journal of systematic and evolutionary microbiology	Arthrobacter cupressi	1045773	Arthrobacter	1663	Micrococcaceae	1268	Micrococcales	85006	Actinomycetes	1760	Actinomycetota	201174		Bacteria	Bacteria	Actinomycetota	Actinomycetes	Actinomycetales	Micrococcaceae	Arthrobacter	Arthrobacter cupressi	1045773	menaquinone, MK-10(H2), MK-6, MK-7(H2), MK-9(H2)	H2	10, 6, 7, 9		1	yes	consistent
22228667	2012	International journal of systematic and evolutionary microbiology	Enteractinococcus coprophilus	1027633	Enteractinococcus	1164863	Micrococcaceae	1268	Micrococcales	85006	Actinomycetes	1760	Actinomycetota	201174		Bacteria	Bacteria	Actinomycetota	Actinomycetes	Actinomycetales	Micrococcaceae	Enteractinococcus	Enteractinococcus coprophilus	1027633	menaquinone, MK-7, MK-8		7, 8		2	yes	consistent
22228667	2012	International journal of systematic and evolutionary microbiology	Enteractinococcus fodinae	684663	Enteractinococcus	1164863	Micrococcaceae	1268	Micrococcales	85006	Actinomycetes	1760	Actinomycetota	201174		Bacteria								684663	menaquinone, MK-7, MK-8		7, 8		2	no	incomparable
22246588	2012	Antonie van Leeuwenhoek	Micromonospora haikouensis	686309	Micromonospora	1873	Micromonosporaceae	28056	Micromonosporales	85008	Actinomycetes	1760	Actinomycetota	201174		Bacteria	Bacteria	Actinomycetota	Actinomycetes	Mycobacteriales	Micromonosporaceae	Micromonospora	Micromonospora haikouensis	686309	menaquinone, MK-10(H4), MK-10(H6), MK-9(H4)	H4, H6	10, 9	menaquinone, MK-10(H4), MK-10(H6), MK-9(H4)	1	no	incomparable
22273761	2012	Antonie van Leeuwenhoek	Geodermatophilus nigrescens	1070870	Geodermatophilus	1860	Geodermatophilaceae	85030	Geodermatophilales	1643682	Actinomycetes	1760	Actinomycetota	201174		Bacteria	Bacteria	Actinomycetota	Actinomycetes	Mycobacteriales	Geodermatophilaceae	Geodermatophilus	Geodermatophilus nigrescens	1070870	menaquinone, MK-9(H4)	H4	9		1	yes	consistent
22280899	2012	Systematic and applied microbiology	Microbacterium marinum	421115	Microbacterium	33882	Microbacteriaceae	85023	Micrococcales	85006	Actinomycetes	1760	Actinomycetota	201174		Bacteria	Bacteria	Actinomycetota	Actinomycetes	Actinomycetales	Microbacteriaceae	Microbacterium	Microbacterium marinum	421115	menaquinone, MK-11, MK-12, MK-13		11, 12, 13		1	yes	consistent
22286910	2012	International journal of systematic and evolutionary microbiology	Micromonospora cremea	709881	Micromonospora	1873	Micromonosporaceae	28056	Micromonosporales	85008	Actinomycetes	1760	Actinomycetota	201174		Bacteria	Bacteria	Actinomycetota	Actinomycetes	Mycobacteriales	Micromonosporaceae	Micromonospora	Micromonospora cremea	709881	menaquinone, MK-10(H4)	H4	10	menaquinone, MK-10(H4)	2	yes	consistent
22286910	2012	International journal of systematic and evolutionary microbiology	Micromonospora zamorensis	709883	Micromonospora	1873	Micromonosporaceae	28056	Micromonosporales	85008	Actinomycetes	1760	Actinomycetota	201174		Bacteria	Bacteria	Actinomycetota	Actinomycetes	Mycobacteriales	Micromonosporaceae	Micromonospora	Micromonospora zamorensis	709883	menaquinone, MK-10(H4)	H4	10	menaquinone, MK-10(H4)	2	yes	inconsistent
22307502	2012	International journal of systematic and evolutionary microbiology	Naumannella halotolerans	993414	Naumannella	1294511	Propionibacteriaceae	31957	Propionibacteriales	85009	Actinomycetes	1760	Actinomycetota	201174		Bacteria	Bacteria	Actinomycetota	Actinomycetes	Propionibacteriales	Propionibacteriaceae	Naumannella	Naumannella halotolerans	993414	menaquinone, MK-8(H4), MK-9(H4)	H4	8, 9		1	yes	consistent
22328604	2013	International journal of systematic and evolutionary microbiology	Cellulomonas oligotrophica	931536	Cellulomonas	1707	Cellulomonadaceae	85016	Micrococcales	85006	Actinomycetes	1760	Actinomycetota	201174		Bacteria	Bacteria	Actinomycetota	Actinomycetes	Actinomycetales	Cellulomonadaceae	Cellulomonas	Cellulomonas oligotrophica	931536	menaquinone, MK-9(H4)	H4	9	menaquinone, MK-9(H4)	2	yes	consistent
22328604	2013	International journal of systematic and evolutionary microbiology	Cellulomonas soli	931535	Cellulomonas	1707	Cellulomonadaceae	85016	Micrococcales	85006	Actinomycetes	1760	Actinomycetota	201174		Bacteria	Bacteria	Actinomycetota	Actinomycetes	Actinomycetales	Cellulomonadaceae	Cellulomonas	Cellulomonas soli	931535	menaquinone, MK-9(H4)	H4	9	menaquinone, MK-9(H4)	2	yes	consistent
22328605	2013	International journal of systematic and evolutionary microbiology	Asanoa siamensis	926357	Asanoa	195964	Micromonosporaceae	28056	Micromonosporales	85008	Actinomycetes	1760	Actinomycetota	201174		Bacteria	Bacteria	Actinomycetota	Actinomycetes	Mycobacteriales	Micromonosporaceae	Asanoa	Asanoa siamensis	926357	menaquinone, MK-10(H8), MK-9(H8)	H8	10, 9		1	yes	consistent
22328608	2013	International journal of systematic and evolutionary microbiology	Microbacterium sediminis	904291	Microbacterium	33882	Microbacteriaceae	85023	Micrococcales	85006	Actinomycetes	1760	Actinomycetota	201174		Bacteria	Bacteria	Actinomycetota	Actinomycetes	Actinomycetales	Microbacteriaceae	Microbacterium	Microbacterium sediminis	904291	menaquinone, MK-8		8		1	yes	consistent
22328609	2013	International journal of systematic and evolutionary microbiology	Kutzneria buriramensis	1045776	Kutzneria	43356	Pseudonocardiaceae	2070	Pseudonocardiales	85010	Actinomycetes	1760	Actinomycetota	201174		Bacteria	Bacteria	Actinomycetota	Actinomycetes	Mycobacteriales	Pseudonocardiaceae	Kutzneria	Kutzneria buriramensis	1045776	menaquinone, MK-9(H4)	H4	9		1	yes	consistent
22328614	2013	International journal of systematic and evolutionary microbiology	Micrococcus cohnii	993416	Micrococcus	1269	Micrococcaceae	1268	Micrococcales	85006	Actinomycetes	1760	Actinomycetota	201174		Bacteria	Bacteria	Actinomycetota	Actinomycetes	Actinomycetales	Micrococcaceae	Micrococcus	Micrococcus cohnii	993416	menaquinone, MK-7(H2), MK-8(H2)	H2	7, 8		1	yes	consistent
22331447	2012	Antonie van Leeuwenhoek	Micromonospora andamanensis	1287068	Micromonospora	1873	Micromonosporaceae	28056	Micromonosporales	85008	Actinomycetes	1760	Actinomycetota	201174		Bacteria	Bacteria	Actinomycetota	Actinomycetes	Mycobacteriales	Micromonosporaceae	Micromonospora	Micromonospora andamanensis	1287068	menaquinone, MK-9(H4), MK-9(H6), MK-9(H8)	H4, H6, H8	9	menaquinone, MK-9(H4), MK-9(H6), MK-9(H8)	1	yes	consistent
22345140	2013	International journal of systematic and evolutionary microbiology	Nocardioides psychrotolerans	1005945	Nocardioides	1839	Nocardioidaceae	85015	Propionibacteriales	85009	Actinomycetes	1760	Actinomycetota	201174		Bacteria	Bacteria	Actinomycetota	Actinomycetes	Propionibacteriales	Nocardioidaceae	Nocardioides	Nocardioides psychrotolerans	1005945	menaquinone, MK-8(H4)	H4	8		2	yes	consistent
22345140	2013	International journal of systematic and evolutionary microbiology	Nocardioides szechwanensis	1005944	Nocardioides	1839	Nocardioidaceae	85015	Propionibacteriales	85009	Actinomycetes	1760	Actinomycetota	201174		Bacteria	Bacteria	Actinomycetota	Actinomycetes	Propionibacteriales	Nocardioidaceae	Nocardioides	Nocardioides szechwanensis	1005944	menaquinone, MK-8(H4)	H4	8		2	no	incomparable
22368170	2013	International journal of systematic and evolutionary microbiology	Brevibacterium daeguense	909936	Brevibacterium	1696	Brevibacteriaceae	85019	Micrococcales	85006	Actinomycetes	1760	Actinomycetota	201174		Bacteria	Bacteria	Actinomycetota	Actinomycetes	Actinomycetales	Brevibacteriaceae	Brevibacterium	Brevibacterium daeguense	909936	menaquinone, MK-8(H2)	H2	8	menaquinone, MK-8(H2)	1	yes	consistent
22389281	2013	International journal of systematic and evolutionary microbiology	Nonomuraea jabiensis	882448	Nonomuraea	83681	Streptosporangiaceae	2004	Streptosporangiales	85012	Actinomycetes	1760	Actinomycetota	201174		Bacteria	Bacteria	Actinomycetota	Actinomycetes	Streptosporangiales	Streptosporangiaceae	Nonomuraea	Nonomuraea jabiensis	882448	menaquinone, MK-9(H4)	H4	9		1	yes	consistent
22389286	2013	International journal of systematic and evolutionary microbiology	Barrientosiimonas humi	999931	Barrientosiimonas	1535207	Dermacoccaceae	145357	Micrococcales	85006	Actinomycetes	1760	Actinomycetota	201174		Bacteria	Bacteria	Actinomycetota	Actinomycetes	Actinomycetales	Dermatophilaceae	Barrientosiimonas	Barrientosiimonas humi	999931	menaquinone, MK-8(H4)	H4	8	menaquinone, MK-8(H4)	1	yes	consistent
22389288	2013	International journal of systematic and evolutionary microbiology	Demequina flava	1095025	Demequina	577469	Demequinaceae	1042322	Micrococcales	85006	Actinomycetes	1760	Actinomycetota	201174		Bacteria	Bacteria	Actinomycetota	Actinomycetes	Actinomycetales	Demequinaceae	Demequina	Demequina flava	1095025	demethylmenaquinone, menaquinone, DMK-9(H4)	H4	9		2	yes	inconsistent
22389288	2013	International journal of systematic and evolutionary microbiology	Demequina sediminicola	1095026	Demequina	577469	Demequinaceae	1042322	Micrococcales	85006	Actinomycetes	1760	Actinomycetota	201174		Bacteria	Bacteria	Actinomycetota	Actinomycetes	Actinomycetales	Demequinaceae	Demequina	Demequina sediminicola	1095026	demethylmenaquinone, menaquinone, DMK-9(H4)	H4	9		2	yes	inconsistent
22427452	2013	International journal of systematic and evolutionary microbiology	Gordonia alkaliphila	1053547	Gordonia	2053	Gordoniaceae	85026	Mycobacteriales	85007	Actinomycetes	1760	Actinomycetota	201174		Bacteria	Bacteria	Actinomycetota	Actinomycetes	Mycobacteriales	Mycobacteriaceae	Gordonia	Gordonia alkaliphila	1053547	menaquinone, MK-9(H2)	H2	9		1	yes	consistent
22453518	2012	Antonie van Leeuwenhoek	Thermoactinospora rubra	1088767	Thermoactinospora	1424614	Streptosporangiaceae	2004	Streptosporangiales	85012	Actinomycetes	1760	Actinomycetota	201174		Bacteria	Bacteria	Actinomycetota	Actinomycetes	Streptosporangiales	Streptosporangiaceae	Nonomuraea	Nonomuraea rubra_A	1088767	menaquinone, MK-9(H4), MK-9(H6)	H4, H6	9		1	yes	consistent
22523162	2013	International journal of systematic and evolutionary microbiology	Brevibacterium yomogidense	946573	Brevibacterium	1696	Brevibacteriaceae	85019	Micrococcales	85006	Actinomycetes	1760	Actinomycetota	201174		Bacteria	Bacteria	Actinomycetota	Actinomycetes	Actinomycetales	Brevibacteriaceae	Brevibacterium	Brevibacterium yomogidense	946573	menaquinone, MK-7(H2), MK-8(H2)	H2	7, 8	menaquinone, MK-7(H2), MK-8(H2)	1	yes	consistent
22523163	2013	International journal of systematic and evolutionary microbiology	Brevibacterium siliguriense	1136497	Brevibacterium	1696	Brevibacteriaceae	85019	Micrococcales	85006	Actinomycetes	1760	Actinomycetota	201174		Bacteria	Bacteria	Actinomycetota	Actinomycetes	Actinomycetales	Brevibacteriaceae	Brevibacterium	Brevibacterium siliguriense	1136497	menaquinone, MK-8(H2)	H2	8	menaquinone, MK-8(H2)	1	yes	consistent
22523170	2013	International journal of systematic and evolutionary microbiology	Micromonospora sediminicola	946078	Micromonospora	1873	Micromonosporaceae	28056	Micromonosporales	85008	Actinomycetes	1760	Actinomycetota	201174		Bacteria	Bacteria	Actinomycetota	Actinomycetes	Mycobacteriales	Micromonosporaceae	Micromonospora	Micromonospora sediminicola	946078	menaquinone, MK-10(H2), MK-10(H4), MK-10(H6)	H2, H4, H6	10	menaquinone, MK-10(H2), MK-10(H4), MK-10(H6)	1	yes	consistent
22523171	2013	International journal of systematic and evolutionary microbiology	Micromonospora maritima	986711	Micromonospora	1873	Micromonosporaceae	28056	Micromonosporales	85008	Actinomycetes	1760	Actinomycetota	201174		Bacteria	Bacteria	Actinomycetota	Actinomycetes	Mycobacteriales	Micromonosporaceae	Micromonospora	Micromonospora maritima	986711	menaquinone, MK-10(H4), MK-10(H6), MK-10(H8)	H4, H6, H8	10		1	yes	consistent
22543749	2012	Antonie van Leeuwenhoek	Sediminihabitans luteus	1138585	Sediminihabitans	1217414	Cellulomonadaceae	85016	Micrococcales	85006	Actinomycetes	1760	Actinomycetota	201174		Bacteria	Bacteria	Actinomycetota	Actinomycetes	Actinomycetales	Cellulomonadaceae	Sediminihabitans	Sediminihabitans luteus	1138585	menaquinone, MK-9(H4)	H4	9		1	yes	consistent
22552630	2012	Antonie van Leeuwenhoek	Nocardioides panzhihuensis	860243	Nocardioides	1839	Nocardioidaceae	85015	Propionibacteriales	85009	Actinomycetes	1760	Actinomycetota	201174		Bacteria	Bacteria	Actinomycetota	Actinomycetes	Propionibacteriales	Nocardioidaceae	Nocardioides	Nocardioides panzhihuensis	860243	menaquinone, MK-8(H4)	H4	8		1	yes	consistent
22634703	2013	International journal of systematic and evolutionary microbiology	Allonocardiopsis opalescens	1144618	Allonocardiopsis	1647181			Streptosporangiales	85012	Actinomycetes	1760	Actinomycetota	201174		Bacteria	Bacteria	Actinomycetota	Actinomycetes	Streptosporangiales	Streptosporangiaceae	Allonocardiopsis	Allonocardiopsis opalescens	1144618	menaquinone, MK-10, MK-11, MK-12, MK-9		10, 11, 12, 9		1	no	incomparable
22685104	2013	International journal of systematic and evolutionary microbiology	Pedococcus badiiscoriae	642776	Pedococcus	2805645	Intrasporangiaceae	85021	Micrococcales	85006	Actinomycetes	1760	Actinomycetota	201174		Bacteria	Bacteria	Actinomycetota	Actinomycetes	Actinomycetales	Dermatophilaceae	Pedococcus	Pedococcus badiiscoriae	642776	menaquinone, MK-8(H4)	H4	8		1	yes	consistent
22685110	2013	International journal of systematic and evolutionary microbiology	Rhodococcus cerastii	908616	Rhodococcus	1827	Nocardiaceae	85025	Mycobacteriales	85007	Actinomycetes	1760	Actinomycetota	201174		Bacteria	Bacteria	Actinomycetota	Actinomycetes	Mycobacteriales	Mycobacteriaceae	Rhodococcus	Rhodococcus erythropolis	908616	menaquinone, MK-6(H2), MK-7(H2), MK-8(H2), MK-9(H2)	H2	6, 7, 8, 9		2	yes	consistent
22685110	2013	International journal of systematic and evolutionary microbiology	Rhodococcus trifolii	908250	Rhodococcus	1827	Nocardiaceae	85025	Mycobacteriales	85007	Actinomycetes	1760	Actinomycetota	201174		Bacteria	Bacteria	Actinomycetota	Actinomycetes	Mycobacteriales	Mycobacteriaceae	Rhodococcus	Rhodococcus trifolii	908250	menaquinone, MK-6(H2), MK-7(H2), MK-8(H2), MK-9(H2)	H2	6, 7, 8, 9		2	yes	consistent
22703716	2012	Systematic and applied microbiology	Nakamurella flavida	363630	Nakamurella	53460	Nakamurellaceae	85031	Nakamurellales	1643684	Actinomycetes	1760	Actinomycetota	201174		Bacteria	Bacteria	Actinomycetota	Actinomycetes	Mycobacteriales	Nakamurellaceae	Nakamurella	Nakamurella flavida	363630	menaquinone, MK-8(H4)	H4	8		3	yes	consistent
22703716	2012	Systematic and applied microbiology	Nakamurella panacisegetis	1090615	Nakamurella	53460	Nakamurellaceae	85031	Nakamurellales	1643684	Actinomycetes	1760	Actinomycetota	201174		Bacteria	Bacteria	Actinomycetota	Actinomycetes	Mycobacteriales	Nakamurellaceae	Nakamurella	Nakamurella panacisegetis	1090615	menaquinone, MK-8(H4)	H4	8		3	yes	consistent
22703716	2012	Systematic and applied microbiology	Nakamurella lactea	459515	Nakamurella	53460	Nakamurellaceae	85031	Nakamurellales	1643684	Actinomycetes	1760	Actinomycetota	201174		Bacteria								459515	menaquinone, MK-8(H4)	H4	8		3	no	incomparable
22707530	2013	International journal of systematic and evolutionary microbiology	Nocardioides perillae	1119534	Nocardioides	1839	Nocardioidaceae	85015	Propionibacteriales	85009	Actinomycetes	1760	Actinomycetota	201174		Bacteria	Bacteria	Actinomycetota	Actinomycetes	Propionibacteriales	Nocardioidaceae	Nocardioides	Nocardioides perillae	1119534	menaquinone, MK-8(H4)	H4	8		1	yes	consistent
22707531	2013	International journal of systematic and evolutionary microbiology	Planosporangium thailandense	765197	Planosporangium	689760	Micromonosporaceae	28056	Micromonosporales	85008	Actinomycetes	1760	Actinomycetota	201174		Bacteria	Bacteria	Actinomycetota	Actinomycetes	Mycobacteriales	Micromonosporaceae	Planosporangium	Planosporangium thailandense	765197	menaquinone, MK-10(H2), MK-10(H4), MK-9(H4)	H2, H4	10, 9		1	yes	inconsistent
22771685	2013	International journal of systematic and evolutionary microbiology	Amycolatopsis magusensis	882444	Amycolatopsis	1813	Pseudonocardiaceae	2070	Pseudonocardiales	85010	Actinomycetes	1760	Actinomycetota	201174		Bacteria	Bacteria	Actinomycetota	Actinomycetes	Mycobacteriales	Pseudonocardiaceae	Amycolatopsis	Amycolatopsis magusensis	882444	menaquinone, MK-9(H4)	H4	9		1	yes	consistent
22798645	2013	International journal of systematic and evolutionary microbiology	Nocardioides albertanoniae	1175486	Nocardioides	1839	Nocardioidaceae	85015	Propionibacteriales	85009	Actinomycetes	1760	Actinomycetota	201174		Bacteria	Bacteria	Actinomycetota	Actinomycetes	Propionibacteriales	Nocardioidaceae	Nocardioides	Nocardioides albertanoniae	1175486	menaquinone, MK-8(H4)	H4	8	menaquinone, MK-8(H4)	1	yes	consistent
22798654	2013	International journal of systematic and evolutionary microbiology	Rudaeicoccus suwonensis	657409	Rudaeicoccus	1434038	Dermacoccaceae	145357	Micrococcales	85006	Actinomycetes	1760	Actinomycetota	201174		Bacteria	Bacteria	Actinomycetota	Actinomycetes	Actinomycetales	Dermatophilaceae	Rudaeicoccus	Rudaeicoccus suwonensis	657409	menaquinone, MK-8(H4), MK-8(H6)	H4, H6	8		1	yes	consistent
22798659	2013	International journal of systematic and evolutionary microbiology	Jatrophihabitans endophyticus	1206085	Jatrophihabitans	1434010	Jatrophihabitantaceae	2805416	Jatrophihabitantales	2805415	Actinomycetes	1760	Actinomycetota	201174		Bacteria	Bacteria	Actinomycetota	Actinomycetes	Mycobacteriales	Jatrophihabitantaceae	Jatrophihabitans	Jatrophihabitans endophyticus	1206085	menaquinone, MK-9(H4)	H4	9	menaquinone, MK-9(H4)	1	yes	consistent
22821735	2013	International journal of systematic and evolutionary microbiology	Pseudolysinimonas kribbensis	433641	Pseudolysinimonas	2680005	Microbacteriaceae	85023	Micrococcales	85006	Actinomycetes	1760	Actinomycetota	201174		Bacteria	Bacteria	Actinomycetota	Actinomycetes	Actinomycetales	Microbacteriaceae	Pseudolysinimonas	Pseudolysinimonas kribbensis	433641	menaquinone, MK-11, MK-11(H2), MK-12, MK-12(H2)	H2	11, 12		2	no	incomparable
22821735	2013	International journal of systematic and evolutionary microbiology	Lysinimonas soli	1074233	Lysinimonas	1434018	Microbacteriaceae	85023	Micrococcales	85006	Actinomycetes	1760	Actinomycetota	201174		Bacteria								1074233	menaquinone, MK-11, MK-11(H2), MK-12, MK-12(H2)	H2	11, 12		2	no	incomparable
22888195	2013	International journal of systematic and evolutionary microbiology	Ornithinimicrobium murale	1050153	Ornithinimicrobium	125287	Ornithinimicrobiaceae	2805590	Micrococcales	85006	Actinomycetes	1760	Actinomycetota	201174		Bacteria	Bacteria	Actinomycetota	Actinomycetes	Actinomycetales	Dermatophilaceae	Ornithinicoccus	Ornithinicoccus muralis	1050153	menaquinone, MK-8(H4)	H4	8		1	no	incomparable
22941301	2013	International journal of systematic and evolutionary microbiology	Microlunatus flavus	1036181	Microlunatus	29404	Propionibacteriaceae	31957	Propionibacteriales	85009	Actinomycetes	1760	Actinomycetota	201174		Bacteria	Bacteria	Actinomycetota	Actinomycetes	Propionibacteriales	Propionibacteriaceae	Friedmanniella	Friedmanniella flava	1036181	menaquinone, MK-9(H4)	H4	9	menaquinone, MK-9(H4)	1	yes	consistent
23002046	2013	International journal of systematic and evolutionary microbiology	Flaviflexus huanghaiensis	1111473	Flaviflexus	1522056	Actinomycetaceae	2049	Actinomycetales	2037	Actinomycetes	1760	Actinomycetota	201174		Bacteria	Bacteria	Actinomycetota	Actinomycetes	Actinomycetales	Actinomycetaceae	Flaviflexus	Flaviflexus huanghaiensis	1111473	menaquinone, MK-9, MK-9(H2), MK-9(H4)	H2, H4	9	menaquinone, MK-9(H2), MK-9(H4)	1	yes	consistent
23011010	2013	Antonie van Leeuwenhoek	Jidongwangia harbinensis	2878561	Jidongwangia	1398561	Micromonosporaceae	28056	Micromonosporales	85008	Actinomycetes	1760	Actinomycetota	201174		Bacteria	Bacteria	Actinomycetota	Actinomycetes	Mycobacteriales	Micromonosporaceae	Actinoplanes	Actinoplanes harbinensis	2878561	menaquinone, MK-9(H4), MK-9(H6)	H4, H6	9	menaquinone, MK-9(H4), MK-9(H6)	1	yes	consistent
23041640	2013	International journal of systematic and evolutionary microbiology	Arcanobacterium phocisimile	1302235	Arcanobacterium	28263	Actinomycetaceae	2049	Actinomycetales	2037	Actinomycetes	1760	Actinomycetota	201174		Bacteria	Bacteria	Actinomycetota	Actinomycetes	Actinomycetales	Actinomycetaceae	Arcanobacterium	Arcanobacterium phocisimile	1302235	menaquinone, MK-9(H4)	H4	9	menaquinone, MK-9(H4)	1	yes	consistent
23053697	2013	Antonie van Leeuwenhoek	Amycolatopsis jiangsuensis	1181879	Amycolatopsis	1813	Pseudonocardiaceae	2070	Pseudonocardiales	85010	Actinomycetes	1760	Actinomycetota	201174		Bacteria	Bacteria	Actinomycetota	Actinomycetes	Mycobacteriales	Pseudonocardiaceae	Amycolatopsis	Amycolatopsis jiangsuensis	1181879	menaquinone, MK-9(H4)	H4	9		1	yes	consistent
23076796	2013	Antonie van Leeuwenhoek	Geodermatophilus siccatus	1137991	Geodermatophilus	1860	Geodermatophilaceae	85030	Geodermatophilales	1643682	Actinomycetes	1760	Actinomycetota	201174		Bacteria	Bacteria	Actinomycetota	Actinomycetes	Mycobacteriales	Geodermatophilaceae	Geodermatophilus	Geodermatophilus siccatus	1137991	menaquinone, MK-9(H4)	H4	9		1	yes	consistent
23104361	2013	International journal of systematic and evolutionary microbiology	Pontimonas salivibrio	1159327	Pontimonas	1434032	Microbacteriaceae	85023	Micrococcales	85006	Actinomycetes	1760	Actinomycetota	201174		Bacteria	Bacteria	Actinomycetota	Actinomycetes	Actinomycetales	Microbacteriaceae	Pontimonas	Pontimonas salivibrio	1159327	menaquinone, MK-10, MK-9		10, 9	menaquinone, MK-10, MK-9	1	yes	consistent
23104362	2013	International journal of systematic and evolutionary microbiology	Micromonospora phaseoli	1144548	Micromonospora	1873	Micromonosporaceae	28056	Micromonosporales	85008	Actinomycetes	1760	Actinomycetota	201174		Bacteria	Bacteria	Actinomycetota	Actinomycetes	Mycobacteriales	Micromonosporaceae	Micromonospora	Micromonospora phaseoli	1144548	menaquinone, MK-9(H4), MK-9(H6)	H4, H6	9		1	yes	consistent
23125318	2013	International journal of systematic and evolutionary microbiology	Acrocarpospora phusangensis	1070424	Acrocarpospora	90974	Streptosporangiaceae	2004	Streptosporangiales	85012	Actinomycetes	1760	Actinomycetota	201174		Bacteria	Bacteria	Actinomycetota	Actinomycetes	Streptosporangiales	Streptosporangiaceae	Acrocarpospora	Acrocarpospora phusangensis	1070424	menaquinone, MK-9(H4)	H4	9		1	no	incomparable
23148095	2013	International journal of systematic and evolutionary microbiology	Modestobacter roseus	1181884	Modestobacter	88138	Geodermatophilaceae	85030	Geodermatophilales	1643682	Actinomycetes	1760	Actinomycetota	201174		Bacteria	Bacteria	Actinomycetota	Actinomycetes	Mycobacteriales	Geodermatophilaceae	Modestobacter	Modestobacter roseus	1181884	menaquinone, MK-9(H4)	H4	9	menaquinone, MK-9(H4)	1	yes	consistent
23159748	2013	International journal of systematic and evolutionary microbiology	Geodermatophilus telluris	1190417	Geodermatophilus	1860	Geodermatophilaceae	85030	Geodermatophilales	1643682	Actinomycetes	1760	Actinomycetota	201174		Bacteria	Bacteria	Actinomycetota	Actinomycetes	Mycobacteriales	Geodermatophilaceae	Geodermatophilus	Geodermatophilus telluris	1190417	menaquinone, MK-9(H4)	H4	9		1	no	incomparable
23178730	2013	International journal of systematic and evolutionary microbiology	Micromonospora wenchangensis	1185415	Micromonospora	1873	Micromonosporaceae	28056	Micromonosporales	85008	Actinomycetes	1760	Actinomycetota	201174		Bacteria	Bacteria	Actinomycetota	Actinomycetes	Mycobacteriales	Micromonosporaceae	Micromonospora	Micromonospora wenchangensis	1185415	menaquinone, MK-10(H6), MK-9(H6)	H6	10, 9		1	no	incomparable
23194592	1983	Systematic and applied microbiology	Rathayibacter rathayi	33887	Rathayibacter	33886	Microbacteriaceae	85023	Micrococcales	85006	Actinomycetes	1760	Actinomycetota	201174		Bacteria	Bacteria	Actinomycetota	Actinomycetes	Actinomycetales	Microbacteriaceae	Rathayibacter	Rathayibacter rathayi	33887	menaquinone				1	yes	consistent
23194805	1983	Systematic and applied microbiology	Glutamicibacter nicotianae	37929	Glutamicibacter	1742989	Micrococcaceae	1268	Micrococcales	85006	Actinomycetes	1760	Actinomycetota	201174		Bacteria	Bacteria	Actinomycetota	Actinomycetes	Actinomycetales	Micrococcaceae	Glutamicibacter	Glutamicibacter nicotianae	37929	menaquinone				4	yes	consistent
23194805	1983	Systematic and applied microbiology	Glutamicibacter protophormiae	37930	Glutamicibacter	1742989	Micrococcaceae	1268	Micrococcales	85006	Actinomycetes	1760	Actinomycetota	201174		Bacteria	Bacteria	Actinomycetota	Actinomycetes	Actinomycetales	Micrococcaceae	Glutamicibacter	Glutamicibacter protophormiae	37930	menaquinone				4	no	incomparable
23194805	1983	Systematic and applied microbiology	Glutamicibacter uratoxydans	43667	Glutamicibacter	1742989	Micrococcaceae	1268	Micrococcales	85006	Actinomycetes	1760	Actinomycetota	201174		Bacteria	Bacteria	Actinomycetota	Actinomycetes	Actinomycetales	Micrococcaceae	Glutamicibacter	Glutamicibacter uratoxydans	43667	menaquinone				4	yes	consistent
23194805	1983	Systematic and applied microbiology	Paeniglutamicibacter sulfureus	43666	Paeniglutamicibacter	1742990	Micrococcaceae	1268	Micrococcales	85006	Actinomycetes	1760	Actinomycetota	201174		Bacteria	Bacteria	Actinomycetota	Actinomycetes	Actinomycetales	Micrococcaceae	Paeniglutamicibacter	Paeniglutamicibacter sulfureus	43666	menaquinone				4	yes	consistent
23196296	1983	Systematic and applied microbiology	Pimelobacter simplex	2045	Pimelobacter	2044	Nocardioidaceae	85015	Propionibacteriales	85009	Actinomycetes	1760	Actinomycetota	201174		Bacteria	Bacteria	Actinomycetota	Actinomycetes	Propionibacteriales	Nocardioidaceae	Nocardioides	Nocardioides simplex	2045	menaquinone				2	yes	consistent
23196296	1983	Systematic and applied microbiology	Terrabacter tumescens	60443	Terrabacter	53355	Intrasporangiaceae	85021	Micrococcales	85006	Actinomycetes	1760	Actinomycetota	201174		Bacteria	Bacteria	Actinomycetota	Actinomycetes	Actinomycetales	Dermatophilaceae	Terrabacter	Terrabacter tumescens	60443	menaquinone				2	yes	consistent
23196893	2013	Antonie van Leeuwenhoek	Actinopolyspora saharensis	995062	Actinopolyspora	1849	Actinopolysporaceae	622451	Actinopolysporales	622450	Actinomycetes	1760	Actinomycetota	201174		Bacteria	Bacteria	Actinomycetota	Actinomycetes	Mycobacteriales	Pseudonocardiaceae	Actinopolyspora	Actinopolyspora saharensis	995062	menaquinone, MK-10(H4), MK-9(H4)	H4	10, 9		1	no	incomparable
23203624	2013	International journal of systematic and evolutionary microbiology	Microbacterium oryzae	743009	Microbacterium	33882	Microbacteriaceae	85023	Micrococcales	85006	Actinomycetes	1760	Actinomycetota	201174		Bacteria	Bacteria	Actinomycetota	Actinomycetes	Actinomycetales	Microbacteriaceae	Microbacterium	Microbacterium oryzae	743009	menaquinone, MK-10, MK-11, MK-9		10, 11, 9		1	yes	consistent
23223813	2013	International journal of systematic and evolutionary microbiology	Tersicoccus phoenicis	554083	Tersicoccus	1418588	Micrococcaceae	1268	Micrococcales	85006	Actinomycetes	1760	Actinomycetota	201174		Bacteria	Bacteria	Actinomycetota	Actinomycetes	Actinomycetales	Micrococcaceae	Tersicoccus	Tersicoccus phoenicis	554083	menaquinone, MK-8(H2), MK-9(H2)	H2	8, 9		1	yes	consistent
23243091	2013	International journal of systematic and evolutionary microbiology	Streptosporangium sandarakinum	1260955	Streptosporangium	2000	Streptosporangiaceae	2004	Streptosporangiales	85012	Actinomycetes	1760	Actinomycetota	201174		Bacteria	Bacteria	Actinomycetota	Actinomycetes	Streptosporangiales	Streptosporangiaceae	Streptosporangium	Streptosporangium sandarakinum	1260955	menaquinone, MK-9, MK-9(H2), MK-9(H4)	H2, H4	9		1	yes	consistent
23264499	2013	International journal of systematic and evolutionary microbiology	Microbacterium lemovicicum	1072463	Microbacterium	33882	Microbacteriaceae	85023	Micrococcales	85006	Actinomycetes	1760	Actinomycetota	201174		Bacteria	Bacteria	Actinomycetota	Actinomycetes	Actinomycetales	Microbacteriaceae	Microbacterium	Microbacterium lemovicicum	1072463	menaquinone, MK-11, MK-12		11, 12	menaquinone, MK-11, MK-12	1	yes	consistent
23264500	2013	International journal of systematic and evolutionary microbiology	Patulibacter medicamentivorans	1097667	Patulibacter	361607	Patulibacteraceae	361606	Solirubrobacterales	588673	Thermoleophilia	1497346	Actinomycetota	201174		Bacteria	Bacteria	Actinomycetota	Thermoleophilia	Solirubrobacterales	Solirubrobacteraceae	Patulibacter	Patulibacter medicamentivorans	1097667	demethylmenaquinone, DMK-7		7		1	yes	consistent
23264505	2013	International journal of systematic and evolutionary microbiology	Klenkia soli	1052260	Klenkia	2183612	Geodermatophilaceae	85030	Geodermatophilales	1643682	Actinomycetes	1760	Actinomycetota	201174		Bacteria	Bacteria	Actinomycetota	Actinomycetes	Mycobacteriales	Geodermatophilaceae	Klenkia	Klenkia soli	1052260	menaquinone, MK-9(H0), MK-9(H4)	H0, H4	9		2	no	incomparable
23264505	2013	International journal of systematic and evolutionary microbiology	Klenkia terrae	1052259	Klenkia	2183612	Geodermatophilaceae	85030	Geodermatophilales	1643682	Actinomycetes	1760	Actinomycetota	201174		Bacteria	Bacteria	Actinomycetota	Actinomycetes	Mycobacteriales	Geodermatophilaceae	Klenkia	Klenkia terrae	1052259	menaquinone, MK-9(H0), MK-9(H4)	H0, H4	9		2	yes	consistent
23269498	2013	Archives of microbiology	Geodermatophilus saharensis	1137994	Geodermatophilus	1860	Geodermatophilaceae	85030	Geodermatophilales	1643682	Actinomycetes	1760	Actinomycetota	201174		Bacteria	Bacteria	Actinomycetota	Actinomycetes	Mycobacteriales	Geodermatophilaceae	Geodermatophilus	Geodermatophilus saharensis	1137994	menaquinone, MK-9(H4)	H4	9		1	yes	consistent
23291889	2013	International journal of systematic and evolutionary microbiology	Planobispora siamensis	936338	Planobispora	29298	Streptosporangiaceae	2004	Streptosporangiales	85012	Actinomycetes	1760	Actinomycetota	201174		Bacteria	Bacteria	Actinomycetota	Actinomycetes	Streptosporangiales	Streptosporangiaceae	Planobispora	Planobispora siamensis	936338	menaquinone, MK-9(H2)	H2	9		1	no	incomparable
23291890	2013	International journal of systematic and evolutionary microbiology	Parvibacter caecicola	747645	Parvibacter	1427376	Coriobacteriaceae	84107	Coriobacteriales	84999	Coriobacteriia	84998	Actinomycetota	201174		Bacteria	Bacteria	Actinomycetota	Coriobacteriia	Coriobacteriales	Eggerthellaceae	Parvibacter	Parvibacter caecicola	747645	methylmenaquinone, MMK-6		6		1	no	incomparable
23291891	2013	International journal of systematic and evolutionary microbiology	Paraoerskovia sediminicola	1138587	Paraoerskovia	665568	Cellulomonadaceae	85016	Micrococcales	85006	Actinomycetes	1760	Actinomycetota	201174		Bacteria	Bacteria	Actinomycetota	Actinomycetes	Actinomycetales	Cellulomonadaceae	Sediminihabitans	Sediminihabitans sediminicola	1138587	menaquinone, MK-9(H4)	H4	9		1	yes	consistent
23291892	2013	International journal of systematic and evolutionary microbiology	Actinokineospora bangkokensis	1193682	Actinokineospora	39845	Pseudonocardiaceae	2070	Pseudonocardiales	85010	Actinomycetes	1760	Actinomycetota	201174		Bacteria	Bacteria	Actinomycetota	Actinomycetes	Mycobacteriales	Pseudonocardiaceae	Actinokineospora	Actinokineospora bangkokensis	1193682	menaquinone, MK-9(H4)	H4	9		1	no	incomparable
23291893	2013	International journal of systematic and evolutionary microbiology	Streptomyces chilikensis	1194079	Streptomyces	1883	Streptomycetaceae	2062	Kitasatosporales	85011	Actinomycetes	1760	Actinomycetota	201174		Bacteria	Bacteria	Actinomycetota	Actinomycetes	Streptomycetales	Streptomycetaceae	Streptomyces	Streptomyces chilikensis	1194079	menaquinone, MK-9(H4), MK-9(H6)	H4, H6	9	menaquinone, MK-9(H4), MK-9(H6)	1	yes	consistent
23291895	2013	International journal of systematic and evolutionary microbiology	Mycetocola miduiensis	995034	Mycetocola	76634	Microbacteriaceae	85023	Micrococcales	85006	Actinomycetes	1760	Actinomycetota	201174		Bacteria	Bacteria	Actinomycetota	Actinomycetes	Actinomycetales	Microbacteriaceae	Mycetocola_A	Mycetocola_A miduiensis	995034	menaquinone, MK-10, MK-11		10, 11		1	yes	consistent
23315408	2013	International journal of systematic and evolutionary microbiology	Microbacterium saccharophilum	1213358	Microbacterium	33882	Microbacteriaceae	85023	Micrococcales	85006	Actinomycetes	1760	Actinomycetota	201174		Bacteria	Bacteria	Actinomycetota	Actinomycetes	Actinomycetales	Microbacteriaceae	Microbacterium	Microbacterium saccharophilum	1213358	menaquinone, MK-12, MK-13		12, 13	menaquinone, MK-12, MK-13	1	yes	consistent
23315412	2013	International journal of systematic and evolutionary microbiology	Longimycelium tulufanense	907463	Longimycelium	1434016	Pseudonocardiaceae	2070	Pseudonocardiales	85010	Actinomycetes	1760	Actinomycetota	201174		Bacteria	Bacteria	Actinomycetota	Actinomycetes	Mycobacteriales	Pseudonocardiaceae	Longimycelium	Longimycelium tulufanense	907463	menaquinone, MK-9(H10), MK-9(H4), MK-9(H6)	H10, H4, H6	9		1	no	incomparable
23355697	2013	International journal of systematic and evolutionary microbiology	Streptomyces wuyuanensis	1196353	Streptomyces	1883	Streptomycetaceae	2062	Kitasatosporales	85011	Actinomycetes	1760	Actinomycetota	201174		Bacteria	Bacteria	Actinomycetota	Actinomycetes	Streptomycetales	Streptomycetaceae	Streptomyces	Streptomyces wuyuanensis	1196353	menaquinone, MK-9(H4), MK-9(H6), MK-9(H8)	H4, H6, H8	9		1	no	incomparable
23381607	2013	Antonie van Leeuwenhoek	Micromonospora avicenniae	1198245	Micromonospora	1873	Micromonosporaceae	28056	Micromonosporales	85008	Actinomycetes	1760	Actinomycetota	201174		Bacteria	Bacteria	Actinomycetota	Actinomycetes	Mycobacteriales	Micromonosporaceae	Micromonospora	Micromonospora avicenniae	1198245	menaquinone, MK-9(H6), MK-9(H8)	H6, H8	9		1	yes	consistent
23396720	2013	International journal of systematic and evolutionary microbiology	Actinoplanes siamensis	1223317	Actinoplanes	1865	Micromonosporaceae	28056	Micromonosporales	85008	Actinomycetes	1760	Actinomycetota	201174		Bacteria	Bacteria	Actinomycetota	Actinomycetes	Mycobacteriales	Micromonosporaceae	Actinoplanes	Actinoplanes siamensis	1223317	menaquinone, MK-9(H4)	H4	9		1	no	incomparable
23396721	2013	International journal of systematic and evolutionary microbiology	Cellulomonas marina	988821	Cellulomonas	1707	Cellulomonadaceae	85016	Micrococcales	85006	Actinomycetes	1760	Actinomycetota	201174		Bacteria	Bacteria	Actinomycetota	Actinomycetes	Actinomycetales	Cellulomonadaceae	Cellulomonas	Cellulomonas marina	988821	menaquinone, MK-9(H4)	H4	9		1	no	incomparable
23396724	2013	International journal of systematic and evolutionary microbiology	Actinopolyspora lacussalsi	1234544	Actinopolyspora	1849	Actinopolysporaceae	622451	Actinopolysporales	622450	Actinomycetes	1760	Actinomycetota	201174		Bacteria	Bacteria	Actinomycetota	Actinomycetes	Mycobacteriales	Pseudonocardiaceae	Actinopolyspora	Actinopolyspora lacussalsi	1234544	menaquinone, MK-10(H4), MK-9(H4)	H4	10, 9		1	no	incomparable
23415483	2013	Systematic and applied microbiology	Geodermatophilus tzadiensis	1137988	Geodermatophilus	1860	Geodermatophilaceae	85030	Geodermatophilales	1643682	Actinomycetes	1760	Actinomycetota	201174		Bacteria	Bacteria	Actinomycetota	Actinomycetes	Mycobacteriales	Geodermatophilaceae	Geodermatophilus	Geodermatophilus tzadiensis	1137988	menaquinone, MK-9(H4)	H4	9		1	yes	consistent
23456804	2013	International journal of systematic and evolutionary microbiology	Streptomyces aidingensis	910347	Streptomyces	1883	Streptomycetaceae	2062	Kitasatosporales	85011	Actinomycetes	1760	Actinomycetota	201174		Bacteria	Bacteria	Actinomycetota	Actinomycetes	Streptomycetales	Streptomycetaceae	Streptomyces	Streptomyces aidingensis	910347	menaquinone, MK-9(H4), MK-9(H6), MK-9(H8)	H4, H6, H8	9		1	no	incomparable
23524356	2013	International journal of systematic and evolutionary microbiology	Actinotalea ferrariae	1386098	Actinotalea	458839	Cellulomonadaceae	85016	Micrococcales	85006	Actinomycetes	1760	Actinomycetota	201174		Bacteria	Bacteria	Actinomycetota	Actinomycetes	Actinomycetales	Cellulomonadaceae	Actinotalea	Actinotalea ferrariae_A	1386098	menaquinone, MK-10(H4)	H4	10		1	yes	consistent
23524357	2013	International journal of systematic and evolutionary microbiology	Mycetocola zhadangensis	1164595	Mycetocola	76634	Microbacteriaceae	85023	Micrococcales	85006	Actinomycetes	1760	Actinomycetota	201174		Bacteria	Bacteria	Actinomycetota	Actinomycetes	Actinomycetales	Microbacteriaceae	Mycetocola_A	Mycetocola_A zhadangensis	1164595	menaquinone, MK-10, MK-11		10, 11		1	no	incomparable
23524358	2013	International journal of systematic and evolutionary microbiology	Ilumatobacter coccineus	467094	Ilumatobacter	682522	Ilumatobacteraceae	2448023	Acidimicrobiales	84993	Acidimicrobiia	84992	Actinomycetota	201174		Bacteria	Bacteria	Actinomycetota	Acidimicrobiia	Acidimicrobiales	Ilumatobacteraceae	Ilumatobacter	Ilumatobacter coccineus_A	467094	menaquinone, MK-9(H8)	H8	9		2	no	incomparable
23524358	2013	International journal of systematic and evolutionary microbiology	Ilumatobacter nonamiensis	467093	Ilumatobacter	682522	Ilumatobacteraceae	2448023	Acidimicrobiales	84993	Acidimicrobiia	84992	Actinomycetota	201174		Bacteria								467093	menaquinone, MK-9(H8)	H8	9		2	no	incomparable
23543496	2013	International journal of systematic and evolutionary microbiology	Geodermatophilus normandii	1137989	Geodermatophilus	1860	Geodermatophilaceae	85030	Geodermatophilales	1643682	Actinomycetes	1760	Actinomycetota	201174		Bacteria	Bacteria	Actinomycetota	Actinomycetes	Mycobacteriales	Geodermatophilaceae	Geodermatophilus	Geodermatophilus normandii	1137989	menaquinone, MK-9(H4)	H4	9		1	yes	consistent
23543497	2013	International journal of systematic and evolutionary microbiology	Brevibacterium jeotgali	1262550	Brevibacterium	1696	Brevibacteriaceae	85019	Micrococcales	85006	Actinomycetes	1760	Actinomycetota	201174		Bacteria	Bacteria	Actinomycetota	Actinomycetes	Actinomycetales	Brevibacteriaceae	Brevibacterium	Brevibacterium jeotgali	1262550	menaquinone, MK-8(H2)	H2	8		1	yes	consistent
23553363	2013	Antonie van Leeuwenhoek	Nocardioides panaciterrulae	661492	Nocardioides	1839	Nocardioidaceae	85015	Propionibacteriales	85009	Actinomycetes	1760	Actinomycetota	201174		Bacteria	Bacteria	Actinomycetota	Actinomycetes	Propionibacteriales	Nocardioidaceae	Nocardioides	Nocardioides panaciterrulae	661492	menaquinone, MK-8(H4)	H4	8		1	yes	consistent
23559043	2013	Antonie van Leeuwenhoek	Saccharopolyspora dendranthemae	1181886	Saccharopolyspora	1835	Pseudonocardiaceae	2070	Pseudonocardiales	85010	Actinomycetes	1760	Actinomycetota	201174		Bacteria	Bacteria	Actinomycetota	Actinomycetes	Mycobacteriales	Pseudonocardiaceae	Saccharopolyspora	Saccharopolyspora dendranthemae	1181886	menaquinone, MK-9(H4)	H4	9		1	yes	consistent
23625261	2013	International journal of systematic and evolutionary microbiology	Janibacter cremeus	1285192	Janibacter	53457	Intrasporangiaceae	85021	Micrococcales	85006	Actinomycetes	1760	Actinomycetota	201174		Bacteria	Bacteria	Actinomycetota	Actinomycetes	Actinomycetales	Dermatophilaceae	Janibacter	Janibacter cremeus	1285192	menaquinone, MK-8(H4)	H4	8		1	yes	consistent
23645016	2013	International journal of systematic and evolutionary microbiology	Lentzea nigeriaca	1128665	Lentzea	165301	Pseudonocardiaceae	2070	Pseudonocardiales	85010	Actinomycetes	1760	Actinomycetota	201174		Bacteria	Bacteria	Actinomycetota	Actinomycetes	Mycobacteriales	Pseudonocardiaceae	Lentzea	Lentzea nigeriaca	1128665	menaquinone, MK-9(H4)	H4	9		1	no	incomparable
23645018	2013	International journal of systematic and evolutionary microbiology	Amycolatopsis cihanbeyliensis	1128664	Amycolatopsis	1813	Pseudonocardiaceae	2070	Pseudonocardiales	85010	Actinomycetes	1760	Actinomycetota	201174		Bacteria	Bacteria	Actinomycetota	Actinomycetes	Mycobacteriales	Pseudonocardiaceae	Amycolatopsis_D	Amycolatopsis_D cihanbeyliensis	1128664	menaquinone, MK-9(H4)	H4	9		1	yes	inconsistent
23645019	2013	International journal of systematic and evolutionary microbiology	Streptomyces kebangsaanensis	864058	Streptomyces	1883	Streptomycetaceae	2062	Kitasatosporales	85011	Actinomycetes	1760	Actinomycetota	201174		Bacteria	Bacteria	Actinomycetota	Actinomycetes	Streptomycetales	Streptomycetaceae	Streptomyces	Streptomyces kebangsaanensis	864058	menaquinone, MK-9(H8)	H8	9	menaquinone, MK-9(H8)	1	yes	consistent
23645020	2013	International journal of systematic and evolutionary microbiology	Nocardioides daeguensis	908359	Nocardioides	1839	Nocardioidaceae	85015	Propionibacteriales	85009	Actinomycetes	1760	Actinomycetota	201174		Bacteria	Bacteria	Actinomycetota	Actinomycetes	Propionibacteriales	Nocardioidaceae	Nocardioides	Nocardioides daeguensis	908359	menaquinone, MK-8(H4)	H4	8		1	yes	consistent
23667139	2013	International journal of systematic and evolutionary microbiology	Saccharomonospora amisosensis	1128677	Saccharomonospora	1851	Pseudonocardiaceae	2070	Pseudonocardiales	85010	Actinomycetes	1760	Actinomycetota	201174		Bacteria	Bacteria	Actinomycetota	Actinomycetes	Mycobacteriales	Pseudonocardiaceae	Saccharomonospora_A	Saccharomonospora_A amisosensis	1128677	menaquinone, MK-9(H4)	H4	9		1	no	incomparable
23667142	2013	International journal of systematic and evolutionary microbiology	Motilibacter rhizosphaerae	598652	Motilibacter	1434021	Motilibacteraceae	1433378	Motilibacterales	2793120	Actinomycetes	1760	Actinomycetota	201174		Bacteria	Bacteria	Actinomycetota	Actinomycetes	Motilibacterales	Motilibacteraceae	Motilibacter	Motilibacter rhizosphaerae	598652	menaquinone, MK-9(H4)	H4	9		1	yes	consistent
23667146	2013	International journal of systematic and evolutionary microbiology	Actinopolyspora mzabensis	995066	Actinopolyspora	1849	Actinopolysporaceae	622451	Actinopolysporales	622450	Actinomycetes	1760	Actinomycetota	201174		Bacteria	Bacteria	Actinomycetota	Actinomycetes	Mycobacteriales	Pseudonocardiaceae	Actinopolyspora	Actinopolyspora mzabensis	995066	menaquinone, MK-10(H4), MK-9(H4)	H4	10, 9		1	no	incomparable
23710050	2013	International journal of systematic and evolutionary microbiology	Rothia endophytica	1324766	Rothia	32207	Micrococcaceae	1268	Micrococcales	85006	Actinomycetes	1760	Actinomycetota	201174		Bacteria	Bacteria	Actinomycetota	Actinomycetes	Actinomycetales	Micrococcaceae	Rothia	Rothia endophytica	1324766	menaquinone, MK-7		7		1	no	incomparable
23723018	2013	Antonie van Leeuwenhoek	Geodermatophilus africanus	1137993	Geodermatophilus	1860	Geodermatophilaceae	85030	Geodermatophilales	1643682	Actinomycetes	1760	Actinomycetota	201174		Bacteria	Bacteria	Actinomycetota	Actinomycetes	Mycobacteriales	Geodermatophilaceae	Geodermatophilus	Geodermatophilus africanus	1137993	menaquinone, MK-9(H4)	H4	9		1	yes	consistent
23728370	2013	International journal of systematic and evolutionary microbiology	Dactylosporangium siamense	685454	Dactylosporangium	35753	Micromonosporaceae	28056	Micromonosporales	85008	Actinomycetes	1760	Actinomycetota	201174		Bacteria	Bacteria	Actinomycetota	Actinomycetes	Mycobacteriales	Micromonosporaceae	Dactylosporangium	Dactylosporangium siamense	685454	menaquinone, MK-9(H6), MK-9(H8)	H6, H8	9		1	yes	consistent
23728373	2013	International journal of systematic and evolutionary microbiology	Arsenicicoccus dermatophilus	1076331	Arsenicicoccus	267408	Intrasporangiaceae	85021	Micrococcales	85006	Actinomycetes	1760	Actinomycetota	201174		Bacteria	Bacteria	Actinomycetota	Actinomycetes	Actinomycetales	Dermatophilaceae	Arsenicicoccus	Arsenicicoccus dermatophilus	1076331	menaquinone, MK-8(H4)	H4	8		1	yes	consistent
23749277	2013	International journal of systematic and evolutionary microbiology	Klenkia taihuensis	1225127	Klenkia	2183612	Geodermatophilaceae	85030	Geodermatophilales	1643682	Actinomycetes	1760	Actinomycetota	201174		Bacteria	Bacteria	Actinomycetota	Actinomycetes	Mycobacteriales	Geodermatophilaceae	Klenkia	Klenkia taihuensis	1225127	menaquinone, MK-9, MK-9(H4)	H4	9		1	no	incomparable
23754661	2013	Antonie van Leeuwenhoek	Actinopolyspora righensis	995060	Actinopolyspora	1849	Actinopolysporaceae	622451	Actinopolysporales	622450	Actinomycetes	1760	Actinomycetota	201174		Bacteria	Bacteria	Actinomycetota	Actinomycetes	Mycobacteriales	Pseudonocardiaceae	Actinopolyspora	Actinopolyspora lacussalsi	995060	menaquinone, MK-10(H4), MK-9(H4)	H4	10, 9		1	no	incomparable
23771623	2013	International journal of systematic and evolutionary microbiology	Pseudarthrobacter siccitolerans	861266	Pseudarthrobacter	1742993	Micrococcaceae	1268	Micrococcales	85006	Actinomycetes	1760	Actinomycetota	201174		Bacteria	Bacteria	Actinomycetota	Actinomycetes	Actinomycetales	Micrococcaceae	Arthrobacter	Arthrobacter siccitolerans	861266	menaquinone, MK-9(H2)	H2	9	menaquinone, MK-9(H2)	1	yes	consistent
23811133	2013	International journal of systematic and evolutionary microbiology	Spelaeicoccus albus	1280376	Spelaeicoccus	1649497	Brevibacteriaceae	85019	Micrococcales	85006	Actinomycetes	1760	Actinomycetota	201174		Bacteria	Bacteria	Actinomycetota	Actinomycetes	Actinomycetales	Brevibacteriaceae	Spelaeicoccus	Spelaeicoccus albus	1280376	menaquinone, MK-9(H2)	H2	9	menaquinone, MK-9(H2)	1	yes	consistent
23847283	2013	International journal of systematic and evolutionary microbiology	Streptomonospora nanhaiensis	1323731	Streptomonospora	104204	Nocardiopsaceae	83676	Streptosporangiales	85012	Actinomycetes	1760	Actinomycetota	201174		Bacteria	Bacteria	Actinomycetota	Actinomycetes	Streptosporangiales	Streptosporangiaceae	Streptomonospora	Streptomonospora nanhaiensis	1323731	menaquinone, MK-10(H4), MK-10(H6), MK-11(H4), MK-11(H6), MK-11(H8)	H4, H6, H8	10, 11		3	yes	consistent
23847283	2013	International journal of systematic and evolutionary microbiology	Streptomonospora arabica	412417	Streptomonospora	104204	Nocardiopsaceae	83676	Streptosporangiales	85012	Actinomycetes	1760	Actinomycetota	201174		Bacteria								412417	menaquinone, MK-10(H4), MK-10(H6), MK-11(H4), MK-11(H6), MK-11(H8)	H4, H6, H8	10, 11		3	no	incomparable
23847283	2013	International journal of systematic and evolutionary microbiology	Streptomonospora sediminis	1323732	Streptomonospora	104204	Nocardiopsaceae	83676	Streptosporangiales	85012	Actinomycetes	1760	Actinomycetota	201174		Bacteria								1323732	menaquinone, MK-10(H4), MK-10(H6), MK-11(H4), MK-11(H6), MK-11(H8)	H4, H6, H8	10, 11		3	no	incomparable
23907216	2013	International journal of systematic and evolutionary microbiology	Ornithinimicrobium tianjinense	1195761	Ornithinimicrobium	125287	Ornithinimicrobiaceae	2805590	Micrococcales	85006	Actinomycetes	1760	Actinomycetota	201174		Bacteria	Bacteria	Actinomycetota	Actinomycetes	Actinomycetales	Dermatophilaceae	Ornithinimicrobium	Ornithinimicrobium tianjinense	1195761	menaquinone, MK-8(H4)	H4	8		1	yes	consistent
23907218	2013	International journal of systematic and evolutionary microbiology	Micromonospora kangleipakensis	1077942	Micromonospora	1873	Micromonosporaceae	28056	Micromonosporales	85008	Actinomycetes	1760	Actinomycetota	201174		Bacteria	Bacteria	Actinomycetota	Actinomycetes	Mycobacteriales	Micromonosporaceae	Micromonospora	Micromonospora kangleipakensis	1077942	menaquinone, MK-10(H2), MK-10(H4), MK-10(H6), MK-11(H4)	H2, H4, H6	10, 11		1	yes	consistent
23907219	2013	International journal of systematic and evolutionary microbiology	Corynebacterium frankenforstense	1230998	Corynebacterium	1716	Corynebacteriaceae	1653	Mycobacteriales	85007	Actinomycetes	1760	Actinomycetota	201174		Bacteria	Bacteria	Actinomycetota	Actinomycetes	Mycobacteriales	Mycobacteriaceae	Corynebacterium	Corynebacterium frankenforstense_A	1230998	menaquinone, MK-8(H2), MK-9(H2)	H2	8, 9		2	yes	consistent
23907219	2013	International journal of systematic and evolutionary microbiology	Corynebacterium lactis	1231000	Corynebacterium	1716	Corynebacteriaceae	1653	Mycobacteriales	85007	Actinomycetes	1760	Actinomycetota	201174		Bacteria	Bacteria	Actinomycetota	Actinomycetes	Mycobacteriales	Mycobacteriaceae	Corynebacterium	Corynebacterium lactis_A	1231000	menaquinone, MK-8(H2), MK-9(H2)	H2	8, 9		2	yes	consistent
23990654	2013	International journal of systematic and evolutionary microbiology	Zhihengliuella flava	1285193	Zhihengliuella	370735	Micrococcaceae	1268	Micrococcales	85006	Actinomycetes	1760	Actinomycetota	201174		Bacteria	Bacteria	Actinomycetota	Actinomycetes	Actinomycetales	Micrococcaceae	Zhihengliuella	Zhihengliuella flava	1285193	menaquinone, MK-10, MK-8, MK-9		10, 8, 9		1	yes	consistent
24037482	2013	Antonie van Leeuwenhoek	Streptomyces muensis	1077944	Streptomyces	1883	Streptomycetaceae	2062	Kitasatosporales	85011	Actinomycetes	1760	Actinomycetota	201174		Bacteria	Bacteria	Actinomycetota	Actinomycetes	Streptomycetales	Streptomycetaceae	Streptomyces	Streptomyces muensis	1077944	menaquinone, MK-9(H4), MK-9(H6), MK-9(H8)	H4, H6, H8	9		1	yes	consistent
24096355	2014	International journal of systematic and evolutionary microbiology	Actinomyces haliotis	1280843	Actinomyces	1654	Actinomycetaceae	2049	Actinomycetales	2037	Actinomycetes	1760	Actinomycetota	201174		Bacteria	Bacteria	Actinomycetota	Actinomycetes	Actinomycetales	Actinomycetaceae	Actinomyces	Actinomyces haliotis	1280843	menaquinone, MK-10		10		1	yes	consistent
24123200	2014	International journal of systematic and evolutionary microbiology	Streptomyces graminilatus	1464070	Streptomyces	1883	Streptomycetaceae	2062	Kitasatosporales	85011	Actinomycetes	1760	Actinomycetota	201174		Bacteria	Bacteria	Actinomycetota	Actinomycetes	Streptomycetales	Streptomycetaceae	Streptomyces	Streptomyces graminilatus	1464070	menaquinone, MK-9(H6), MK-9(H8)	H6, H8	9		1	yes	consistent
24132916	2014	International journal of systematic and evolutionary microbiology	Frondihabitans sucicola	1268041	Frondihabitans	447237	Microbacteriaceae	85023	Micrococcales	85006	Actinomycetes	1760	Actinomycetota	201174		Bacteria	Bacteria	Actinomycetota	Actinomycetes	Actinomycetales	Microbacteriaceae	Frondihabitans	Frondihabitans sucicola	1268041	menaquinone, MK-7, MK-8, MK-9		7, 8, 9		2	yes	consistent
24132916	2014	International journal of systematic and evolutionary microbiology	Galbitalea soli	1268042	Galbitalea	1484107	Microbacteriaceae	85023	Micrococcales	85006	Actinomycetes	1760	Actinomycetota	201174		Bacteria	Bacteria	Actinomycetota	Actinomycetes	Actinomycetales	Microbacteriaceae	Galbitalea	Galbitalea soli	1268042	menaquinone, MK-10, MK-11, MK-12		10, 11, 12		2	yes	consistent
24158943	2014	International journal of systematic and evolutionary microbiology	Glaciihabitans tibetensis	1266600	Glaciihabitans	1649454	Microbacteriaceae	85023	Micrococcales	85006	Actinomycetes	1760	Actinomycetota	201174		Bacteria	Bacteria	Actinomycetota	Actinomycetes	Actinomycetales	Microbacteriaceae	Glaciihabitans	Glaciihabitans tibetensis	1266600	menaquinone, MK-10		10		1	yes	consistent
24170773	2014	International journal of systematic and evolutionary microbiology	Rubrobacter aplysinae	909625	Rubrobacter	42255	Rubrobacteraceae	84997	Rubrobacterales	84996	Rubrobacteria	84995	Actinomycetota	201174		Bacteria	Bacteria	Actinomycetota	Rubrobacteria	Rubrobacterales	Rubrobacteraceae	Rubrobacter_A	Rubrobacter_A aplysinae	909625	menaquinone, MK-8		8		1	yes	consistent
24198055	2014	International journal of systematic and evolutionary microbiology	Pseudonocardia sediminis	1397368	Pseudonocardia	1847	Pseudonocardiaceae	2070	Pseudonocardiales	85010	Actinomycetes	1760	Actinomycetota	201174		Bacteria	Bacteria	Actinomycetota	Actinomycetes	Mycobacteriales	Pseudonocardiaceae	Pseudonocardia	Pseudonocardia sediminis	1397368	menaquinone, MK-8(H4)	H4	8		1	yes	consistent
24198057	2014	International journal of systematic and evolutionary microbiology	Prescottella defluvii	1323361	Prescottella	2979332	Nocardiaceae	85025	Mycobacteriales	85007	Actinomycetes	1760	Actinomycetota	201174		Bacteria	Bacteria	Actinomycetota	Actinomycetes	Mycobacteriales	Mycobacteriaceae	Rhodococcus	Rhodococcus defluvii	1323361	menaquinone, MK-6(H2), MK-7(H2), MK-8(H2)	H2	6, 7, 8		2	yes	consistent
24198057	2014	International journal of systematic and evolutionary microbiology	Prescottella equi	43767	Prescottella	2979332	Nocardiaceae	85025	Mycobacteriales	85007	Actinomycetes	1760	Actinomycetota	201174		Bacteria	Bacteria	Actinomycetota	Actinomycetes	Mycobacteriales	Mycobacteriaceae	Rhodococcus	Rhodococcus equi	43767	menaquinone, MK-6(H2), MK-7(H2), MK-8(H2)	H2	6, 7, 8		2	yes	consistent
24243968	2014	International journal of systematic and evolutionary microbiology	Streptomyces hoynatensis	1141874	Streptomyces	1883	Streptomycetaceae	2062	Kitasatosporales	85011	Actinomycetes	1760	Actinomycetota	201174		Bacteria	Bacteria	Actinomycetota	Actinomycetes	Streptomycetales	Streptomycetaceae	Streptomyces	Streptomyces hoynatensis	1141874	menaquinone, MK-10(H4), MK-10(H6), MK-10(H8), MK-9(H6), MK-9(H8)	H4, H6, H8	10, 9		1	no	incomparable
24254741	2014	International journal of systematic and evolutionary microbiology	Solirubrobacter phytolaccae	1404360	Solirubrobacter	207599	Solirubrobacteraceae	320599	Solirubrobacterales	588673	Thermoleophilia	1497346	Actinomycetota	201174		Bacteria	Bacteria	Actinomycetota	Thermoleophilia	Solirubrobacterales	Solirubrobacteraceae	Solirubrobacter	Solirubrobacter phytolaccae	1404360	menaquinone, MK-7(H4)	H4	7		1	yes	consistent
24254742	2014	International journal of systematic and evolutionary microbiology	Kocuria indica	1049583	Kocuria	57493	Micrococcaceae	1268	Micrococcales	85006	Actinomycetes	1760	Actinomycetota	201174		Bacteria	Bacteria	Actinomycetota	Actinomycetes	Actinomycetales	Micrococcaceae	Kocuria	Kocuria marina_A	1049583	menaquinone, MK-7(H2)	H2	7		1	yes	consistent
24363300	2014	International journal of systematic and evolutionary microbiology	Sphaerisporangium rufum	1381558	Sphaerisporangium	321315	Streptosporangiaceae	2004	Streptosporangiales	85012	Actinomycetes	1760	Actinomycetota	201174		Bacteria	Bacteria	Actinomycetota	Actinomycetes	Streptosporangiales	Streptosporangiaceae	Sphaerisporangium	Sphaerisporangium rufum	1381558	menaquinone, MK-9, MK-9(H2), MK-9(H4), MK-9(H6)	H2, H4, H6	9		1	no	incomparable
24366612	2014	Antonie van Leeuwenhoek	Nocardia bhagyanarayanae	1215925	Nocardia	1817	Nocardiaceae	85025	Mycobacteriales	85007	Actinomycetes	1760	Actinomycetota	201174		Bacteria	Bacteria	Actinomycetota	Actinomycetes	Mycobacteriales	Mycobacteriaceae	Nocardia	Nocardia bhagyanarayanae	1215925	menaquinone, MK-8(H4, ω-cycl)	H4	8		1	yes	consistent
24408526	2014	International journal of systematic and evolutionary microbiology	Actinokineospora iranica	1271860	Actinokineospora	39845	Pseudonocardiaceae	2070	Pseudonocardiales	85010	Actinomycetes	1760	Actinomycetota	201174		Bacteria	Bacteria	Actinomycetota	Actinomycetes	Mycobacteriales	Pseudonocardiaceae	Actinokineospora	Actinokineospora iranica	1271860	menaquinone, MK-9(H4)	H4	9		1	no	incomparable
24408527	2014	International journal of systematic and evolutionary microbiology	Planobispora takensis	1367882	Planobispora	29298	Streptosporangiaceae	2004	Streptosporangiales	85012	Actinomycetes	1760	Actinomycetota	201174		Bacteria	Bacteria	Actinomycetota	Actinomycetes	Streptosporangiales	Streptosporangiaceae	Planobispora	Planobispora takensis	1367882	menaquinone, MK-9(H2)	H2	9		1	no	incomparable
24449791	2014	International journal of systematic and evolutionary microbiology	Mumia flava	1348852	Mumia	1546255	Nocardioidaceae	85015	Propionibacteriales	85009	Actinomycetes	1760	Actinomycetota	201174		Bacteria	Bacteria	Actinomycetota	Actinomycetes	Propionibacteriales	Nocardioidaceae	Mumia	Mumia flava	1348852	menaquinone, MK-9(H4)	H4	9		1	yes	consistent
24491830	2014	International journal of systematic and evolutionary microbiology	Luteimicrobium xylanilyticum	1133546	Luteimicrobium	754249			Micrococcales	85006	Actinomycetes	1760	Actinomycetota	201174		Bacteria	Bacteria	Actinomycetota	Actinomycetes	Actinomycetales	Cellulomonadaceae	Luteimicrobium	Luteimicrobium xylanilyticum	1133546	menaquinone, MK-8(H2)	H2	8	menaquinone, MK-8(H2)	1	yes	consistent
24510974	2014	International journal of systematic and evolutionary microbiology	Saccharopolyspora indica	1229659	Saccharopolyspora	1835	Pseudonocardiaceae	2070	Pseudonocardiales	85010	Actinomycetes	1760	Actinomycetota	201174		Bacteria	Bacteria	Actinomycetota	Actinomycetes	Mycobacteriales	Pseudonocardiaceae	Saccharopolyspora	Saccharopolyspora indica	1229659	menaquinone, MK-9(H6)	H6	9		1	yes	consistent
24510975	2014	International journal of systematic and evolutionary microbiology	Canibacter oris	1365628	Canibacter	1648503	Microbacteriaceae	85023	Micrococcales	85006	Actinomycetes	1760	Actinomycetota	201174		Bacteria	Bacteria	Actinomycetota	Actinomycetes	Actinomycetales	Microbacteriaceae	Canibacter	Canibacter oris	1365628	menaquinone, MK-10		10	menaquinone, MK-10	1	yes	consistent
24523445	2014	International journal of systematic and evolutionary microbiology	Pseudonocardia cypriaca	882449	Pseudonocardia	1847	Pseudonocardiaceae	2070	Pseudonocardiales	85010	Actinomycetes	1760	Actinomycetota	201174		Bacteria	Bacteria	Actinomycetota	Actinomycetes	Mycobacteriales	Pseudonocardiaceae	Pseudonocardia	Pseudonocardia cypriaca	882449	menaquinone, MK-8(H4)	H4	8		4	yes	consistent
24523445	2014	International journal of systematic and evolutionary microbiology	Pseudonocardia hierapolitana	1128676	Pseudonocardia	1847	Pseudonocardiaceae	2070	Pseudonocardiales	85010	Actinomycetes	1760	Actinomycetota	201174		Bacteria	Bacteria	Actinomycetota	Actinomycetes	Mycobacteriales	Pseudonocardiaceae	Pseudonocardia	Pseudonocardia hierapolitana	1128676	menaquinone, MK-8(H4)	H4	8		4	yes	consistent
24523445	2014	International journal of systematic and evolutionary microbiology	Pseudonocardia kujensis	1128675	Pseudonocardia	1847	Pseudonocardiaceae	2070	Pseudonocardiales	85010	Actinomycetes	1760	Actinomycetota	201174		Bacteria	Bacteria	Actinomycetota	Actinomycetes	Mycobacteriales	Pseudonocardiaceae	Pseudonocardia	Pseudonocardia kujensis	1128675	menaquinone, MK-8(H4)	H4	8		4	yes	consistent
24523445	2014	International journal of systematic and evolutionary microbiology	Pseudonocardia salamisensis	1187856	Pseudonocardia	1847	Pseudonocardiaceae	2070	Pseudonocardiales	85010	Actinomycetes	1760	Actinomycetota	201174		Bacteria								1187856	menaquinone, MK-8(H4)	H4	8		4	no	incomparable
24532648	2014	International journal of systematic and evolutionary microbiology	Brachybacterium huguangmaarense	1652028	Brachybacterium	43668	Dermabacteraceae	85020	Micrococcales	85006	Actinomycetes	1760	Actinomycetota	201174		Bacteria	Bacteria	Actinomycetota	Actinomycetes	Actinomycetales	Dermabacteraceae	Brachybacterium	Brachybacterium huguangmaarense	1652028	menaquinone, MK-6, MK-7		6, 7		1	yes	consistent
24566827	2014	International journal of systematic and evolutionary microbiology	Actinoplanes lutulentus	1287878	Actinoplanes	1865	Micromonosporaceae	28056	Micromonosporales	85008	Actinomycetes	1760	Actinomycetota	201174		Bacteria	Bacteria	Actinomycetota	Actinomycetes	Mycobacteriales	Micromonosporaceae	Actinoplanes	Actinoplanes lutulentus	1287878	menaquinone, MK-10(H4), MK-9(H4), MK-9(H6)	H4, H6	10, 9		1	no	incomparable
24651303	2014	International journal of systematic and evolutionary microbiology	Nocardioides soli	1036020	Nocardioides	1839	Nocardioidaceae	85015	Propionibacteriales	85009	Actinomycetes	1760	Actinomycetota	201174		Bacteria	Bacteria	Actinomycetota	Actinomycetes	Propionibacteriales	Nocardioidaceae	Nocardioides	Nocardioides soli	1036020	menaquinone, MK-8(H4)	H4	8		1	yes	consistent
24696303	2014	Antonie van Leeuwenhoek	Nocardioides rubriscoriae	642762	Nocardioides	1839	Nocardioidaceae	85015	Propionibacteriales	85009	Actinomycetes	1760	Actinomycetota	201174		Bacteria	Bacteria	Actinomycetota	Actinomycetes	Propionibacteriales	Nocardioidaceae	Nocardioides	Nocardioides rubriscoriae	642762	menaquinone, MK-8(H4)	H4	8		1	yes	consistent
24729394	2014	International journal of systematic and evolutionary microbiology	Microbacterium jejuense	1263637	Microbacterium	33882	Microbacteriaceae	85023	Micrococcales	85006	Actinomycetes	1760	Actinomycetota	201174		Bacteria	Bacteria	Actinomycetota	Actinomycetes	Actinomycetales	Microbacteriaceae	Microbacterium	Microbacterium jejuense	1263637	menaquinone, MK-12, MK-13		12, 13	menaquinone, MK-12, MK-13	2	yes	consistent
24729394	2014	International journal of systematic and evolutionary microbiology	Microbacterium kyungheense	1263636	Microbacterium	33882	Microbacteriaceae	85023	Micrococcales	85006	Actinomycetes	1760	Actinomycetota	201174		Bacteria	Bacteria	Actinomycetota	Actinomycetes	Actinomycetales	Microbacteriaceae	Microbacterium	Microbacterium kyungheense	1263636	menaquinone, MK-12, MK-13		12, 13	menaquinone, MK-12, MK-13	2	no	incomparable
24733176	2014	International journal of systematic and evolutionary microbiology	Cellulomonas pakistanensis	992287	Cellulomonas	1707	Cellulomonadaceae	85016	Micrococcales	85006	Actinomycetes	1760	Actinomycetota	201174		Bacteria	Bacteria	Actinomycetota	Actinomycetes	Actinomycetales	Cellulomonadaceae	Cellulomonas	Cellulomonas pakistanensis	992287	menaquinone, MK-9(H4)	H4	9	menaquinone, MK-9(H4)	1	yes	consistent
24737794	2014	International journal of systematic and evolutionary microbiology	Tomitella cavernea	1387982	Tomitella	741759			Mycobacteriales	85007	Actinomycetes	1760	Actinomycetota	201174		Bacteria	Bacteria	Actinomycetota	Actinomycetes	Mycobacteriales	Mycobacteriaceae	Tomitella	Tomitella cavernae	1387982	menaquinone, MK-9(H2)	H2	9		1	yes	consistent
24744020	2014	International journal of systematic and evolutionary microbiology	Janibacter indicus	857417	Janibacter	53457	Intrasporangiaceae	85021	Micrococcales	85006	Actinomycetes	1760	Actinomycetota	201174		Bacteria	Bacteria	Actinomycetota	Actinomycetes	Actinomycetales	Dermatophilaceae	Janibacter	Janibacter indicus	857417	menaquinone, MK-8(H4)	H4	8		1	yes	consistent
24776532	2014	International journal of systematic and evolutionary microbiology	Glycomyces fuscus	1407559	Glycomyces	58113	Glycomycetaceae	85034	Glycomycetales	85014	Actinomycetes	1760	Actinomycetota	201174		Bacteria	Bacteria	Actinomycetota	Actinomycetes	Streptosporangiales	Streptosporangiaceae	Nocardiopsis	Nocardiopsis fusca	1407559	menaquinone, MK-9(H4), MK-9(H6)	H4, H6	9		2	no	incomparable
24776532	2014	International journal of systematic and evolutionary microbiology	Glycomyces albus	1407560	Glycomyces	58113	Glycomycetaceae	85034	Glycomycetales	85014	Actinomycetes	1760	Actinomycetota	201174		Bacteria								1407560	menaquinone, MK-9(H4), MK-9(H6)	H4, H6	9		2	no	incomparable
24801152	2014	International journal of systematic and evolutionary microbiology	Nonomuraea muscovyensis	1124761	Nonomuraea	83681	Streptosporangiaceae	2004	Streptosporangiales	85012	Actinomycetes	1760	Actinomycetota	201174		Bacteria	Bacteria	Actinomycetota	Actinomycetes	Streptosporangiales	Streptosporangiaceae	Nonomuraea	Nonomuraea muscovyensis	1124761	menaquinone, MK-9(H4)	H4	9		1	yes	consistent
24801154	2014	International journal of systematic and evolutionary microbiology	Nocardioides zeae	1457234	Nocardioides	1839	Nocardioidaceae	85015	Propionibacteriales	85009	Actinomycetes	1760	Actinomycetota	201174		Bacteria	Bacteria	Actinomycetota	Actinomycetes	Propionibacteriales	Nocardioidaceae	Nocardioides	Nocardioides zeae	1457234	menaquinone, MK-8(H4)	H4	8	menaquinone, MK-8(H4)	1	yes	consistent
24803237	2014	Antonie van Leeuwenhoek	Streptomyces calidiresistens	1485586	Streptomyces	1883	Streptomycetaceae	2062	Kitasatosporales	85011	Actinomycetes	1760	Actinomycetota	201174		Bacteria	Bacteria	Actinomycetota	Actinomycetes	Streptomycetales	Streptomycetaceae	Streptomyces	Streptomyces calidiresistens	1485586	menaquinone, MK-9(H4), MK-9(H6)	H4, H6	9		1	yes	consistent
24803239	2014	Antonie van Leeuwenhoek	Micromonospora violae	1278207	Micromonospora	1873	Micromonosporaceae	28056	Micromonosporales	85008	Actinomycetes	1760	Actinomycetota	201174		Bacteria	Bacteria	Actinomycetota	Actinomycetes	Mycobacteriales	Micromonosporaceae	Micromonospora	Micromonospora violae	1278207	menaquinone, MK-10(H2), MK-10(H4), MK-10(H6)	H2, H4, H6	10	menaquinone, MK-10(H2), MK-10(H4), MK-10(H6)	1	yes	consistent
24814337	2014	International journal of systematic and evolutionary microbiology	Streptomyces chumphonensis	1214925	Streptomyces	1883	Streptomycetaceae	2062	Kitasatosporales	85011	Actinomycetes	1760	Actinomycetota	201174		Bacteria	Bacteria	Actinomycetota	Actinomycetes	Streptomycetales	Streptomycetaceae	Streptomyces	Streptomyces chumphonensis	1214925	menaquinone, MK-9(H6), MK-9(H8)	H6, H8	9		1	yes	consistent
24846051	2014	Antonie van Leeuwenhoek	Nocardioides soli	1036020	Nocardioides	1839	Nocardioidaceae	85015	Propionibacteriales	85009	Actinomycetes	1760	Actinomycetota	201174		Bacteria	Bacteria	Actinomycetota	Actinomycetes	Propionibacteriales	Nocardioidaceae	Nocardioides	Nocardioides soli	1036020	menaquinone, MK-8(H4)	H4	8		1	yes	consistent
24846053	2014	Antonie van Leeuwenhoek	Solirubrobacter taibaiensis	1395955	Solirubrobacter	207599	Solirubrobacteraceae	320599	Solirubrobacterales	588673	Thermoleophilia	1497346	Actinomycetota	201174		Bacteria	Bacteria	Actinomycetota	Thermoleophilia	Solirubrobacterales	Solirubrobacteraceae	Solirubrobacter	Solirubrobacter taibaiensis	1395955	menaquinone, MK-7(H4)	H4	7		1	no	incomparable
24854006	2014	International journal of systematic and evolutionary microbiology	Rhodococcus qingshengii	334542	Rhodococcus	1827	Nocardiaceae	85025	Mycobacteriales	85007	Actinomycetes	1760	Actinomycetota	201174		Bacteria	Bacteria	Actinomycetota	Actinomycetes	Mycobacteriales	Mycobacteriaceae	Rhodococcus	Rhodococcus qingshengii	334542	menaquinone, MK-8(H2)	H2	8		1	yes	consistent
24860113	2014	International journal of systematic and evolutionary microbiology	Conyzicola lurida	1172621	Conyzicola	1648520	Microbacteriaceae	85023	Micrococcales	85006	Actinomycetes	1760	Actinomycetota	201174		Bacteria	Bacteria	Actinomycetota	Actinomycetes	Actinomycetales	Microbacteriaceae	Conyzicola	Conyzicola lurida	1172621	menaquinone, MK-10, MK-11, MK-9		10, 11, 9	menaquinone, MK-10, MK-11, MK-9	1	yes	consistent
24867174	2014	International journal of systematic and evolutionary microbiology	Sinosporangium siamense	1367973	Sinosporangium	1367968	Streptosporangiaceae	2004	Streptosporangiales	85012	Actinomycetes	1760	Actinomycetota	201174		Bacteria	Bacteria	Actinomycetota	Actinomycetes	Streptosporangiales	Streptosporangiaceae	Sinosporangium	Sinosporangium siamense	1367973	menaquinone, MK-9(H2)	H2	9		1	no	incomparable
24871776	2014	International journal of systematic and evolutionary microbiology	Klenkia brasiliensis	333142	Klenkia	2183612	Geodermatophilaceae	85030	Geodermatophilales	1643682	Actinomycetes	1760	Actinomycetota	201174		Bacteria	Bacteria	Actinomycetota	Actinomycetes	Mycobacteriales	Geodermatophilaceae	Klenkia	Klenkia brasiliensis	333142	menaquinone, MK-9(H4)	H4	9		1	no	incomparable
24893943	2014	International journal of systematic and evolutionary microbiology	Rhizocola hellebori	1392758	Rhizocola	1538466	Micromonosporaceae	28056	Micromonosporales	85008	Actinomycetes	1760	Actinomycetota	201174		Bacteria	Bacteria	Actinomycetota	Actinomycetes	Mycobacteriales	Micromonosporaceae	Rhizocola	Rhizocola hellebori	1392758	menaquinone, MK-9(H4), MK-9(H6)	H4, H6	9	menaquinone, MK-9(H4), MK-9(H6)	1	no	incomparable
24925596	2014	International journal of systematic and evolutionary microbiology	Arthrobacter bambusae	1338426	Arthrobacter	1663	Micrococcaceae	1268	Micrococcales	85006	Actinomycetes	1760	Actinomycetota	201174		Bacteria	Bacteria	Actinomycetota	Actinomycetes	Actinomycetales	Micrococcaceae	Arthrobacter	Arthrobacter bambusae_A	1338426	menaquinone, MK-9		9	menaquinone, MK-9	1	no	incomparable
24944333	2014	International journal of systematic and evolutionary microbiology	Brachybacterium ginsengisoli	1331682	Brachybacterium	43668	Dermabacteraceae	85020	Micrococcales	85006	Actinomycetes	1760	Actinomycetota	201174		Bacteria	Bacteria	Actinomycetota	Actinomycetes	Actinomycetales	Dermabacteraceae	Brachybacterium	Brachybacterium ginsengisoli	1331682	menaquinone, MK-7, MK-8		7, 8		1	yes	consistent
24944339	2014	International journal of systematic and evolutionary microbiology	Streptomyces iconiensis	1384038	Streptomyces	1883	Streptomycetaceae	2062	Kitasatosporales	85011	Actinomycetes	1760	Actinomycetota	201174		Bacteria	Bacteria	Actinomycetota	Actinomycetes	Streptomycetales	Streptomycetaceae	Streptomyces	Streptomyces iconiensis	1384038	menaquinone, MK-9(H6), MK-9(H8)	H6, H8	9		2	no	incomparable
24944339	2014	International journal of systematic and evolutionary microbiology	Streptomyces smyrnaeus	1387713	Streptomyces	1883	Streptomycetaceae	2062	Kitasatosporales	85011	Actinomycetes	1760	Actinomycetota	201174		Bacteria	Bacteria	Actinomycetota	Actinomycetes	Streptomycetales	Streptomycetaceae	Streptomyces	Streptomyces smyrnaeus	1387713	menaquinone, MK-9(H6), MK-9(H8)	H6, H8	9		2	yes	consistent
24948086	2014	Antonie van Leeuwenhoek	Gordonibacter urolithinfaciens	1335613	Gordonibacter	644652	Eggerthellaceae	1643826	Eggerthellales	1643822	Coriobacteriia	84998	Actinomycetota	201174		Bacteria	Bacteria	Actinomycetota	Coriobacteriia	Coriobacteriales	Eggerthellaceae	Gordonibacter	Gordonibacter urolithinfaciens	1335613	dimethylmenaquinone, menaquinone, methylmenaquinone, DMMK-6, MK-6, MMK-6		6		1	yes	incomparable
24984700	2014	International journal of systematic and evolutionary microbiology	Rhodoluna lacicola	529884	Rhodoluna	529883	Microbacteriaceae	85023	Micrococcales	85006	Actinomycetes	1760	Actinomycetota	201174		Bacteria	Bacteria	Actinomycetota	Actinomycetes	Actinomycetales	Microbacteriaceae	Rhodoluna	Rhodoluna lacicola	529884	menaquinone, MK-11, MK-12		11, 12		1	yes	consistent
24994773	2014	International journal of systematic and evolutionary microbiology	Streptomyces pluripotens	1355015	Streptomyces	1883	Streptomycetaceae	2062	Kitasatosporales	85011	Actinomycetes	1760	Actinomycetota	201174		Bacteria	Bacteria	Actinomycetota	Actinomycetes	Streptomycetales	Streptomycetaceae	Streptomyces	Streptomyces pluripotens	1355015	menaquinone, MK-9(H4), MK-9(H6), MK-9(H8)	H4, H6, H8	9		2	yes	consistent
24994776	2014	International journal of systematic and evolutionary microbiology	Flaviflexus salsibiostraticola	1282737	Flaviflexus	1522056	Actinomycetaceae	2049	Actinomycetales	2037	Actinomycetes	1760	Actinomycetota	201174		Bacteria	Bacteria	Actinomycetota	Actinomycetes	Actinomycetales	Actinomycetaceae	Flaviflexus	Flaviflexus salsibiostraticola	1282737	menaquinone, MK-9(H4)	H4	9		1	yes	consistent
25006218	2014	International journal of systematic and evolutionary microbiology	Promicromonospora iranensis	1105144	Promicromonospora	43676	Promicromonosporaceae	85017	Micrococcales	85006	Actinomycetes	1760	Actinomycetota	201174		Bacteria	Bacteria	Actinomycetota	Actinomycetes	Actinomycetales	Cellulomonadaceae	Promicromonospora	Promicromonospora iranensis	1105144	menaquinone, MK-9(H4)	H4	9		1	yes	consistent
25013227	2014	International journal of systematic and evolutionary microbiology	Prauserella coralliicola	1401264	Prauserella	142577	Pseudonocardiaceae	2070	Pseudonocardiales	85010	Actinomycetes	1760	Actinomycetota	201174		Bacteria	Bacteria	Actinomycetota	Actinomycetes	Mycobacteriales	Pseudonocardiaceae	Prauserella_A	Prauserella_A endophytica	1401264	menaquinone, MK-9(H4)	H4	9		1	no	incomparable
25013228	2014	International journal of systematic and evolutionary microbiology	Arthrobacter pityocampae	547334	Arthrobacter	1663	Micrococcaceae	1268	Micrococcales	85006	Actinomycetes	1760	Actinomycetota	201174		Bacteria	Bacteria	Actinomycetota	Actinomycetes	Actinomycetales	Micrococcaceae	Arthrobacter_D	Arthrobacter_D pityocampae	547334	menaquinone, MK-9(II-H2)	H2	9	menaquinone, MK-9(II-H2)	1	yes	consistent
25015412	2014	Antonie van Leeuwenhoek	Nocardia vulneris	1141657	Nocardia	1817	Nocardiaceae	85025	Mycobacteriales	85007	Actinomycetes	1760	Actinomycetota	201174		Bacteria	Bacteria	Actinomycetota	Actinomycetes	Mycobacteriales	Mycobacteriaceae	Nocardia	Nocardia vulneris	1141657	menaquinone, MK-8(H4, ω-cycl)	H4	8	menaquinone, MK-8(H4)	1	yes	consistent
25030519	2014	International journal of systematic and evolutionary microbiology	Streptomyces zagrosensis	1042984	Streptomyces	1883	Streptomycetaceae	2062	Kitasatosporales	85011	Actinomycetes	1760	Actinomycetota	201174		Bacteria	Bacteria	Actinomycetota	Actinomycetes	Streptomycetales	Streptomycetaceae	Streptomyces	Streptomyces zagrosensis	1042984	menaquinone, MK-9(H2), MK-9(H4)	H2, H4	9		1	no	incomparable
25048212	2014	International journal of systematic and evolutionary microbiology	Micrococcus aloeverae	1391911	Micrococcus	1269	Micrococcaceae	1268	Micrococcales	85006	Actinomycetes	1760	Actinomycetota	201174		Bacteria	Bacteria	Actinomycetota	Actinomycetes	Actinomycetales	Micrococcaceae	Micrococcus	Micrococcus luteus	1391911	menaquinone, MK-8, MK-8(H2)	H2	8		1	yes	consistent
25052022	2014	Archives of microbiology	Pseudarthrobacter enclensis	993070	Pseudarthrobacter	1742993	Micrococcaceae	1268	Micrococcales	85006	Actinomycetes	1760	Actinomycetota	201174		Bacteria	Bacteria	Actinomycetota	Actinomycetes	Actinomycetales	Micrococcaceae	Arthrobacter	Arthrobacter enclensis	993070	menaquinone, MK-7(H2), MK-8(H2), MK-8(H4), MK-9(H2)	H2, H4	7, 8, 9	menaquinone, MK-7	1	no	incomparable
25052391	2014	International journal of systematic and evolutionary microbiology	Tessaracoccus lapidicaptus	1427523	Tessaracoccus	72763	Propionibacteriaceae	31957	Propionibacteriales	85009	Actinomycetes	1760	Actinomycetota	201174		Bacteria	Bacteria	Actinomycetota	Actinomycetes	Propionibacteriales	Propionibacteriaceae	Arachnia	Arachnia lapidicapta	1427523	menaquinone, MK-9(H4)	H4	9		1	yes	consistent
25052398	2014	International journal of systematic and evolutionary microbiology	Glycomyces artemisiae	1076443	Glycomyces	58113	Glycomycetaceae	85034	Glycomycetales	85014	Actinomycetes	1760	Actinomycetota	201174		Bacteria	Bacteria	Actinomycetota	Actinomycetes	Mycobacteriales	Micromonosporaceae	Glycomyces	Glycomyces artemisiae	1076443	menaquinone, MK-10(H2), MK-11(H0)	H0, H2	10, 11		1	yes	consistent
25052400	2014	International journal of systematic and evolutionary microbiology	Microbacterium hydrothermale	857427	Microbacterium	33882	Microbacteriaceae	85023	Micrococcales	85006	Actinomycetes	1760	Actinomycetota	201174		Bacteria	Bacteria	Actinomycetota	Actinomycetes	Actinomycetales	Microbacteriaceae	Microbacterium	Microbacterium hydrothermale	857427	menaquinone, MK-10, MK-11, MK-12		10, 11, 12		1	yes	consistent
25056298	2014	International journal of systematic and evolutionary microbiology	Microbacterium mangrovi	1348253	Microbacterium	33882	Microbacteriaceae	85023	Micrococcales	85006	Actinomycetes	1760	Actinomycetota	201174		Bacteria	Bacteria	Actinomycetota	Actinomycetes	Actinomycetales	Microbacteriaceae	Microbacterium	Microbacterium mangrovi	1348253	menaquinone, MK-11, MK-12, MK-13		11, 12, 13		1	yes	consistent
25082023	2014	Antonie van Leeuwenhoek	Micromonospora taraxaci	1316803	Micromonospora	1873	Micromonosporaceae	28056	Micromonosporales	85008	Actinomycetes	1760	Actinomycetota	201174		Bacteria	Bacteria	Actinomycetota	Actinomycetes	Mycobacteriales	Micromonosporaceae	Micromonospora	Micromonospora chokoriensis	1316803	menaquinone, MK-10(H2), MK-9(H6), MK-9(H8)	H2, H6, H8	10, 9	menaquinone, MK-10(H2), MK-9(H6), MK-9(H8)	1	yes	consistent
25103948	2014	Antonie van Leeuwenhoek	Sinomonas notoginsengisoli	1457311	Sinomonas	596707	Micrococcaceae	1268	Micrococcales	85006	Actinomycetes	1760	Actinomycetota	201174		Bacteria	Bacteria	Actinomycetota	Actinomycetes	Actinomycetales	Micrococcaceae	Sinomonas	Sinomonas notoginsengisoli	1457311	menaquinone, MK-9(H2)	H2	9		1	yes	consistent
25158848	2014	International journal of systematic and evolutionary microbiology	Streptomyces panaciradicis	1470261	Streptomyces	1883	Streptomycetaceae	2062	Kitasatosporales	85011	Actinomycetes	1760	Actinomycetota	201174		Bacteria	Bacteria	Actinomycetota	Actinomycetes	Streptomycetales	Streptomycetaceae	Streptomyces	Streptomyces panaciradicis	1470261	menaquinone, MK-9(H4), MK-9(H6), MK-9(H8)	H4, H6, H8	9		1	no	incomparable
25186951	2014	Antonie van Leeuwenhoek	Halopolyspora algeriensis	1500506	Halopolyspora	1649455					Actinomycetes	1760	Actinomycetota	201174		Bacteria	Bacteria	Actinomycetota	Actinomycetes	Mycobacteriales	Pseudonocardiaceae	Halopolyspora	Halopolyspora algeriensis	1500506	menaquinone, MK-9(H4)	H4	9		1	no	incomparable
25218304	2014	Antonie van Leeuwenhoek	Streptomyces muensis	1077944	Streptomyces	1883	Streptomycetaceae	2062	Kitasatosporales	85011	Actinomycetes	1760	Actinomycetota	201174		Bacteria	Bacteria	Actinomycetota	Actinomycetes	Streptomycetales	Streptomycetaceae	Streptomyces	Streptomyces muensis	1077944	menaquinone, MK-9(H6), MK-9(H8)	H6, H8	9		1	yes	consistent
25239238	2014	Systematic and applied microbiology	Microbacterium endophyticum	1526412	Microbacterium	33882	Microbacteriaceae	85023	Micrococcales	85006	Actinomycetes	1760	Actinomycetota	201174		Bacteria	Bacteria	Actinomycetota	Actinomycetes	Actinomycetales	Microbacteriaceae	Microbacterium	Microbacterium endophyticum	1526412	menaquinone, MK-10, MK-11		10, 11	menaquinone, MK-10, MK-11	2	yes	consistent
25239238	2014	Systematic and applied microbiology	Microbacterium halimionae	1526413	Microbacterium	33882	Microbacteriaceae	85023	Micrococcales	85006	Actinomycetes	1760	Actinomycetota	201174		Bacteria	Bacteria	Actinomycetota	Actinomycetes	Actinomycetales	Microbacteriaceae	Microbacterium	Microbacterium halimionae	1526413	menaquinone, MK-10, MK-11		10, 11	menaquinone, MK-10, MK-11	2	yes	consistent
25256705	2014	International journal of systematic and evolutionary microbiology	Saccharothrix carnea	1280637	Saccharothrix	2071	Pseudonocardiaceae	2070	Pseudonocardiales	85010	Actinomycetes	1760	Actinomycetota	201174		Bacteria	Bacteria	Actinomycetota	Actinomycetes	Mycobacteriales	Pseudonocardiaceae	Actinosynnema	Actinosynnema carneum	1280637	menaquinone				1	yes	consistent
25307231	2015	Antonie van Leeuwenhoek	Pseudactinotalea suaedae	1524924	Pseudactinotalea	1926259	Cellulomonadaceae	85016	Micrococcales	85006	Actinomycetes	1760	Actinomycetota	201174		Bacteria	Bacteria	Actinomycetota	Actinomycetes	Actinomycetales	Beutenbergiaceae	Pseudactinotalea	Pseudactinotalea suaedae	1524924	menaquinone, MK-10(H4)	H4	10		1	yes	consistent
25315102	2015	Antonie van Leeuwenhoek	Rhodococcus pyridinivorans	103816	Rhodococcus	1827	Nocardiaceae	85025	Mycobacteriales	85007	Actinomycetes	1760	Actinomycetota	201174		Bacteria	Bacteria	Actinomycetota	Actinomycetes	Mycobacteriales	Mycobacteriaceae	Rhodococcus	Rhodococcus pyridinivorans	103816	menaquinone, MK-8(H2)	H2	8		1	yes	consistent
25331336	2015	Antonie van Leeuwenhoek	Streptomyces ferrugineus	1413221	Streptomyces	1883	Streptomycetaceae	2062	Kitasatosporales	85011	Actinomycetes	1760	Actinomycetota	201174		Bacteria	Bacteria	Actinomycetota	Actinomycetes	Streptomycetales	Streptomycetaceae	Streptomyces	Streptomyces ferrugineus	1413221	menaquinone, MK-9(H10), MK-9(H8)	H10, H8	9	menaquinone, MK-9(H10), MK-9(H8)	1	yes	consistent
25331338	2015	Antonie van Leeuwenhoek	Labedella endophytica	1523160	Labedella	390250	Microbacteriaceae	85023	Micrococcales	85006	Actinomycetes	1760	Actinomycetota	201174		Bacteria	Bacteria	Actinomycetota	Actinomycetes	Actinomycetales	Microbacteriaceae	Labedella	Labedella endophytica	1523160	menaquinone, MK-10, MK-11, MK-9		10, 11, 9		1	yes	consistent
25332211	2015	International journal of systematic and evolutionary microbiology	Allosalinactinospora lopnorensis	1352348	Allosalinactinospora	1631197	Nocardiopsaceae	83676	Streptosporangiales	85012	Actinomycetes	1760	Actinomycetota	201174		Bacteria	Bacteria	Actinomycetota	Actinomycetes	Streptosporangiales	Streptosporangiaceae	Allosalinactinospora	Allosalinactinospora lopnorensis	1352348	menaquinone, MK-10(H6), MK-10(H8), MK-9(H8)	H6, H8	10, 9		1	no	incomparable
25373841	2015	Antonie van Leeuwenhoek	Streptomyces klenkii	1420899	Streptomyces	1883	Streptomycetaceae	2062	Kitasatosporales	85011	Actinomycetes	1760	Actinomycetota	201174		Bacteria	Bacteria	Actinomycetota	Actinomycetes	Streptomycetales	Streptomycetaceae	Streptomyces	Streptomyces klenkii	1420899	menaquinone, MK-10(H6), MK-9(H8)	H6, H8	10, 9		1	no	incomparable
25378048	2015	Antonie van Leeuwenhoek	Actinokineospora spheciospongiae	909613	Actinokineospora	39845	Pseudonocardiaceae	2070	Pseudonocardiales	85010	Actinomycetes	1760	Actinomycetota	201174		Bacteria	Bacteria	Actinomycetota	Actinomycetes	Mycobacteriales	Pseudonocardiaceae	Actinokineospora	Actinokineospora spheciospongiae	909613	menaquinone, MK-9(H4)	H4	9		1	no	incomparable
25380720	2015	Antonie van Leeuwenhoek	Nocardiopsis algeriensis	1478215	Nocardiopsis	2013	Nocardiopsaceae	83676	Streptosporangiales	85012	Actinomycetes	1760	Actinomycetota	201174		Bacteria	Bacteria	Actinomycetota	Actinomycetes	Streptosporangiales	Streptosporangiaceae	Nocardiopsis	Nocardiopsis algeriensis	1478215	menaquinone, MK-10(H4), MK-11(H4)	H4	10, 11		1	no	incomparable
25389152	2015	International journal of systematic and evolutionary microbiology	Nesterenkonia alkaliphila	1463631	Nesterenkonia	57494	Micrococcaceae	1268	Micrococcales	85006	Actinomycetes	1760	Actinomycetota	201174		Bacteria	Bacteria	Actinomycetota	Actinomycetes	Actinomycetales	Micrococcaceae	Nesterenkonia	Nesterenkonia alkaliphila	1463631	menaquinone, MK-8, MK-9		8, 9		1	no	incomparable
25404484	2015	International journal of systematic and evolutionary microbiology	Corynebacterium atrinae	1336740	Corynebacterium	1716	Corynebacteriaceae	1653	Mycobacteriales	85007	Actinomycetes	1760	Actinomycetota	201174		Bacteria	Bacteria	Actinomycetota	Actinomycetes	Mycobacteriales	Mycobacteriaceae	Corynebacterium	Corynebacterium atrinae	1336740	menaquinone, MK-8(H2)	H2	8		1	yes	consistent
25519300	2015	International journal of systematic and evolutionary microbiology	Actinokineospora spheciospongiae	909613	Actinokineospora	39845	Pseudonocardiaceae	2070	Pseudonocardiales	85010	Actinomycetes	1760	Actinomycetota	201174		Bacteria	Bacteria	Actinomycetota	Actinomycetes	Mycobacteriales	Pseudonocardiaceae	Actinokineospora	Actinokineospora spheciospongiae	909613	menaquinone, MK-10(H2), MK-10(H4), MK-10(H6), MK-7(H4), MK-8(H4), MK-8(H6), MK-9(H0), MK-9(H2), MK-9(H4), MK-9(H6), MK-9(H8)	H0, H2, H4, H6, H8	10, 7, 8, 9		1	no	incomparable
25525125	2015	International journal of systematic and evolutionary microbiology	Actinomadura rayongensis	1429076	Actinomadura	1988	Thermomonosporaceae	2012	Streptosporangiales	85012	Actinomycetes	1760	Actinomycetota	201174		Bacteria	Bacteria	Actinomycetota	Actinomycetes	Streptosporangiales	Streptosporangiaceae	Spirillospora	Spirillospora rayongensis	1429076	menaquinone, MK-9(H4), MK-9(H6), MK-9(H8)	H4, H6, H8	9		1	yes	consistent
25563923	2015	International journal of systematic and evolutionary microbiology	Garicola koreensis	1262554	Garicola	1774136	Micrococcaceae	1268	Micrococcales	85006	Actinomycetes	1760	Actinomycetota	201174		Bacteria	Bacteria	Actinomycetota	Actinomycetes	Actinomycetales	Micrococcaceae	Nesterenkonia	Nesterenkonia koreensis	1262554	menaquinone, MK-7, MK-8, MK-9		7, 8, 9		1	no	incomparable
25563924	2015	International journal of systematic and evolutionary microbiology	Sinomonas humi	1338436	Sinomonas	596707	Micrococcaceae	1268	Micrococcales	85006	Actinomycetes	1760	Actinomycetota	201174		Bacteria	Bacteria	Actinomycetota	Actinomycetes	Actinomycetales	Micrococcaceae	Sinomonas	Sinomonas humi	1338436	menaquinone, MK-9, MK-9(H2)	H2	9		1	no	incomparable
25589734	2015	International journal of systematic and evolutionary microbiology	Sinomonas susongensis	1324851	Sinomonas	596707	Micrococcaceae	1268	Micrococcales	85006	Actinomycetes	1760	Actinomycetota	201174		Bacteria	Bacteria	Actinomycetota	Actinomycetes	Actinomycetales	Micrococcaceae	Sinomonas	Sinomonas susongensis	1324851	menaquinone, MK-9(H2)	H2	9		1	yes	consistent
25609679	2015	International journal of systematic and evolutionary microbiology	Frigoribacterium endophyticum	1522176	Frigoribacterium	96492	Microbacteriaceae	85023	Micrococcales	85006	Actinomycetes	1760	Actinomycetota	201174		Bacteria	Bacteria	Actinomycetota	Actinomycetes	Actinomycetales	Microbacteriaceae	Frigoribacterium	Frigoribacterium endophyticum	1522176	menaquinone, MK-9		9		1	yes	consistent
25678678	2015	International journal of systematic and evolutionary microbiology	Corynebacterium pelargi	1471400	Corynebacterium	1716	Corynebacteriaceae	1653	Mycobacteriales	85007	Actinomycetes	1760	Actinomycetota	201174		Bacteria	Bacteria	Actinomycetota	Actinomycetes	Mycobacteriales	Mycobacteriaceae	Corynebacterium	Corynebacterium pelargi	1471400	menaquinone, MK-8, MK-8(H2), MK-9, MK-9(H2)	H2	8, 9		1	no	incomparable
25687348	2015	International journal of systematic and evolutionary microbiology	Micromonospora costi	1530042	Micromonospora	1873	Micromonosporaceae	28056	Micromonosporales	85008	Actinomycetes	1760	Actinomycetota	201174		Bacteria	Bacteria	Actinomycetota	Actinomycetes	Mycobacteriales	Micromonosporaceae	Micromonospora	Micromonospora costi	1530042	menaquinone, MK-10(H4), MK-10(H6), MK-10(H8), MK-9(H4)	H4, H6, H8	10, 9		1	yes	consistent
25701851	2015	International journal of systematic and evolutionary microbiology	Nesterenkonia populi	1591087	Nesterenkonia	57494	Micrococcaceae	1268	Micrococcales	85006	Actinomycetes	1760	Actinomycetota	201174		Bacteria	Bacteria	Actinomycetota	Actinomycetes	Actinomycetales	Micrococcaceae	Nesterenkonia	Nesterenkonia populi	1591087	menaquinone, MK-7, MK-8, MK-9		7, 8, 9		1	yes	consistent
25713039	2015	International journal of systematic and evolutionary microbiology	Prauserella isguenensis	1470180	Prauserella	142577	Pseudonocardiaceae	2070	Pseudonocardiales	85010	Actinomycetes	1760	Actinomycetota	201174		Bacteria	Bacteria	Actinomycetota	Actinomycetes	Mycobacteriales	Pseudonocardiaceae	Prauserella	Prauserella isguenensis	1470180	menaquinone, MK-9(H4)	H4	9		1	yes	consistent
25716951	2015	International journal of systematic and evolutionary microbiology	Nocardioides deserti	1588644	Nocardioides	1839	Nocardioidaceae	85015	Propionibacteriales	85009	Actinomycetes	1760	Actinomycetota	201174		Bacteria	Bacteria	Actinomycetota	Actinomycetes	Propionibacteriales	Nocardioidaceae	Nocardioides	Nocardioides deserti	1588644	menaquinone, MK-8(H4)	H4	8		1	yes	consistent
25736412	2015	International journal of systematic and evolutionary microbiology	Stackebrandtia endophytica	1496996	Stackebrandtia	283810	Glycomycetaceae	85034	Glycomycetales	85014	Actinomycetes	1760	Actinomycetota	201174		Bacteria	Bacteria	Actinomycetota	Actinomycetes	Mycobacteriales	Micromonosporaceae	Stackebrandtia	Stackebrandtia endophytica	1496996	menaquinone, MK-10(H4), MK-10(H6), MK-11(H4)	H4, H6	10, 11		1	no	incomparable
25744585	2015	International journal of systematic and evolutionary microbiology	Microbacterium proteolyticum	1572644	Microbacterium	33882	Microbacteriaceae	85023	Micrococcales	85006	Actinomycetes	1760	Actinomycetota	201174		Bacteria	Bacteria	Actinomycetota	Actinomycetes	Actinomycetales	Microbacteriaceae	Microbacterium	Microbacterium proteolyticum	1572644	menaquinone, MK-11		11	menaquinone, MK-11	1	yes	consistent
25753539	2015	Antonie van Leeuwenhoek	Prescottella agglutinans	1644129	Prescottella	2979332	Nocardiaceae	85025	Mycobacteriales	85007	Actinomycetes	1760	Actinomycetota	201174		Bacteria	Bacteria	Actinomycetota	Actinomycetes	Mycobacteriales	Mycobacteriaceae	Rhodococcus	Rhodococcus agglutinans	1644129	menaquinone, MK-8(H2), MK-8(H4)	H2, H4	8		1	yes	consistent
25754550	2015	International journal of systematic and evolutionary microbiology	Nocardioides marmorisolisilvae	1542737	Nocardioides	1839	Nocardioidaceae	85015	Propionibacteriales	85009	Actinomycetes	1760	Actinomycetota	201174		Bacteria	Bacteria	Actinomycetota	Actinomycetes	Propionibacteriales	Nocardioidaceae	Marmoricola	Marmoricola solisilvae	1542737	menaquinone, MK-8(H4)	H4	8	menaquinone, MK-8(H4)	2	yes	consistent
25754550	2015	International journal of systematic and evolutionary microbiology	Nocardioides marmoriterrae	1542736	Nocardioides	1839	Nocardioidaceae	85015	Propionibacteriales	85009	Actinomycetes	1760	Actinomycetota	201174		Bacteria								1542736	menaquinone, MK-8(H4)	H4	8	menaquinone, MK-8(H4)	2	no	incomparable
25761860	2015	Antonie van Leeuwenhoek	Streptomyces alkaliphilus	1472722	Streptomyces	1883	Streptomycetaceae	2062	Kitasatosporales	85011	Actinomycetes	1760	Actinomycetota	201174		Bacteria	Bacteria	Actinomycetota	Actinomycetes	Streptomycetales	Streptomycetaceae	Streptomyces	Streptomyces alkaliphilus	1472722	menaquinone, MK-9(H6)	H6	9		1	yes	consistent
25805630	2015	International journal of systematic and evolutionary microbiology	Actinomadura syzygii	1427538	Actinomadura	1988	Thermomonosporaceae	2012	Streptosporangiales	85012	Actinomycetes	1760	Actinomycetota	201174		Bacteria	Bacteria	Actinomycetota	Actinomycetes	Streptosporangiales	Streptosporangiaceae	Spirillospora	Spirillospora syzygii	1427538	menaquinone, MK-9(H6)	H6	9	menaquinone, MK-9(H6)	1	no	incomparable
25825247	2015	International journal of systematic and evolutionary microbiology	Demequina activiva	1582364	Demequina	577469	Demequinaceae	1042322	Micrococcales	85006	Actinomycetes	1760	Actinomycetota	201174		Bacteria	Bacteria	Actinomycetota	Actinomycetes	Actinomycetales	Demequinaceae	Demequina	Demequina activiva	1582364	demethylmenaquinone, menaquinone, DMK-9		9	demethylmenaquinone, DMK-9	1	yes	inconsistent
25842040	2015	Antonie van Leeuwenhoek	Kribbella qitaiheensis	1544730	Kribbella	182639	Kribbellaceae	2726069	Propionibacteriales	85009	Actinomycetes	1760	Actinomycetota	201174		Bacteria	Bacteria	Actinomycetota	Actinomycetes	Propionibacteriales	Kribbellaceae	Kribbella	Kribbella qitaiheensis	1544730	menaquinone, MK-9(H2), MK-9(H4)	H2, H4	9	menaquinone, MK-9(H2), MK-9(H4)	1	yes	consistent
25858247	2015	International journal of systematic and evolutionary microbiology	Glutamicibacter endophyticus	1522174	Glutamicibacter	1742989	Micrococcaceae	1268	Micrococcales	85006	Actinomycetes	1760	Actinomycetota	201174		Bacteria	Bacteria	Actinomycetota	Actinomycetes	Actinomycetales	Micrococcaceae	Glutamicibacter	Glutamicibacter endophyticus	1522174	menaquinone, MK-9		9		1	yes	consistent
25863667	2015	Antonie van Leeuwenhoek	Mangrovactinospora gilvigrisea	1428644	Mangrovactinospora	2995703	Streptomycetaceae	2062	Kitasatosporales	85011	Actinomycetes	1760	Actinomycetota	201174		Bacteria	Bacteria	Actinomycetota	Actinomycetes	Streptomycetales	Streptomycetaceae	Mangrovactinospora	Mangrovactinospora gilvigrisea	1428644	menaquinone, MK-9(H6), MK-9(H8)	H6, H8	9		1	yes	consistent
25893957	2015	Antonie van Leeuwenhoek	Nocardioides solisilvae	1542435	Nocardioides	1839	Nocardioidaceae	85015	Propionibacteriales	85009	Actinomycetes	1760	Actinomycetota	201174		Bacteria	Bacteria	Actinomycetota	Actinomycetes	Propionibacteriales	Nocardioidaceae	Nocardioides	Nocardioides solisilvae	1542435	menaquinone, MK-8(H4)	H4	8		1	no	incomparable
25944084	2015	Antonie van Leeuwenhoek	Thermomonospora amylolytica	1411117	Thermomonospora	2019	Thermomonosporaceae	2012	Streptosporangiales	85012	Actinomycetes	1760	Actinomycetota	201174		Bacteria	Bacteria	Actinomycetota	Actinomycetes	Streptosporangiales	Streptosporangiaceae	Thermomonospora	Thermomonospora amylolytica	1411117	menaquinone, MK-9(H6), MK-9(H8)	H6, H8	9		2	yes	inconsistent
25944084	2015	Antonie van Leeuwenhoek	Thermomonospora cellulosilytica	1411118	Thermomonospora	2019	Thermomonosporaceae	2012	Streptosporangiales	85012	Actinomycetes	1760	Actinomycetota	201174		Bacteria	Bacteria	Actinomycetota	Actinomycetes	Streptosporangiales	Streptosporangiaceae	Thermomonospora	Thermomonospora amylolytica	1411118	menaquinone, MK-9(H6), MK-9(H8)	H6, H8	9		2	yes	inconsistent
25948617	2015	International journal of systematic and evolutionary microbiology	Actinorugispora endophytica	1605990	Actinorugispora	1833962	Nocardiopsaceae	83676	Streptosporangiales	85012	Actinomycetes	1760	Actinomycetota	201174		Bacteria	Bacteria	Actinomycetota	Actinomycetes	Streptosporangiales	Streptosporangiaceae	Actinorugispora	Actinorugispora endophytica	1605990	menaquinone, MK-10(H2), MK-10(H4), MK-10(H6), MK-10(H8)	H2, H4, H6, H8	10		1	yes	consistent
25948618	2015	International journal of systematic and evolutionary microbiology	Jiangella mangrovi	1524084	Jiangella	281472	Jiangellaceae	1217100	Jiangellales	1217098	Actinomycetes	1760	Actinomycetota	201174		Bacteria	Bacteria	Actinomycetota	Actinomycetes	Jiangellales	Jiangellaceae	Jiangella	Jiangella mangrovi	1524084	menaquinone, MK-9(H4)	H4	9		1	yes	consistent
25963939	2015	Antonie van Leeuwenhoek	Sphaerisporangium corydalis	1441875	Sphaerisporangium	321315	Streptosporangiaceae	2004	Streptosporangiales	85012	Actinomycetes	1760	Actinomycetota	201174		Bacteria	Bacteria	Actinomycetota	Actinomycetes	Streptosporangiales	Streptosporangiaceae	Sphaerisporangium	Sphaerisporangium corydalis	1441875	menaquinone, MK-9(H2), MK-9(H4), MK-9(H6)	H2, H4, H6	9		1	yes	consistent
25964514	2015	International journal of systematic and evolutionary microbiology	Phytoactinopolyspora endophytica	1642495	Phytoactinopolyspora	1783488	Jiangellaceae	1217100	Jiangellales	1217098	Actinomycetes	1760	Actinomycetota	201174		Bacteria	Bacteria	Actinomycetota	Actinomycetes	Jiangellales	Jiangellaceae	Phytoactinopolyspora	Phytoactinopolyspora endophytica	1642495	menaquinone, MK-9(H4)	H4	9		1	no	incomparable
26025303	2015	Antonie van Leeuwenhoek	Geodermatophilus aquaeductus	1564161	Geodermatophilus	1860	Geodermatophilaceae	85030	Geodermatophilales	1643682	Actinomycetes	1760	Actinomycetota	201174		Bacteria	Bacteria	Actinomycetota	Actinomycetes	Mycobacteriales	Geodermatophilaceae	Geodermatophilus	Geodermatophilus aquaeductus	1564161	menaquinone, MK-9(H4)	H4	9		1	yes	consistent
26025305	2015	Antonie van Leeuwenhoek	Geodermatophilus bullaregiensis	1564160	Geodermatophilus	1860	Geodermatophilaceae	85030	Geodermatophilales	1643682	Actinomycetes	1760	Actinomycetota	201174		Bacteria	Bacteria	Actinomycetota	Actinomycetes	Mycobacteriales	Geodermatophilaceae	Geodermatophilus	Geodermatophilus bullaregiensis	1564160	menaquinone, MK-9(H4)	H4	9		1	yes	consistent
26033369	2015	Antonie van Leeuwenhoek	Actinoallomurus bryophytorum	1490222	Actinoallomurus	667113	Thermomonosporaceae	2012	Streptosporangiales	85012	Actinomycetes	1760	Actinomycetota	201174		Bacteria	Bacteria	Actinomycetota	Actinomycetes	Streptosporangiales	Streptosporangiaceae	Actinoallomurus	Actinoallomurus bryophytorum	1490222	menaquinone, MK-9(H6), MK-9(H8)	H6, H8	9	menaquinone, MK-9(H6), MK-9(H8)	1	yes	consistent
26048314	2015	International journal of systematic and evolutionary microbiology	Kocuria dechangensis	1176249	Kocuria	57493	Micrococcaceae	1268	Micrococcales	85006	Actinomycetes	1760	Actinomycetota	201174		Bacteria	Bacteria	Actinomycetota	Actinomycetes	Actinomycetales	Micrococcaceae	Kocuria	Kocuria dechangensis	1176249	menaquinone, MK-8(H2)	H2	8	menaquinone, MK-8(H2)	1	yes	consistent
26060216	2015	International journal of systematic and evolutionary microbiology	Barrientosiimonas endolithica	1535208	Barrientosiimonas	1535207	Dermacoccaceae	145357	Micrococcales	85006	Actinomycetes	1760	Actinomycetota	201174		Bacteria	Bacteria	Actinomycetota	Actinomycetes	Actinomycetales	Dermatophilaceae	Barrientosiimonas	Barrientosiimonas humi	1535208	menaquinone, MK-8(H4)	H4	8	menaquinone, MK-8(H4)	2	yes	consistent
26060216	2015	International journal of systematic and evolutionary microbiology	Barrientosiimonas marina	1163776	Barrientosiimonas	1535207	Dermacoccaceae	145357	Micrococcales	85006	Actinomycetes	1760	Actinomycetota	201174		Bacteria								1163776	menaquinone, MK-8(H4)	H4	8	menaquinone, MK-8(H4)	2	no	incomparable
26220793	2015	International journal of systematic and evolutionary microbiology	Microbacterium nanhaiense	1301026	Microbacterium	33882	Microbacteriaceae	85023	Micrococcales	85006	Actinomycetes	1760	Actinomycetota	201174		Bacteria	Bacteria	Actinomycetota	Actinomycetes	Actinomycetales	Microbacteriaceae	Microbacterium	Microbacterium nanhaiense	1301026	menaquinone, MK-10, MK-11		10, 11		1	yes	consistent
26228842	2015	Antonie van Leeuwenhoek	Umezawaea endophytica	1654476	Umezawaea	583360	Pseudonocardiaceae	2070	Pseudonocardiales	85010	Actinomycetes	1760	Actinomycetota	201174		Bacteria	Bacteria	Actinomycetota	Actinomycetes	Mycobacteriales	Pseudonocardiaceae	Umezawaea	Umezawaea endophytica	1654476	menaquinone, MK-9(H4)	H4	9		1	no	incomparable
26243302	2015	International journal of systematic and evolutionary microbiology	Corynebacterium tapiri	1448266	Corynebacterium	1716	Corynebacteriaceae	1653	Mycobacteriales	85007	Actinomycetes	1760	Actinomycetota	201174		Bacteria	Bacteria	Actinomycetota	Actinomycetes	Mycobacteriales	Mycobacteriaceae	Corynebacterium	Corynebacterium tapiri	1448266	menaquinone, MK-8(H2), MK-9(H2)	H2	8, 9		2	no	incomparable
26243302	2015	International journal of systematic and evolutionary microbiology	Corynebacterium nasicanis	1448267	Corynebacterium	1716	Corynebacteriaceae	1653	Mycobacteriales	85007	Actinomycetes	1760	Actinomycetota	201174		Bacteria								1448267	menaquinone, MK-8(H2), MK-9(H2)	H2	8, 9		2	no	incomparable
26294911	2015	International journal of systematic and evolutionary microbiology	Aurantimicrobium minutum	708131	Aurantimicrobium	1705353	Microbacteriaceae	85023	Micrococcales	85006	Actinomycetes	1760	Actinomycetota	201174		Bacteria	Bacteria	Actinomycetota	Actinomycetes	Actinomycetales	Microbacteriaceae	Aurantimicrobium	Aurantimicrobium minutum	708131	menaquinone, MK-11, MK-12		11, 12	menaquinone, MK-11	1	yes	consistent
26296337	2015	International journal of systematic and evolutionary microbiology	Microbacterium rhizomatis	1631477	Microbacterium	33882	Microbacteriaceae	85023	Micrococcales	85006	Actinomycetes	1760	Actinomycetota	201174		Bacteria	Bacteria	Actinomycetota	Actinomycetes	Actinomycetales	Microbacteriaceae	Microbacterium	Microbacterium rhizomatis	1631477	menaquinone, MK-11, MK-12		11, 12	menaquinone, MK-11, MK-12	1	yes	consistent
26296577	2015	International journal of systematic and evolutionary microbiology	Lysinibacter cavernae	1640652	Lysinibacter	1857011	Microbacteriaceae	85023	Micrococcales	85006	Actinomycetes	1760	Actinomycetota	201174		Bacteria	Bacteria	Actinomycetota	Actinomycetes	Actinomycetales	Microbacteriaceae	Lysinibacter	Lysinibacter cavernae	1640652	menaquinone, MK-10, MK-11, MK-9		10, 11, 9		1	yes	consistent
26297131	2015	International journal of systematic and evolutionary microbiology	Streptomyces gilvifuscus	1550617	Streptomyces	1883	Streptomycetaceae	2062	Kitasatosporales	85011	Actinomycetes	1760	Actinomycetota	201174		Bacteria	Bacteria	Actinomycetota	Actinomycetes	Streptomycetales	Streptomycetaceae	Streptomyces	Streptomyces gilvifuscus	1550617	menaquinone, MK-10(H2), MK-10(H4), MK-9(H6), MK-9(H8)	H2, H4, H6, H8	10, 9		1	yes	consistent
26297235	2015	International journal of systematic and evolutionary microbiology	Geodermatophilus sabuli	1564158	Geodermatophilus	1860	Geodermatophilaceae	85030	Geodermatophilales	1643682	Actinomycetes	1760	Actinomycetota	201174		Bacteria	Bacteria	Actinomycetota	Actinomycetes	Mycobacteriales	Geodermatophilaceae	Geodermatophilus	Geodermatophilus sabuli	1564158	menaquinone, MK-9(H4)	H4	9		1	yes	consistent
26297597	2015	International journal of systematic and evolutionary microbiology	Streptomonospora nanhaiensis	1323731	Streptomonospora	104204	Nocardiopsaceae	83676	Streptosporangiales	85012	Actinomycetes	1760	Actinomycetota	201174		Bacteria	Bacteria	Actinomycetota	Actinomycetes	Streptosporangiales	Streptosporangiaceae	Streptomonospora	Streptomonospora nanhaiensis	1323731	menaquinone, MK-10(H2), MK-10(H4), MK-10(H6), MK-10(H8)	H2, H4, H6, H8	10		1	yes	consistent
26297662	2015	International journal of systematic and evolutionary microbiology	Wenjunlia tyrosinilytica	1544741	Wenjunlia	2995707	Streptomycetaceae	2062	Kitasatosporales	85011	Actinomycetes	1760	Actinomycetota	201174		Bacteria	Bacteria	Actinomycetota	Actinomycetes	Streptomycetales	Streptomycetaceae	Wenjunlia	Wenjunlia tyrosinilytica	1544741	menaquinone, MK-9(H6), MK-9(H8)	H6, H8	9		1	yes	consistent
26303235	2015	International journal of systematic and evolutionary microbiology	Luteipulveratus halotolerans	1631356	Luteipulveratus	745364	Dermacoccaceae	145357	Micrococcales	85006	Actinomycetes	1760	Actinomycetota	201174		Bacteria	Bacteria	Actinomycetota	Actinomycetes	Actinomycetales	Dermatophilaceae	Luteipulveratus	Luteipulveratus halotolerans	1631356	menaquinone, MK-8, MK-8(H2), MK-8(H4)	H2, H4	8	menaquinone, MK-8, MK-8(H2), MK-8(H4)	1	yes	consistent
26303654	2015	International journal of systematic and evolutionary microbiology	Georgenia subflava	1622177	Georgenia	154116	Bogoriellaceae	145358	Micrococcales	85006	Actinomycetes	1760	Actinomycetota	201174		Bacteria	Bacteria	Actinomycetota	Actinomycetes	Actinomycetales	Actinomycetaceae	Georgenia	Georgenia subflava	1622177	menaquinone, MK-7(H4), MK-8(H4)	H4	7, 8		1	no	incomparable
26311346	2015	International journal of systematic and evolutionary microbiology	Pseudoclavibacter terrae	1530195	Pseudoclavibacter	255204	Microbacteriaceae	85023	Micrococcales	85006	Actinomycetes	1760	Actinomycetota	201174		Bacteria	Bacteria	Actinomycetota	Actinomycetes	Actinomycetales	Microbacteriaceae	Pseudoclavibacter	Pseudoclavibacter terrae	1530195	menaquinone, MK-9		9		1	yes	consistent
26354083	2015	International journal of systematic and evolutionary microbiology	Kutzneria chonburiensis	1483604	Kutzneria	43356	Pseudonocardiaceae	2070	Pseudonocardiales	85010	Actinomycetes	1760	Actinomycetota	201174		Bacteria	Bacteria	Actinomycetota	Actinomycetes	Mycobacteriales	Pseudonocardiaceae	Kutzneria	Kutzneria chonburiensis	1483604	menaquinone, MK-9(H4)	H4	9		1	yes	consistent
26354190	2015	International journal of systematic and evolutionary microbiology	Aeromicrobium camelliae	1538144	Aeromicrobium	2040	Nocardioidaceae	85015	Propionibacteriales	85009	Actinomycetes	1760	Actinomycetota	201174		Bacteria	Bacteria	Actinomycetota	Actinomycetes	Propionibacteriales	Nocardioidaceae	Aeromicrobium	Aeromicrobium camelliae	1538144	menaquinone, MK-8(H4), MK-9(H4)	H4	8, 9		1	yes	consistent
26358117	2015	International journal of systematic and evolutionary microbiology	Antricoccus suffuscus	1629062	Antricoccus	1920251	Antricoccaceae	2805401	Geodermatophilales	1643682	Actinomycetes	1760	Actinomycetota	201174		Bacteria	Bacteria	Actinomycetota	Actinomycetes	Mycobacteriales	Antricoccaceae	Antricoccus	Antricoccus suffuscus	1629062	menaquinone, MK-9(H4)	H4	9	menaquinone, MK-9(H4)	1	yes	consistent
26362332	2015	Antonie van Leeuwenhoek	Kocuria subflava	1736139	Kocuria	57493	Micrococcaceae	1268	Micrococcales	85006	Actinomycetes	1760	Actinomycetota	201174		Bacteria	Bacteria	Actinomycetota	Actinomycetes	Actinomycetales	Micrococcaceae	Kocuria	Kocuria subflava	1736139	menaquinone, MK-6(H2), MK-7(H2)	H2	6, 7		1	yes	consistent
26373417	2015	Antonie van Leeuwenhoek	Cellulosimicrobium aquatile	1612203	Cellulosimicrobium	157920	Promicromonosporaceae	85017	Micrococcales	85006	Actinomycetes	1760	Actinomycetota	201174		Bacteria	Bacteria	Actinomycetota	Actinomycetes	Actinomycetales	Cellulomonadaceae	Cellulosimicrobium	Cellulosimicrobium funkei	1612203	menaquinone, MK-9(H4)	H4	9		1	yes	consistent
26373578	2015	International journal of systematic and evolutionary microbiology	Arcanobacterium pinnipediorum	1503041	Arcanobacterium	28263	Actinomycetaceae	2049	Actinomycetales	2037	Actinomycetes	1760	Actinomycetota	201174		Bacteria	Bacteria	Actinomycetota	Actinomycetes	Actinomycetales	Actinomycetaceae	Arcanobacterium	Arcanobacterium pinnipediorum	1503041	menaquinone, MK-9(H4)	H4	9	menaquinone, MK-9(H4)	1	yes	consistent
26376915	2015	International journal of systematic and evolutionary microbiology	Saccharothrix ecbatanensis	1105145	Saccharothrix	2071	Pseudonocardiaceae	2070	Pseudonocardiales	85010	Actinomycetes	1760	Actinomycetota	201174		Bacteria	Bacteria	Actinomycetota	Actinomycetes	Mycobacteriales	Pseudonocardiaceae	Actinosynnema	Actinosynnema ecbatanense	1105145	menaquinone, MK-10(H4), MK-9(H4)	H4	10, 9		1	yes	consistent
26410726	2015	International journal of systematic and evolutionary microbiology	Tamaricihabitans halophyticus	1262583	Tamaricihabitans	1734465	Pseudonocardiaceae	2070	Pseudonocardiales	85010	Actinomycetes	1760	Actinomycetota	201174		Bacteria	Bacteria	Actinomycetota	Actinomycetes	Mycobacteriales	Pseudonocardiaceae	Tamaricihabitans	Tamaricihabitans halophyticus	1262583	menaquinone, MK-9(H4)	H4	9	menaquinone, MK-9(H4)	1	no	incomparable
26420495	2015	International journal of systematic and evolutionary microbiology	Leucobacter zeae	1257004	Leucobacter	55968	Microbacteriaceae	85023	Micrococcales	85006	Actinomycetes	1760	Actinomycetota	201174		Bacteria	Bacteria	Actinomycetota	Actinomycetes	Actinomycetales	Microbacteriaceae	Leucobacter	Leucobacter zeae	1257004	menaquinone, MK-11		11	menaquinone, MK-11	1	yes	consistent
26427857	2015	Antonie van Leeuwenhoek	Nocardia arizonensis	1141647	Nocardia	1817	Nocardiaceae	85025	Mycobacteriales	85007	Actinomycetes	1760	Actinomycetota	201174		Bacteria	Bacteria	Actinomycetota	Actinomycetes	Mycobacteriales	Mycobacteriaceae	Nocardia	Nocardia arizonensis	1141647	menaquinone, MK-8(H4, ω-cycl)	H4	8	menaquinone, MK-8(H4)	1	yes	consistent
26442516	2015	International journal of systematic and evolutionary microbiology	Nocardioides glacieisoli	1168730	Nocardioides	1839	Nocardioidaceae	85015	Propionibacteriales	85009	Actinomycetes	1760	Actinomycetota	201174		Bacteria	Bacteria	Actinomycetota	Actinomycetes	Propionibacteriales	Nocardioidaceae	Nocardioides	Nocardioides glacieisoli	1168730	menaquinone, MK-8(H4)	H4	8		1	yes	consistent
26443681	2015	International journal of systematic and evolutionary microbiology	Nocardioides ungokensis	1643322	Nocardioides	1839	Nocardioidaceae	85015	Propionibacteriales	85009	Actinomycetes	1760	Actinomycetota	201174		Bacteria	Bacteria	Actinomycetota	Actinomycetes	Propionibacteriales	Nocardioidaceae	Nocardioides	Nocardioides ungokensis	1643322	menaquinone, MK-8(H4)	H4	8		1	yes	inconsistent
26449519	2016	International journal of systematic and evolutionary microbiology	Streptomyces alfalfae	1642299	Streptomyces	1883	Streptomycetaceae	2062	Kitasatosporales	85011	Actinomycetes	1760	Actinomycetota	201174		Bacteria	Bacteria	Actinomycetota	Actinomycetes	Streptomycetales	Streptomycetaceae	Streptomyces	Streptomyces alfalfae	1642299	menaquinone, MK-9(H6), MK-9(H8)	H6, H8	9		4	no	incomparable
26449519	2016	International journal of systematic and evolutionary microbiology	Streptomyces flavofungini	68200	Streptomyces	1883	Streptomycetaceae	2062	Kitasatosporales	85011	Actinomycetes	1760	Actinomycetota	201174		Bacteria	Bacteria	Actinomycetota	Actinomycetes	Streptomycetales	Streptomycetaceae	Streptomyces	Streptomyces flavofungini	68200	menaquinone, MK-9(H6), MK-9(H8)	H6, H8	9		4	no	incomparable
26449519	2016	International journal of systematic and evolutionary microbiology	Streptomyces silaceus	545123	Streptomyces	1883	Streptomycetaceae	2062	Kitasatosporales	85011	Actinomycetes	1760	Actinomycetota	201174		Bacteria	Bacteria	Actinomycetota	Actinomycetes	Streptomycetales	Streptomycetaceae	Streptomyces	Streptomyces silaceus	545123	menaquinone, MK-9(H6), MK-9(H8)	H6, H8	9		4	yes	consistent
26449519	2016	International journal of systematic and evolutionary microbiology	Streptomyces intermedius	53449	Streptomyces	1883	Streptomycetaceae	2062	Kitasatosporales	85011	Actinomycetes	1760	Actinomycetota	201174		Bacteria								53449	menaquinone, MK-9(H6), MK-9(H8)	H6, H8	9		4	no	incomparable
26486850	2016	International journal of systematic and evolutionary microbiology	Nocardiopsis ansamitocini	1670832	Nocardiopsis	2013	Nocardiopsaceae	83676	Streptosporangiales	85012	Actinomycetes	1760	Actinomycetota	201174		Bacteria	Bacteria	Actinomycetota	Actinomycetes	Streptosporangiales	Streptosporangiaceae	Nocardiopsis_D	Nocardiopsis_D ansamitocini	1670832	menaquinone, MK-10(H4), MK-10(H6), MK-10(H8), MK-9(H4)	H4, H6, H8	10, 9		1	yes	consistent
26510781	2016	International journal of systematic and evolutionary microbiology	Egibacter rhizosphaerae	1670831	Egibacter	1747770	Egibacteraceae	1747769	Egibacterales	1747768	Nitriliruptoria	908620	Actinomycetota	201174		Bacteria	Bacteria	Actinomycetota	Nitriliruptoria	Euzebyales	Egibacteraceae	Egibacter	Egibacter rhizosphaerae	1670831	menaquinone, MK-9(H4)	H4	9		1	yes	consistent
26510888	2016	International journal of systematic and evolutionary microbiology	Streptomyces actinomycinicus	1695166	Streptomyces	1883	Streptomycetaceae	2062	Kitasatosporales	85011	Actinomycetes	1760	Actinomycetota	201174		Bacteria	Bacteria	Actinomycetota	Actinomycetes	Streptomycetales	Streptomycetaceae	Streptomyces	Streptomyces actinomycinicus	1695166	menaquinone, MK-9(H6), MK-9(H8)	H6, H8	9	menaquinone, MK-9(H6), MK-9(H8)	1	yes	consistent
26530636	2016	International journal of systematic and evolutionary microbiology	Nocardioides albidus	1517589	Nocardioides	1839	Nocardioidaceae	85015	Propionibacteriales	85009	Actinomycetes	1760	Actinomycetota	201174		Bacteria	Bacteria	Actinomycetota	Actinomycetes	Propionibacteriales	Nocardioidaceae	Nocardioides	Nocardioides albidus	1517589	menaquinone, MK-8(H4)	H4	8		1	no	incomparable
26542839	2016	Antonie van Leeuwenhoek	Actinomadura algeriensis	1679523	Actinomadura	1988	Thermomonosporaceae	2012	Streptosporangiales	85012	Actinomycetes	1760	Actinomycetota	201174		Bacteria	Bacteria	Actinomycetota	Actinomycetes	Streptosporangiales	Streptosporangiaceae	Spirillospora	Spirillospora algeriensis	1679523	menaquinone, MK-9(H2), MK-9(H4)	H2, H4	9	menaquinone, MK-9(H2), MK-9(H4)	1	yes	consistent
26552374	2016	International journal of systematic and evolutionary microbiology	Actinoplanes lichenis	1629072	Actinoplanes	1865	Micromonosporaceae	28056	Micromonosporales	85008	Actinomycetes	1760	Actinomycetota	201174		Bacteria	Bacteria	Actinomycetota	Actinomycetes	Mycobacteriales	Micromonosporaceae	Actinoplanes	Actinoplanes lichenis	1629072	menaquinone, MK-9(H4)	H4	9	menaquinone, MK-9(H4)	1	no	incomparable
26552810	2016	International journal of systematic and evolutionary microbiology	Egicoccus halophilus	1670830	Egicoccus	1755825	Egicoccaceae	1755824	Egicoccales	1755823	Nitriliruptoria	908620	Actinomycetota	201174		Bacteria	Bacteria	Actinomycetota	Nitriliruptoria	Nitriliruptorales	Nitriliruptoraceae	Egicoccus	Egicoccus halophilus	1670830	menaquinone, MK-9(H4)	H4	9		1	yes	consistent
26556816	2016	International journal of systematic and evolutionary microbiology	Intrasporangium flavum	1428657	Intrasporangium	53357	Intrasporangiaceae	85021	Micrococcales	85006	Actinomycetes	1760	Actinomycetota	201174		Bacteria	Bacteria	Actinomycetota	Actinomycetes	Actinomycetales	Dermatophilaceae	Monashia	Monashia flava	1428657	menaquinone, MK-8(H4)	H4	8		1	no	incomparable
26582590	2016	International journal of systematic and evolutionary microbiology	Cnuibacter physcomitrellae	1619308	Cnuibacter	1759331	Microbacteriaceae	85023	Micrococcales	85006	Actinomycetes	1760	Actinomycetota	201174		Bacteria	Bacteria	Actinomycetota	Actinomycetes	Actinomycetales	Microbacteriaceae	Cnuibacter	Cnuibacter physcomitrellae	1619308	menaquinone, MK-10, MK-11, MK-12		10, 11, 12	menaquinone, MK-10, MK-11, MK-12	1	yes	consistent
26585772	2016	International journal of systematic and evolutionary microbiology	Microlunatus endophyticus	1716077	Microlunatus	29404	Propionibacteriaceae	31957	Propionibacteriales	85009	Actinomycetes	1760	Actinomycetota	201174		Bacteria	Bacteria	Actinomycetota	Actinomycetes	Propionibacteriales	Propionibacteriaceae	Microlunatus_A	Microlunatus_A endophyticus	1716077	menaquinone, MK-9(H4), MK-9(H6)	H4, H6	9		1	yes	consistent
26589683	2016	Antonie van Leeuwenhoek	Microbispora camponoti	1677852	Microbispora	2005	Streptosporangiaceae	2004	Streptosporangiales	85012	Actinomycetes	1760	Actinomycetota	201174		Bacteria	Bacteria	Actinomycetota	Actinomycetes	Streptosporangiales	Streptosporangiaceae	Microbispora	Microbispora bryophytorum	1677852	menaquinone, MK-9(H2), MK-9(H4)	H2, H4	9		1	yes	consistent
26597038	2016	International journal of systematic and evolutionary microbiology	Streptomyces spongiicola	1690221	Streptomyces	1883	Streptomycetaceae	2062	Kitasatosporales	85011	Actinomycetes	1760	Actinomycetota	201174		Bacteria	Bacteria	Actinomycetota	Actinomycetes	Streptomycetales	Streptomycetaceae	Streptomyces	Streptomyces spongiicola	1690221	menaquinone, MK-9(H4), MK-9(H6), MK-9(H8)	H4, H6, H8	9	menaquinone, MK-9(H6)	1	yes	consistent
26597560	2016	Antonie van Leeuwenhoek	Streptomyces lonarensis	700599	Streptomyces	1883	Streptomycetaceae	2062	Kitasatosporales	85011	Actinomycetes	1760	Actinomycetota	201174		Bacteria	Bacteria	Actinomycetota	Actinomycetes	Streptomycetales	Streptomycetaceae	Streptomyces	Streptomyces lonarensis	700599	menaquinone, MK-9(H4), MK-9(H6), MK-9(H8)	H4, H6, H8	9	menaquinone, MK-9(H6)	1	yes	consistent
26621119	2016	International journal of systematic and evolutionary microbiology	Tessaracoccus rhinocerotis	1689449	Tessaracoccus	72763	Propionibacteriaceae	31957	Propionibacteriales	85009	Actinomycetes	1760	Actinomycetota	201174		Bacteria	Bacteria	Actinomycetota	Actinomycetes	Propionibacteriales	Propionibacteriaceae	Arachnia	Arachnia rhinocerotis	1689449	menaquinone, MK-10(H4)	H4	10		1	yes	consistent
26653143	2016	International journal of systematic and evolutionary microbiology	Phycicoccus endophyticus	1690220	Phycicoccus	367298	Intrasporangiaceae	85021	Micrococcales	85006	Actinomycetes	1760	Actinomycetota	201174		Bacteria	Bacteria	Actinomycetota	Actinomycetes	Actinomycetales	Dermatophilaceae	Phycicoccus	Phycicoccus endophyticus	1690220	menaquinone, MK-8(H4)	H4	8		1	yes	consistent
26703868	2016	International journal of systematic and evolutionary microbiology	Streptomyces yangpuensis	1648182	Streptomyces	1883	Streptomycetaceae	2062	Kitasatosporales	85011	Actinomycetes	1760	Actinomycetota	201174		Bacteria	Bacteria	Actinomycetota	Actinomycetes	Streptomycetales	Streptomycetaceae	Streptomyces	Streptomyces yangpuensis	1648182	menaquinone, MK-9(H4), MK-9(H6), MK-9(H8)	H4, H6, H8	9		1	no	incomparable
26739161	2016	International journal of systematic and evolutionary microbiology	Pseudoclavibacter endophyticus	1778590	Pseudoclavibacter	255204	Microbacteriaceae	85023	Micrococcales	85006	Actinomycetes	1760	Actinomycetota	201174		Bacteria	Bacteria	Actinomycetota	Actinomycetes	Actinomycetales	Microbacteriaceae	Pseudoclavibacter_C	Pseudoclavibacter_C endophyticus	1778590	menaquinone, MK-9		9		1	no	incomparable
26755354	2016	International journal of systematic and evolutionary microbiology	Streptomyces daqingensis	1472640	Streptomyces	1883	Streptomycetaceae	2062	Kitasatosporales	85011	Actinomycetes	1760	Actinomycetota	201174		Bacteria	Bacteria	Actinomycetota	Actinomycetes	Streptomycetales	Streptomycetaceae	Streptomyces	Streptomyces daqingensis	1472640	menaquinone, MK-9(H4), MK-9(H6), MK-9(H8)	H4, H6, H8	9		1	yes	consistent
26755450	2016	International journal of systematic and evolutionary microbiology	Streptosporangium saharense	1706840	Streptosporangium	2000	Streptosporangiaceae	2004	Streptosporangiales	85012	Actinomycetes	1760	Actinomycetota	201174		Bacteria	Bacteria	Actinomycetota	Actinomycetes	Streptosporangiales	Streptosporangiaceae	Streptosporangium	Streptosporangium saharense	1706840	menaquinone, MK-9(H2), MK-9(H4), MK-9(H6)	H2, H4, H6	9		1	no	incomparable
26781972	2016	Antonie van Leeuwenhoek	Nocardiopsis mwathae	1472723	Nocardiopsis	2013	Nocardiopsaceae	83676	Streptosporangiales	85012	Actinomycetes	1760	Actinomycetota	201174		Bacteria	Bacteria	Actinomycetota	Actinomycetes	Streptosporangiales	Streptosporangiaceae	Nocardiopsis_C	Nocardiopsis_C mwathae	1472723	menaquinone, MK-10(H6), MK-10(H8), MK-11(H6), MK-11(H8)	H6, H8	10, 11		1	yes	consistent
26786500	2016	Antonie van Leeuwenhoek	Streptomyces humi	1428620	Streptomyces	1883	Streptomycetaceae	2062	Kitasatosporales	85011	Actinomycetes	1760	Actinomycetota	201174		Bacteria	Bacteria	Actinomycetota	Actinomycetes	Streptomycetales	Streptomycetaceae	Streptomyces	Streptomyces humi	1428620	menaquinone, MK-9(H4), MK-9(H6), MK-9(H8)	H4, H6, H8	9		1	yes	consistent
26790906	2016	International journal of systematic and evolutionary microbiology	Tenggerimyces flavus	1708749	Tenggerimyces	1784839	Nocardioidaceae	85015	Propionibacteriales	85009	Actinomycetes	1760	Actinomycetota	201174		Bacteria	Bacteria	Actinomycetota	Actinomycetes	Propionibacteriales	Actinopolymorphaceae	Tenggerimyces	Tenggerimyces flavus	1708749	menaquinone, MK-10(H6), MK-10(H8)	H6, H8	10		1	yes	consistent
26791052	2016	International journal of systematic and evolutionary microbiology	Sediminivirga luteola	1774748	Sediminivirga	1784953	Brevibacteriaceae	85019	Micrococcales	85006	Actinomycetes	1760	Actinomycetota	201174		Bacteria	Bacteria	Actinomycetota	Actinomycetes	Actinomycetales	Brevibacteriaceae	Sediminivirga	Sediminivirga luteola	1774748	menaquinone, MK-7(H2), MK-8(H2)	H2	7, 8		1	yes	consistent
26813967	2016	International journal of systematic and evolutionary microbiology	Nakamurella endophytica	1748367	Nakamurella	53460	Nakamurellaceae	85031	Nakamurellales	1643684	Actinomycetes	1760	Actinomycetota	201174		Bacteria	Bacteria	Actinomycetota	Actinomycetes	Mycobacteriales	Nakamurellaceae	Nakamurella	Nakamurella endophytica	1748367	menaquinone, MK-8(H4)	H4	8		1	yes	consistent
26822211	2016	International journal of systematic and evolutionary microbiology	Sphaerimonospora thailandensis	795644	Sphaerimonospora	1792303	Streptosporangiaceae	2004	Streptosporangiales	85012	Actinomycetes	1760	Actinomycetota	201174		Bacteria	Bacteria	Actinomycetota	Actinomycetes	Streptosporangiales	Streptosporangiaceae	Sphaerimonospora	Sphaerimonospora thailandensis	795644	menaquinone, MK-9(H4)	H4	9	menaquinone, MK-9(H4)	3	no	incomparable
26822211	2016	International journal of systematic and evolutionary microbiology	Sphaerimonospora cavernae	1740611	Sphaerimonospora	1792303	Streptosporangiaceae	2004	Streptosporangiales	85012	Actinomycetes	1760	Actinomycetota	201174		Bacteria								1740611	menaquinone, MK-9(H4)	H4	9	menaquinone, MK-9(H4)	3	no	incomparable
26822211	2016	International journal of systematic and evolutionary microbiology	Sphaerimonospora mesophila	37483	Sphaerimonospora	1792303	Streptosporangiaceae	2004	Streptosporangiales	85012	Actinomycetes	1760	Actinomycetota	201174		Bacteria								37483	menaquinone, MK-9(H4)	H4	9	menaquinone, MK-9(H4)	3	no	incomparable
26842996	2016	International journal of systematic and evolutionary microbiology	Hamadaea flava	1742688	Hamadaea	1121254	Micromonosporaceae	28056	Micromonosporales	85008	Actinomycetes	1760	Actinomycetota	201174		Bacteria	Bacteria	Actinomycetota	Actinomycetes	Mycobacteriales	Micromonosporaceae	Hamadaea	Hamadaea flava	1742688	menaquinone, MK-9(H6)	H6	9		1	yes	consistent
26867728	2016	International journal of systematic and evolutionary microbiology	Dermabacter vaginalis	1630135	Dermabacter	36739	Dermabacteraceae	85020	Micrococcales	85006	Actinomycetes	1760	Actinomycetota	201174		Bacteria	Bacteria	Actinomycetota	Actinomycetes	Actinomycetales	Dermabacteraceae	Dermabacter	Dermabacter vaginalis	1630135	menaquinone, MK-7, MK-8, MK-9		7, 8, 9		1	yes	consistent
26868112	2016	International journal of systematic and evolutionary microbiology	Nocardia camponoti	1616106	Nocardia	1817	Nocardiaceae	85025	Mycobacteriales	85007	Actinomycetes	1760	Actinomycetota	201174		Bacteria	Bacteria	Actinomycetota	Actinomycetes	Mycobacteriales	Mycobacteriaceae	Nocardia	Nocardia camponoti	1616106	menaquinone, MK-8(H4, ω-cycl)	H4	8		1	no	incomparable
26868220	2016	International journal of systematic and evolutionary microbiology	Ornithinicoccus halotolerans	1748220	Ornithinicoccus	82345	Intrasporangiaceae	85021	Micrococcales	85006	Actinomycetes	1760	Actinomycetota	201174		Bacteria	Bacteria	Actinomycetota	Actinomycetes	Actinomycetales	Dermatophilaceae	Ornithinicoccus_A	Ornithinicoccus_A halotolerans	1748220	menaquinone, MK-8(H4)	H4	8		1	yes	consistent
26868361	2016	International journal of systematic and evolutionary microbiology	Arthrobacter echini	1529066	Arthrobacter	1663	Micrococcaceae	1268	Micrococcales	85006	Actinomycetes	1760	Actinomycetota	201174		Bacteria	Bacteria	Actinomycetota	Actinomycetes	Actinomycetales	Micrococcaceae	Arthrobacter_D	Arthrobacter_D echini	1529066	menaquinone, MK-9(H2)	H2	9		1	yes	consistent
26868488	2016	International journal of systematic and evolutionary microbiology	Nocardioides rotundus	1774216	Nocardioides	1839	Nocardioidaceae	85015	Propionibacteriales	85009	Actinomycetes	1760	Actinomycetota	201174		Bacteria	Bacteria	Actinomycetota	Actinomycetes	Propionibacteriales	Nocardioidaceae	Nocardioides	Nocardioides rotundus	1774216	menaquinone, MK-8(H4)	H4	8	menaquinone, MK-8(H4)	1	yes	consistent
26869509	2016	International journal of systematic and evolutionary microbiology	Tessaracoccus flavus	1610493	Tessaracoccus	72763	Propionibacteriaceae	31957	Propionibacteriales	85009	Actinomycetes	1760	Actinomycetota	201174		Bacteria	Bacteria	Actinomycetota	Actinomycetes	Propionibacteriales	Propionibacteriaceae	Arachnia	Arachnia flava	1610493	menaquinone, MK-9(H4)	H4	9		1	yes	consistent
26882893	2016	International journal of systematic and evolutionary microbiology	Saccharopolyspora subtropica	1530170	Saccharopolyspora	1835	Pseudonocardiaceae	2070	Pseudonocardiales	85010	Actinomycetes	1760	Actinomycetota	201174		Bacteria	Bacteria	Actinomycetota	Actinomycetes	Mycobacteriales	Pseudonocardiaceae	Saccharopolyspora	Saccharopolyspora subtropica	1530170	menaquinone, MK-9(H4)	H4	9		1	yes	consistent
26883120	2016	International journal of systematic and evolutionary microbiology	Nocardioides marmoriginsengisoli	661483	Nocardioides	1839	Nocardioidaceae	85015	Propionibacteriales	85009	Actinomycetes	1760	Actinomycetota	201174		Bacteria	Bacteria	Actinomycetota	Actinomycetes	Propionibacteriales	Nocardioidaceae	Marmoricola	Marmoricola ginsengisoli	661483	menaquinone, MK-8(H4)	H4	8		1	yes	consistent
26905395	2016	Archives of microbiology	Cellulosimicrobium marinum	1638992	Cellulosimicrobium	157920	Promicromonosporaceae	85017	Micrococcales	85006	Actinomycetes	1760	Actinomycetota	201174		Bacteria	Bacteria	Actinomycetota	Actinomycetes	Actinomycetales	Cellulomonadaceae	Cellulosimicrobium	Cellulosimicrobium marinum	1638992	menaquinone, MK-9(H4)	H4	9		1	yes	consistent
26914251	2016	Antonie van Leeuwenhoek	Nocardia donostiensis	1538463	Nocardia	1817	Nocardiaceae	85025	Mycobacteriales	85007	Actinomycetes	1760	Actinomycetota	201174		Bacteria	Bacteria	Actinomycetota	Actinomycetes	Mycobacteriales	Mycobacteriaceae	Nocardia	Nocardia donostiensis	1538463	menaquinone, MK-8(H4, ω-cycl)	H4	8	menaquinone, MK-8(H4)	1	yes	consistent
26920762	2016	International journal of systematic and evolutionary microbiology	Phytoactinopolyspora alkaliphila	1783498	Phytoactinopolyspora	1783488	Jiangellaceae	1217100	Jiangellales	1217098	Actinomycetes	1760	Actinomycetota	201174		Bacteria	Bacteria	Actinomycetota	Actinomycetes	Jiangellales	Jiangellaceae	Phytoactinopolyspora	Phytoactinopolyspora alkaliphila	1783498	menaquinone, MK-9(H4)	H4	9		1	yes	consistent
26936255	2016	Antonie van Leeuwenhoek	Kibdelosporangium banguiense	1365924	Kibdelosporangium	2029	Pseudonocardiaceae	2070	Pseudonocardiales	85010	Actinomycetes	1760	Actinomycetota	201174		Bacteria	Bacteria	Actinomycetota	Actinomycetes	Mycobacteriales	Pseudonocardiaceae	Kibdelosporangium	Kibdelosporangium banguiense	1365924	menaquinone, MK-9(H4)	H4	9	menaquinone, MK-9(H4)	1	yes	consistent
26944798	2016	International journal of systematic and evolutionary microbiology	Nonomuraea gerenzanensis	93944	Nonomuraea	83681	Streptosporangiaceae	2004	Streptosporangiales	85012	Actinomycetes	1760	Actinomycetota	201174		Bacteria	Bacteria	Actinomycetota	Actinomycetes	Streptosporangiales	Streptosporangiaceae	Nonomuraea	Nonomuraea gerenzanensis	93944	menaquinone, MK-9(H0), MK-9(H2), MK-9(H4), MK-9(H6)	H0, H2, H4, H6	9		1	yes	consistent
26971302	2016	International journal of systematic and evolutionary microbiology	Nonomuraea zeae	1642303	Nonomuraea	83681	Streptosporangiaceae	2004	Streptosporangiales	85012	Actinomycetes	1760	Actinomycetota	201174		Bacteria	Bacteria	Actinomycetota	Actinomycetes	Streptosporangiales	Streptosporangiaceae	Nonomuraea	Nonomuraea zeae	1642303	menaquinone, MK-9(H0), MK-9(H2), MK-9(H4)	H0, H2, H4	9	menaquinone, MK-9(H0), MK-9(H2), MK-9(H4)	1	yes	consistent
26977901	2016	International journal of systematic and evolutionary microbiology	Agromyces binzhouensis	1817495	Agromyces	33877	Microbacteriaceae	85023	Micrococcales	85006	Actinomycetes	1760	Actinomycetota	201174		Bacteria	Bacteria	Actinomycetota	Actinomycetes	Actinomycetales	Microbacteriaceae	Agromyces	Agromyces binzhouensis	1817495	menaquinone, MK-11, MK-12		11, 12		1	yes	consistent
26978036	2016	International journal of systematic and evolutionary microbiology	Kribbella pittospori	722689	Kribbella	182639	Kribbellaceae	2726069	Propionibacteriales	85009	Actinomycetes	1760	Actinomycetota	201174		Bacteria	Bacteria	Actinomycetota	Actinomycetes	Propionibacteriales	Kribbellaceae	Kribbella	Kribbella pittospori	722689	menaquinone				1	no	incomparable
27027520	2016	Antonie van Leeuwenhoek	Mumia xiangluensis	1678900	Mumia	1546255	Nocardioidaceae	85015	Propionibacteriales	85009	Actinomycetes	1760	Actinomycetota	201174		Bacteria	Bacteria	Actinomycetota	Actinomycetes	Propionibacteriales	Nocardioidaceae	Mumia	Mumia xiangluensis	1678900	menaquinone, MK-9(H4)	H4	9		1	yes	consistent
27045419	2016	International journal of systematic and evolutionary microbiology	Isoptericola cucumis	1776856	Isoptericola	254250	Promicromonosporaceae	85017	Micrococcales	85006	Actinomycetes	1760	Actinomycetota	201174		Bacteria	Bacteria	Actinomycetota	Actinomycetes	Actinomycetales	Cellulomonadaceae	Isoptericola	Isoptericola cucumis	1776856	menaquinone, MK-9(H2), MK-9(H4)	H2, H4	9		1	no	incomparable
27073837	2016	International journal of systematic and evolutionary microbiology	Corynebacterium faecale	1758466	Corynebacterium	1716	Corynebacteriaceae	1653	Mycobacteriales	85007	Actinomycetes	1760	Actinomycetota	201174		Bacteria	Bacteria	Actinomycetota	Actinomycetes	Mycobacteriales	Mycobacteriaceae	Corynebacterium	Corynebacterium faecale	1758466	menaquinone, MK-9(H2)	H2	9	menaquinone, MK-9(H2)	1	yes	consistent
27073877	2016	International journal of systematic and evolutionary microbiology	Streptosporangium becharense	1816182	Streptosporangium	2000	Streptosporangiaceae	2004	Streptosporangiales	85012	Actinomycetes	1760	Actinomycetota	201174		Bacteria	Bacteria	Actinomycetota	Actinomycetes	Streptosporangiales	Streptosporangiaceae	Streptosporangium	Streptosporangium becharense	1816182	menaquinone, MK-9(H2), MK-9(H4)	H2, H4	9		1	yes	consistent
27088668	2016	International journal of systematic and evolutionary microbiology	Dermabacter jinjuensis	1667168	Dermabacter	36739	Dermabacteraceae	85020	Micrococcales	85006	Actinomycetes	1760	Actinomycetota	201174		Bacteria	Bacteria	Actinomycetota	Actinomycetes	Actinomycetales	Dermabacteraceae	Dermabacter	Dermabacter hominis	1667168	menaquinone, MK-7, MK-8, MK-9		7, 8, 9		1	yes	consistent
27089547	2016	International journal of systematic and evolutionary microbiology	Plantactinospora soyae	1544732	Plantactinospora	673534	Micromonosporaceae	28056	Micromonosporales	85008	Actinomycetes	1760	Actinomycetota	201174		Bacteria	Bacteria	Actinomycetota	Actinomycetes	Mycobacteriales	Micromonosporaceae	Plantactinospora	Plantactinospora soyae	1544732	menaquinone, MK-10(H2), MK-10(H4), MK-10(H6), MK-9(H8)	H2, H4, H6, H8	10, 9		1	yes	consistent
27130323	2016	International journal of systematic and evolutionary microbiology	Lawsonella clevelandensis	1528099	Lawsonella	1847725	Lawsonellaceae	2805586	Mycobacteriales	85007	Actinomycetes	1760	Actinomycetota	201174		Bacteria	Bacteria	Actinomycetota	Actinomycetes	Mycobacteriales	Mycobacteriaceae	Lawsonella	Lawsonella clevelandensis	1528099	menaquinone, MK-9		9	menaquinone, MK-9	1	yes	consistent
27151064	2016	International journal of systematic and evolutionary microbiology	Actinophytocola algeriensis	1768010	Actinophytocola	695999	Pseudonocardiaceae	2070	Pseudonocardiales	85010	Actinomycetes	1760	Actinomycetota	201174		Bacteria	Bacteria	Actinomycetota	Actinomycetes	Mycobacteriales	Pseudonocardiaceae	Actinophytocola	Actinophytocola algeriensis	1768010	menaquinone, MK-9(H4)	H4	9	menaquinone, MK-9(H4)	1	yes	consistent
27169368	2016	International journal of systematic and evolutionary microbiology	Actinorhabdospora filicis	1785913	Actinorhabdospora	1849525	Micromonosporaceae	28056	Micromonosporales	85008	Actinomycetes	1760	Actinomycetota	201174		Bacteria	Bacteria	Actinomycetota	Actinomycetes	Mycobacteriales	Micromonosporaceae	Actinorhabdospora	Actinorhabdospora filicis	1785913	menaquinone, MK-10(H4), MK-10(H6)	H4, H6	10		1	yes	consistent
27169592	2016	International journal of systematic and evolutionary microbiology	Microlunatus kandeliicorticis	1759536	Microlunatus	29404	Propionibacteriaceae	31957	Propionibacteriales	85009	Actinomycetes	1760	Actinomycetota	201174		Bacteria	Bacteria	Actinomycetota	Actinomycetes	Propionibacteriales	Propionibacteriaceae	Friedmanniella_A	Friedmanniella_A kandeliicorticis	1759536	menaquinone, MK-9(H4)	H4	9		1	yes	consistent
27169711	2016	Archives of microbiology	Streptomyces zhihengii	1818004	Streptomyces	1883	Streptomycetaceae	2062	Kitasatosporales	85011	Actinomycetes	1760	Actinomycetota	201174		Bacteria	Bacteria	Actinomycetota	Actinomycetes	Streptomycetales	Streptomycetaceae	Streptomyces	Streptomyces zhihengii	1818004	menaquinone, MK-9(H6), MK-9(H8)	H6, H8	9		1	yes	consistent
27188856	2016	International journal of systematic and evolutionary microbiology	Rothia aerolata	1812262	Rothia	32207	Micrococcaceae	1268	Micrococcales	85006	Actinomycetes	1760	Actinomycetota	201174		Bacteria	Bacteria	Actinomycetota	Actinomycetes	Actinomycetales	Micrococcaceae	Rothia	Rothia aerolata	1812262	menaquinone, MK-7, MK-8		7, 8	menaquinone, MK-7, MK-8	1	yes	consistent
27216930	2016	International journal of systematic and evolutionary microbiology	Corynebacterium guangdongense	1783348	Corynebacterium	1716	Corynebacteriaceae	1653	Mycobacteriales	85007	Actinomycetes	1760	Actinomycetota	201174		Bacteria	Bacteria	Actinomycetota	Actinomycetes	Mycobacteriales	Mycobacteriaceae	Corynebacterium	Corynebacterium guangdongense	1783348	menaquinone, MK-8, MK-8(H2), MK-9(H2)	H2	8, 9		1	yes	consistent
27220477	2016	Systematic and applied microbiology	Micromonospora luteifusca	709860	Micromonospora	1873	Micromonosporaceae	28056	Micromonosporales	85008	Actinomycetes	1760	Actinomycetota	201174		Bacteria	Bacteria	Actinomycetota	Actinomycetes	Mycobacteriales	Micromonosporaceae	Micromonospora	Micromonospora luteifusca	709860	menaquinone, MK-10(H4)	H4	10	menaquinone, MK-10(H4)	1	yes	consistent
27255441	2016	International journal of systematic and evolutionary microbiology	Actinomadura montaniterrae	1803903	Actinomadura	1988	Thermomonosporaceae	2012	Streptosporangiales	85012	Actinomycetes	1760	Actinomycetota	201174		Bacteria	Bacteria	Actinomycetota	Actinomycetes	Streptosporangiales	Streptosporangiaceae	Spirillospora	Spirillospora montaniterrae	1803903	menaquinone, MK-9(H4), MK-9(H6), MK-9(H8)	H4, H6, H8	9		1	no	incomparable
27263023	2016	Antonie van Leeuwenhoek	Actinacidiphila bryophytorum	1436133	Actinacidiphila	2995702	Streptomycetaceae	2062	Kitasatosporales	85011	Actinomycetes	1760	Actinomycetota	201174		Bacteria	Bacteria	Actinomycetota	Actinomycetes	Streptomycetales	Streptomycetaceae	Actinacidiphila	Actinacidiphila bryophytorum	1436133	menaquinone, MK-9(H6), MK-9(H8)	H6, H8	9		1	yes	consistent
27264701	2016	International journal of systematic and evolutionary microbiology	Flexivirga endophytica	1849103	Flexivirga	1096776	Dermacoccaceae	145357	Micrococcales	85006	Actinomycetes	1760	Actinomycetota	201174		Bacteria	Bacteria	Actinomycetota	Actinomycetes	Actinomycetales	Dermatophilaceae	Flexivirga	Flexivirga endophytica	1849103	menaquinone, MK-8(H4)	H4	8		1	no	incomparable
27267453	2016	International journal of systematic and evolutionary microbiology	Corynebacterium pollutisoli	1610489	Corynebacterium	1716	Corynebacteriaceae	1653	Mycobacteriales	85007	Actinomycetes	1760	Actinomycetota	201174		Bacteria	Bacteria	Actinomycetota	Actinomycetes	Mycobacteriales	Mycobacteriaceae	Corynebacterium	Corynebacterium pollutisoli	1610489	menaquinone, MK-9(H2)	H2	9		1	yes	consistent
27298302	2016	International journal of systematic and evolutionary microbiology	Streptomyces adustus	1609272	Streptomyces	1883	Streptomycetaceae	2062	Kitasatosporales	85011	Actinomycetes	1760	Actinomycetota	201174		Bacteria	Bacteria	Actinomycetota	Actinomycetes	Streptomycetales	Streptomycetaceae	Streptomyces	Streptomyces adustus	1609272	menaquinone, MK-9(H6), MK-9(H8)	H6, H8	9		2	yes	consistent
27298302	2016	International journal of systematic and evolutionary microbiology	Streptomyces rhizosphaerihabitans	1266770	Streptomyces	1883	Streptomycetaceae	2062	Kitasatosporales	85011	Actinomycetes	1760	Actinomycetota	201174		Bacteria	Bacteria	Actinomycetota	Actinomycetes	Streptomycetales	Streptomycetaceae	Streptomyces	Streptomyces rhizosphaerihabitans	1266770	menaquinone, MK-9(H6), MK-9(H8)	H6, H8	9		2	yes	consistent
27306744	2016	International journal of systematic and evolutionary microbiology	Streptomyces verrucosisporus	1695161	Streptomyces	1883	Streptomycetaceae	2062	Kitasatosporales	85011	Actinomycetes	1760	Actinomycetota	201174		Bacteria	Bacteria	Actinomycetota	Actinomycetes	Streptomycetales	Streptomycetaceae	Streptomyces	Streptomyces chitinivorans	1695161	menaquinone, MK-10(H6), MK-10(H8), MK-9(H6), MK-9(H8)	H6, H8	10, 9		1	no	incomparable
27373912	2016	International journal of systematic and evolutionary microbiology	Agromyces aureus	453304	Agromyces	33877	Microbacteriaceae	85023	Micrococcales	85006	Actinomycetes	1760	Actinomycetota	201174		Bacteria	Bacteria	Actinomycetota	Actinomycetes	Actinomycetales	Microbacteriaceae	Agromyces	Agromyces aureus	453304	menaquinone, MK-10, MK-11, MK-12		10, 11, 12	menaquinone, MK-10, MK-11, MK-12	1	yes	consistent
27380629	2016	International journal of systematic and evolutionary microbiology	Amycolatopsis albispora	1804986	Amycolatopsis	1813	Pseudonocardiaceae	2070	Pseudonocardiales	85010	Actinomycetes	1760	Actinomycetota	201174		Bacteria	Bacteria	Actinomycetota	Actinomycetes	Mycobacteriales	Pseudonocardiaceae	Amycolatopsis	Amycolatopsis albispora	1804986	menaquinone, MK-7, MK-9(H4)	H4	7, 9		1	yes	consistent
27381197	2016	International journal of systematic and evolutionary microbiology	Geodermatophilus pulveris	1564159	Geodermatophilus	1860	Geodermatophilaceae	85030	Geodermatophilales	1643682	Actinomycetes	1760	Actinomycetota	201174		Bacteria	Bacteria	Actinomycetota	Actinomycetes	Mycobacteriales	Geodermatophilaceae	Geodermatophilus	Geodermatophilus pulveris	1564159	menaquinone, MK-9(H4)	H4	9		1	yes	consistent
27381566	2016	International journal of systematic and evolutionary microbiology	Streptomyces camponoticapitis	1616125	Streptomyces	1883	Streptomycetaceae	2062	Kitasatosporales	85011	Actinomycetes	1760	Actinomycetota	201174		Bacteria	Bacteria	Actinomycetota	Actinomycetes	Streptomycetales	Streptomycetaceae	Streptomyces	Streptomyces camponoticapitis	1616125	menaquinone, MK-9(H4), MK-9(H6), MK-9(H8)	H4, H6, H8	9		1	no	incomparable
27393329	2016	International journal of systematic and evolutionary microbiology	Streptomyces phyllanthi	1803180	Streptomyces	1883	Streptomycetaceae	2062	Kitasatosporales	85011	Actinomycetes	1760	Actinomycetota	201174		Bacteria	Bacteria	Actinomycetota	Actinomycetes	Streptomycetales	Streptomycetaceae	Streptomyces	Streptomyces phyllanthi	1803180	menaquinone, MK-9(H4), MK-9(H6), MK-9(H8)	H4, H6, H8	9		1	no	incomparable
27405543	2016	International journal of systematic and evolutionary microbiology	Streptomyces palmae	1701085	Streptomyces	1883	Streptomycetaceae	2062	Kitasatosporales	85011	Actinomycetes	1760	Actinomycetota	201174		Bacteria	Bacteria	Actinomycetota	Actinomycetes	Streptomycetales	Streptomycetaceae	Streptomyces	Streptomyces palmae	1701085	menaquinone, MK-8(H4), MK-9(H2), MK-9(H4), MK-9(H6)	H2, H4, H6	8, 9		1	no	incomparable
27411814	2016	Antonie van Leeuwenhoek	Nocardioides gilvus	1735589	Nocardioides	1839	Nocardioidaceae	85015	Propionibacteriales	85009	Actinomycetes	1760	Actinomycetota	201174		Bacteria	Bacteria	Actinomycetota	Actinomycetes	Propionibacteriales	Nocardioidaceae	Nocardioides	Nocardioides gilvus	1735589	menaquinone, MK-8(H4)	H4	8		1	yes	consistent
27412719	2016	International journal of systematic and evolutionary microbiology	Lipingzhangella halophila	1783352	Lipingzhangella	1874625	Nocardiopsaceae	83676	Streptosporangiales	85012	Actinomycetes	1760	Actinomycetota	201174		Bacteria	Bacteria	Actinomycetota	Actinomycetes	Streptosporangiales	Streptosporangiaceae	Lipingzhangella	Lipingzhangella halophila	1783352	menaquinone, MK-10(H6), MK-10(H8)	H6, H8	10		1	no	incomparable
27469507	2016	International journal of systematic and evolutionary microbiology	Demequina litorisediminis	1849022	Demequina	577469	Demequinaceae	1042322	Micrococcales	85006	Actinomycetes	1760	Actinomycetota	201174		Bacteria	Bacteria	Actinomycetota	Actinomycetes	Actinomycetales	Demequinaceae	Demequina	Demequina litorisediminis	1849022	demethylmenaquinone, menaquinone, DMK-8(H4), DMK-9(H4)	H4	8, 9	DMK-8(H4), DMK-9(H4)	1	no	incomparable
27469580	2016	International journal of systematic and evolutionary microbiology	Streptomyces pini	1520580	Streptomyces	1883	Streptomycetaceae	2062	Kitasatosporales	85011	Actinomycetes	1760	Actinomycetota	201174		Bacteria	Bacteria	Actinomycetota	Actinomycetes	Streptomycetales	Streptomycetaceae	Streptomyces	Streptomyces pini	1520580	menaquinone, MK-9(H6), MK-9(H8)	H6, H8	9		1	no	incomparable
27470265	2016	International journal of systematic and evolutionary microbiology	Nocardioides baekrokdamisoli	1804624	Nocardioides	1839	Nocardioidaceae	85015	Propionibacteriales	85009	Actinomycetes	1760	Actinomycetota	201174		Bacteria	Bacteria	Actinomycetota	Actinomycetes	Propionibacteriales	Nocardioidaceae	Nocardioides	Nocardioides baekrokdamisoli	1804624	menaquinone, MK-8(H4)	H4	8		1	yes	consistent
27470940	2016	International journal of systematic and evolutionary microbiology	Herbihabitans rhizosphaerae	1872711	Herbihabitans	1884922	Pseudonocardiaceae	2070	Pseudonocardiales	85010	Actinomycetes	1760	Actinomycetota	201174		Bacteria	Bacteria	Actinomycetota	Actinomycetes	Mycobacteriales	Pseudonocardiaceae	Herbihabitans	Herbihabitans rhizosphaerae	1872711	menaquinone, MK-9(H4)	H4	9		1	yes	consistent
27498962	2016	International journal of systematic and evolutionary microbiology	Microbacterium faecale	1804630	Microbacterium	33882	Microbacteriaceae	85023	Micrococcales	85006	Actinomycetes	1760	Actinomycetota	201174		Bacteria	Bacteria	Actinomycetota	Actinomycetes	Actinomycetales	Microbacteriaceae	Microbacterium	Microbacterium faecale	1804630	menaquinone, MK-10, MK-11, MK-12		10, 11, 12		1	yes	consistent
27503333	2016	International journal of systematic and evolutionary microbiology	Williamsia herbipolensis	1603258	Williamsia	85043	Nocardiaceae	85025	Mycobacteriales	85007	Actinomycetes	1760	Actinomycetota	201174		Bacteria	Bacteria	Actinomycetota	Actinomycetes	Mycobacteriales	Mycobacteriaceae	Williamsia_A	Williamsia_A herbipolensis	1603258	menaquinone, MK-7(H2), MK-8(H2), MK-9(H2)	H2	7, 8, 9		1	yes	consistent
27514821	2016	International journal of systematic and evolutionary microbiology	Brachybacterium aquaticum	1432564	Brachybacterium	43668	Dermabacteraceae	85020	Micrococcales	85006	Actinomycetes	1760	Actinomycetota	201174		Bacteria	Bacteria	Actinomycetota	Actinomycetes	Actinomycetales	Dermabacteraceae	Brachybacterium	Brachybacterium aquaticum	1432564	menaquinone, MK-7		7	menaquinone, MK-7	1	yes	consistent
27514929	2016	International journal of systematic and evolutionary microbiology	Hoyosella altamirensis	616997	Hoyosella	697025	Hoyosellaceae	3040680	Mycobacteriales	85007	Actinomycetes	1760	Actinomycetota	201174		Bacteria	Bacteria	Actinomycetota	Actinomycetes	Mycobacteriales	Mycobacteriaceae	Hoyosella	Hoyosella altamirensis	616997	menaquinone, MK-8		8		2	yes	consistent
27514929	2016	International journal of systematic and evolutionary microbiology	Hoyosella subflava	639313	Hoyosella	697025	Hoyosellaceae	3040680	Mycobacteriales	85007	Actinomycetes	1760	Actinomycetota	201174		Bacteria								639313	menaquinone, MK-8		8		2	no	incomparable
27515094	2016	International journal of systematic and evolutionary microbiology	Hoyosella rhizosphaerae	1755582	Hoyosella	697025	Hoyosellaceae	3040680	Mycobacteriales	85007	Actinomycetes	1760	Actinomycetota	201174		Bacteria	Bacteria	Actinomycetota	Actinomycetes	Mycobacteriales	Mycobacteriaceae	Lolliginicoccus	Lolliginicoccus rhizosphaerae	1755582	menaquinone, MK-7, MK-8		7, 8		1	yes	consistent
27535579	2016	International journal of systematic and evolutionary microbiology	Actinocrispum wychmicini	1213861	Actinocrispum	1891915	Pseudonocardiaceae	2070	Pseudonocardiales	85010	Actinomycetes	1760	Actinomycetota	201174		Bacteria	Bacteria	Actinomycetota	Actinomycetes	Mycobacteriales	Pseudonocardiaceae	Actinocrispum	Actinocrispum wychmicini	1213861	menaquinone, MK-8(H4), MK-9(H4)	H4	8, 9		1	yes	consistent
27553620	2016	International journal of systematic and evolutionary microbiology	Blastococcus capsensis	1564163	Blastococcus	38501	Geodermatophilaceae	85030	Geodermatophilales	1643682	Actinomycetes	1760	Actinomycetota	201174		Bacteria	Bacteria	Actinomycetota	Actinomycetes	Mycobacteriales	Geodermatophilaceae	Blastococcus	Blastococcus capsensis	1564163	menaquinone, MK-9(H4)	H4	9		1	yes	consistent
27601150	2016	International journal of systematic and evolutionary microbiology	Streptomyces lacrimifluminis	1500077	Streptomyces	1883	Streptomycetaceae	2062	Kitasatosporales	85011	Actinomycetes	1760	Actinomycetota	201174		Bacteria	Bacteria	Actinomycetota	Actinomycetes	Streptomycetales	Streptomycetaceae	Streptomyces	Streptomyces lacrimifluminis	1500077	menaquinone, MK-9(H6), MK-9(H8)	H6, H8	9	menaquinone, MK-9(H6), MK-9(H8)	1	no	incomparable
27609499	2016	International journal of systematic and evolutionary microbiology	Tersicoccus solisilvae	1882339	Tersicoccus	1418588	Micrococcaceae	1268	Micrococcales	85006	Actinomycetes	1760	Actinomycetota	201174		Bacteria	Bacteria	Actinomycetota	Actinomycetes	Actinomycetales	Micrococcaceae	Tersicoccus	Tersicoccus solisilvae	1882339	menaquinone, MK-8(H2), MK-9(H2)	H2	8, 9		1	yes	consistent
27613227	2016	Systematic and applied microbiology	Actinomyces glycerinitolerans	1892869	Actinomyces	1654	Actinomycetaceae	2049	Actinomycetales	2037	Actinomycetes	1760	Actinomycetota	201174		Bacteria	Bacteria	Actinomycetota	Actinomycetes	Actinomycetales	Actinomycetaceae	Actinomyces	Actinomyces glycerinitolerans	1892869	menaquinone, MK-10(H4), MK-10(H6), MK-10(H8), MK-9(H4)	H4, H6, H8	10, 9		2	no	incomparable
27613227	2016	Systematic and applied microbiology	Actinomyces succiniciruminis	1522002	Actinomyces	1654	Actinomycetaceae	2049	Actinomycetales	2037	Actinomycetes	1760	Actinomycetota	201174		Bacteria	Bacteria	Actinomycetota	Actinomycetes	Actinomycetales	Actinomycetaceae	Actinomyces	Actinomyces succiniciruminis	1522002	menaquinone, MK-10(H4), MK-10(H6), MK-10(H8), MK-9(H4)	H4, H6, H8	10, 9		2	no	incomparable
27624710	2016	International journal of systematic and evolutionary microbiology	Frankia alni	1859	Frankia	1854	Frankiaceae	74712	Frankiales	85013	Actinomycetes	1760	Actinomycetota	201174		Bacteria	Bacteria	Actinomycetota	Actinomycetes	Mycobacteriales	Frankiaceae	JAMFSN01	JAMFSN01 sp026225295	1859	menaquinone, MK-10(H4), MK-8(H4), MK-9(H2), MK-9(H4), MK-9(H6), MK-9(H8)	H2, H4, H6, H8	10, 8, 9	menaquinone, MK-9(H4), MK-9(H6), MK-9(H8)	3	no	incomparable
27624710	2016	International journal of systematic and evolutionary microbiology	Frankia casuarinae	106370	Frankia	1854	Frankiaceae	74712	Frankiales	85013	Actinomycetes	1760	Actinomycetota	201174		Bacteria	Bacteria	Actinomycetota	Actinomycetes	Mycobacteriales	Frankiaceae	Frankia	Frankia casuarinae	106370	menaquinone, MK-10(H4), MK-8(H4), MK-9(H2), MK-9(H4), MK-9(H6), MK-9(H8)	H2, H4, H6, H8	10, 8, 9	menaquinone, MK-9(H4), MK-9(H6), MK-9(H8)	3	yes	consistent
27624710	2016	International journal of systematic and evolutionary microbiology	Parafrankia elaeagni	222534	Parafrankia	2994362	Frankiaceae	74712	Frankiales	85013	Actinomycetes	1760	Actinomycetota	201174		Bacteria	Bacteria	Actinomycetota	Actinomycetes	Mycobacteriales	Frankiaceae	Parafrankia	Parafrankia elaeagni	222534	menaquinone, MK-10(H4), MK-8(H4), MK-9(H2), MK-9(H4), MK-9(H6), MK-9(H8)	H2, H4, H6, H8	10, 8, 9	menaquinone, MK-9(H4), MK-9(H6), MK-9(H8)	3	yes	consistent
27639709	2017	Antonie van Leeuwenhoek	Tessaracoccus defluvii	1285901	Tessaracoccus	72763	Propionibacteriaceae	31957	Propionibacteriales	85009	Actinomycetes	1760	Actinomycetota	201174		Bacteria	Bacteria	Actinomycetota	Actinomycetes	Propionibacteriales	Propionibacteriaceae	Arachnia	Arachnia defluvii	1285901	menaquinone, MK-9(H4)	H4	9		1	yes	consistent
27654846	2016	International journal of systematic and evolutionary microbiology	Brevibacterium sediminis	1857024	Brevibacterium	1696	Brevibacteriaceae	85019	Micrococcales	85006	Actinomycetes	1760	Actinomycetota	201174		Bacteria	Bacteria	Actinomycetota	Actinomycetes	Actinomycetales	Brevibacteriaceae	Brevibacterium	Brevibacterium sediminis	1857024	menaquinone, MK-8(H2)	H2	8		1	yes	consistent
27654931	2016	International journal of systematic and evolutionary microbiology	Nocardioides flavus (ex Wang et al. 2016)	2058780	Nocardioides	1839	Nocardioidaceae	85015	Propionibacteriales	85009	Actinomycetes	1760	Actinomycetota	201174		Bacteria	Bacteria	Actinomycetota	Actinomycetes	Propionibacteriales	Nocardioidaceae	Nocardioides	Nocardioides flavus	2058780	menaquinone, MK-7(H4), MK-8(H4)	H4	7, 8		2	yes	consistent
27654931	2016	International journal of systematic and evolutionary microbiology	Nocardioides flavus (ex Ruan and Zhang 1979)	60447	Nocardioides	1839	Nocardioidaceae	85015	Propionibacteriales	85009	Actinomycetes	1760	Actinomycetota	201174		Bacteria								60447	menaquinone, MK-7(H4), MK-8(H4)	H4	7, 8		2	no	incomparable
27666312	2016	International journal of systematic and evolutionary microbiology	Corynebacterium crudilactis	1652495	Corynebacterium	1716	Corynebacteriaceae	1653	Mycobacteriales	85007	Actinomycetes	1760	Actinomycetota	201174		Bacteria	Bacteria	Actinomycetota	Actinomycetes	Mycobacteriales	Mycobacteriaceae	Corynebacterium	Corynebacterium crudilactis	1652495	menaquinone, MK-8(H2), MK-9(H2)	H2	8, 9		1	yes	consistent
27707433	2016	International journal of systematic and evolutionary microbiology	Nakamurella silvestris	1645681	Nakamurella	53460	Nakamurellaceae	85031	Nakamurellales	1643684	Actinomycetes	1760	Actinomycetota	201174		Bacteria	Bacteria	Actinomycetota	Actinomycetes	Mycobacteriales	Nakamurellaceae	Nakamurella	Nakamurella silvestris	1645681	menaquinone, MK-8(H4)	H4	8		1	no	incomparable
27830471	2017	Antonie van Leeuwenhoek	Pseudofrankia inefficax	298654	Pseudofrankia	2994363	Frankiaceae	74712	Frankiales	85013	Actinomycetes	1760	Actinomycetota	201174		Bacteria	Bacteria	Actinomycetota	Actinomycetes	Mycobacteriales	Frankiaceae	Pseudofrankia	Pseudofrankia inefficax	298654	menaquinone, MK-9(H4), MK-9(H6), MK-9(H8)	H4, H6, H8	9		1	yes	consistent
27896686	2017	Antonie van Leeuwenhoek	Blastococcus colisei	1564162	Blastococcus	38501	Geodermatophilaceae	85030	Geodermatophilales	1643682	Actinomycetes	1760	Actinomycetota	201174		Bacteria	Bacteria	Actinomycetota	Actinomycetes	Mycobacteriales	Geodermatophilaceae	Blastococcus	Blastococcus colisei	1564162	menaquinone, MK-9, MK-9(H2), MK-9(H4)	H2, H4	9		1	yes	consistent
27902221	2017	International journal of systematic and evolutionary microbiology	Streptomyces fuscichromogenes	1324013	Streptomyces	1883	Streptomycetaceae	2062	Kitasatosporales	85011	Actinomycetes	1760	Actinomycetota	201174		Bacteria	Bacteria	Actinomycetota	Actinomycetes	Streptomycetales	Streptomycetaceae	Streptomyces	Streptomyces fuscichromogenes	1324013	menaquinone, MK-9(H4), MK-9(H6), MK-9(H8)	H4, H6, H8	9		1	no	incomparable
27902231	2017	International journal of systematic and evolutionary microbiology	Kocuria oceani	988827	Kocuria	57493	Micrococcaceae	1268	Micrococcales	85006	Actinomycetes	1760	Actinomycetota	201174		Bacteria	Bacteria	Actinomycetota	Actinomycetes	Actinomycetales	Micrococcaceae	Kocuria	Kocuria oceani	988827	menaquinone, MK-7(H2), MK-8(H2)	H2	7, 8		1	no	incomparable
27902232	2017	International journal of systematic and evolutionary microbiology	Aeromicrobium choanae	1736691	Aeromicrobium	2040	Nocardioidaceae	85015	Propionibacteriales	85009	Actinomycetes	1760	Actinomycetota	201174		Bacteria	Bacteria	Actinomycetota	Actinomycetes	Propionibacteriales	Nocardioidaceae	Aeromicrobium	Aeromicrobium choanae	1736691	menaquinone, MK-9(H4)	H4	9		1	yes	consistent
27902237	2017	International journal of systematic and evolutionary microbiology	Krasilnikoviella flava	526729	Krasilnikoviella	1914244	Promicromonosporaceae	85017	Micrococcales	85006	Actinomycetes	1760	Actinomycetota	201174		Bacteria	Bacteria	Actinomycetota	Actinomycetes	Actinomycetales	Cellulomonadaceae	Isoptericola	Isoptericola flavus	526729	menaquinone, MK-9(H0), MK-9(H2), MK-9(H4)	H0, H2, H4	9		2	yes	consistent
27902237	2017	International journal of systematic and evolutionary microbiology	Krasilnikoviella muralis	1840606	Krasilnikoviella	1914244	Promicromonosporaceae	85017	Micrococcales	85006	Actinomycetes	1760	Actinomycetota	201174		Bacteria								1840606	menaquinone, MK-9(H0), MK-9(H2), MK-9(H4)	H0, H2, H4	9		2	no	incomparable
27902245	2017	International journal of systematic and evolutionary microbiology	Streptomyces mutabilis	67332	Streptomyces	1883	Streptomycetaceae	2062	Kitasatosporales	85011	Actinomycetes	1760	Actinomycetota	201174		Bacteria	Bacteria	Actinomycetota	Actinomycetes	Streptomycetales	Streptomycetaceae	Streptomyces	Streptomyces mutabilis	67332	menaquinone, MK-9(H10), MK-9(H4), MK-9(H6)	H10, H4, H6	9		1	yes	consistent
27902249	2016	International journal of systematic and evolutionary microbiology	Microbacterium sorbitolivorans	1867410	Microbacterium	33882	Microbacteriaceae	85023	Micrococcales	85006	Actinomycetes	1760	Actinomycetota	201174		Bacteria	Bacteria	Actinomycetota	Actinomycetes	Actinomycetales	Microbacteriaceae	Microbacterium	Microbacterium sorbitolivorans	1867410	menaquinone, MK-10, MK-11		10, 11		1	yes	consistent
27902285	2016	International journal of systematic and evolutionary microbiology	Raineyella antarctica	1577474	Raineyella	1911549	Propionibacteriaceae	31957	Propionibacteriales	85009	Actinomycetes	1760	Actinomycetota	201174		Bacteria	Bacteria	Actinomycetota	Actinomycetes	Propionibacteriales	Propionibacteriaceae	Raineyella	Raineyella antarctica	1577474	menaquinone, MK-9(H4)	H4	9		1	no	incomparable
27902294	2017	International journal of systematic and evolutionary microbiology	Actinocrinis puniceicyclus	977794	Actinocrinis	1920515	Actinospicaceae	414713	Catenulisporales	414714	Actinomycetes	1760	Actinomycetota	201174		Bacteria	Bacteria	Actinomycetota	Actinomycetes	Streptomycetales	Catenulisporaceae	Actinocrinis	Actinocrinis puniceicyclus	977794	menaquinone, MK-11		11	menaquinone, MK-11	1	yes	consistent
27902296	2017	International journal of systematic and evolutionary microbiology	Allostreptomyces psammosilenae	1892865	Allostreptomyces	1914443	Streptomycetaceae	2062	Kitasatosporales	85011	Actinomycetes	1760	Actinomycetota	201174		Bacteria	Bacteria	Actinomycetota	Actinomycetes	Streptomycetales	Streptomycetaceae	Allostreptomyces	Allostreptomyces psammosilenae	1892865	menaquinone, MK-9(H6), MK-9(H8)	H6, H8	9		1	yes	consistent
27902298	2017	International journal of systematic and evolutionary microbiology	Pseudactinotalea suaedae	1524924	Pseudactinotalea	1926259	Cellulomonadaceae	85016	Micrococcales	85006	Actinomycetes	1760	Actinomycetota	201174		Bacteria	Bacteria	Actinomycetota	Actinomycetes	Actinomycetales	Beutenbergiaceae	Pseudactinotalea	Pseudactinotalea suaedae	1524924	menaquinone, MK-8(H4)	H4	8		2	yes	consistent
27902298	2017	International journal of systematic and evolutionary microbiology	Pseudactinotalea terrae	1743262	Pseudactinotalea	1926259	Cellulomonadaceae	85016	Micrococcales	85006	Actinomycetes	1760	Actinomycetota	201174		Bacteria	Bacteria	Actinomycetota	Actinomycetes	Actinomycetales	Beutenbergiaceae	Pseudactinotalea	Pseudactinotalea terrae	1743262	menaquinone, MK-8(H4)	H4	8		2	no	incomparable
27902309	2017	International journal of systematic and evolutionary microbiology	Flexivirga oryzae	1794944	Flexivirga	1096776	Dermacoccaceae	145357	Micrococcales	85006	Actinomycetes	1760	Actinomycetota	201174		Bacteria	Bacteria	Actinomycetota	Actinomycetes	Actinomycetales	Dermatophilaceae	Flexivirga	Flexivirga oryzae	1794944	menaquinone, MK-8(H4), MK-8(H6)	H4, H6	8		1	yes	consistent
27902315	2017	International journal of systematic and evolutionary microbiology	Nocardioides cavernae	1921566	Nocardioides	1839	Nocardioidaceae	85015	Propionibacteriales	85009	Actinomycetes	1760	Actinomycetota	201174		Bacteria	Bacteria	Actinomycetota	Actinomycetes	Propionibacteriales	Nocardioidaceae	Nocardioides	Nocardioides cavernae	1921566	menaquinone, MK-8(H4)	H4	8		1	yes	consistent
27902317	2017	International journal of systematic and evolutionary microbiology	Psychromicrobium silvestre	1645614	Psychromicrobium	2078575	Micrococcaceae	1268	Micrococcales	85006	Actinomycetes	1760	Actinomycetota	201174		Bacteria	Bacteria	Actinomycetota	Actinomycetes	Actinomycetales	Micrococcaceae	Psychromicrobium	Psychromicrobium silvestre	1645614	menaquinone, MK-10(H2), MK-9, MK-9(H2)	H2	10, 9		1	yes	consistent
28005518	2017	International journal of systematic and evolutionary microbiology	Nocardioides phosphati	1867775	Nocardioides	1839	Nocardioidaceae	85015	Propionibacteriales	85009	Actinomycetes	1760	Actinomycetota	201174		Bacteria	Bacteria	Actinomycetota	Actinomycetes	Propionibacteriales	Nocardioidaceae	Nocardioides	Nocardioides phosphati	1867775	menaquinone, MK-8(H4)	H4	8		1	yes	consistent
28005519	2017	International journal of systematic and evolutionary microbiology	Subtercola lobariae	1588641	Subtercola	120212	Microbacteriaceae	85023	Micrococcales	85006	Actinomycetes	1760	Actinomycetota	201174		Bacteria	Bacteria	Actinomycetota	Actinomycetes	Actinomycetales	Microbacteriaceae	Subtercola	Subtercola lobariae	1588641	menaquinone, MK-10		10		1	yes	consistent
28036245	2017	International journal of systematic and evolutionary microbiology	Mangrovihabitans endophyticus	1751298	Mangrovihabitans	2005371	Micromonosporaceae	28056	Micromonosporales	85008	Actinomycetes	1760	Actinomycetota	201174		Bacteria	Bacteria	Actinomycetota	Actinomycetes	Mycobacteriales	Micromonosporaceae	Actinoplanes	Actinoplanes endophyticus	1751298	menaquinone, MK-9(H6), MK-9(H8)	H6, H8	9	menaquinone, MK-9(H6), MK-9(H8)	1	yes	inconsistent
28036250	2017	International journal of systematic and evolutionary microbiology	Actinotalea caeni	1348467	Actinotalea	458839	Cellulomonadaceae	85016	Micrococcales	85006	Actinomycetes	1760	Actinomycetota	201174		Bacteria	Bacteria	Actinomycetota	Actinomycetes	Actinomycetales	Beutenbergiaceae	Pseudactinotalea	Pseudactinotalea caeni	1348467	menaquinone, MK-10(H4)	H4	10		1	yes	consistent
28056223	2017	International journal of systematic and evolutionary microbiology	Glutamicibacter halophytocola	1933880	Glutamicibacter	1742989	Micrococcaceae	1268	Micrococcales	85006	Actinomycetes	1760	Actinomycetota	201174		Bacteria	Bacteria	Actinomycetota	Actinomycetes	Actinomycetales	Micrococcaceae	Glutamicibacter	Glutamicibacter halophytocola	1933880	menaquinone, MK-9		9		1	yes	consistent
28073395	2017	International journal of systematic and evolutionary microbiology	Actinophytocola xanthii	1912961	Actinophytocola	695999	Pseudonocardiaceae	2070	Pseudonocardiales	85010	Actinomycetes	1760	Actinomycetota	201174		Bacteria	Bacteria	Actinomycetota	Actinomycetes	Mycobacteriales	Pseudonocardiaceae	Actinophytocola	Actinophytocola xanthii	1912961	menaquinone, MK-10(H4), MK-9(H4)	H4	10, 9		1	yes	consistent
28073396	2017	International journal of systematic and evolutionary microbiology	Nonomuraea ceibae	1935170	Nonomuraea	83681	Streptosporangiaceae	2004	Streptosporangiales	85012	Actinomycetes	1760	Actinomycetota	201174		Bacteria	Bacteria	Actinomycetota	Actinomycetes	Streptosporangiales	Streptosporangiaceae	Nonomuraea	Nonomuraea ceibae	1935170	menaquinone				1	no	incomparable
28073403	2017	International journal of systematic and evolutionary microbiology	Arcanobacterium wilhelmae	1803177	Arcanobacterium	28263	Actinomycetaceae	2049	Actinomycetales	2037	Actinomycetes	1760	Actinomycetota	201174		Bacteria	Bacteria	Actinomycetota	Actinomycetes	Actinomycetales	Actinomycetaceae	Arcanobacterium	Arcanobacterium wilhelmae	1803177	menaquinone, MK-9(H4)	H4	9	menaquinone, MK-9(H4)	1	yes	consistent
28105505	2017	Archives of microbiology	Parafrankia discariae	365528	Parafrankia	2994362	Frankiaceae	74712	Frankiales	85013	Actinomycetes	1760	Actinomycetota	201174		Bacteria	Bacteria	Actinomycetota	Actinomycetes	Mycobacteriales	Frankiaceae	Parafrankia	Parafrankia discariae	365528	menaquinone, MK-9(H2), MK-9(H4), MK-9(H6)	H2, H4, H6	9		1	no	incomparable
28120200	2017	Antonie van Leeuwenhoek	Kribbella soli	1124743	Kribbella	182639	Kribbellaceae	2726069	Propionibacteriales	85009	Actinomycetes	1760	Actinomycetota	201174		Bacteria	Bacteria	Actinomycetota	Actinomycetes	Propionibacteriales	Kribbellaceae	Kribbella	Kribbella soli	1124743	menaquinone, MK-9(H4)	H4	9		1	yes	consistent
28141499	2017	International journal of systematic and evolutionary microbiology	Streptomyces jeddahensis	1716141	Streptomyces	1883	Streptomycetaceae	2062	Kitasatosporales	85011	Actinomycetes	1760	Actinomycetota	201174		Bacteria	Bacteria	Actinomycetota	Actinomycetes	Streptomycetales	Streptomycetaceae	Streptomyces	Streptomyces jeddahensis	1716141	menaquinone, MK-9(H4), MK-9(H6), MK-9(H8)	H4, H6, H8	9		1	yes	consistent
28150571	2017	International journal of systematic and evolutionary microbiology	Sanguibacter gelidistatuariae	1814289	Sanguibacter	60919	Sanguibacteraceae	145360	Micrococcales	85006	Actinomycetes	1760	Actinomycetota	201174		Bacteria	Bacteria	Actinomycetota	Actinomycetes	Actinomycetales	Cellulomonadaceae	Sanguibacter	Sanguibacter gelidistatuariae	1814289	menaquinone, MK-9(H4)	H4	9		1	yes	consistent
28230521	2017	International journal of systematic and evolutionary microbiology	Micromonospora terminaliae	1914461	Micromonospora	1873	Micromonosporaceae	28056	Micromonosporales	85008	Actinomycetes	1760	Actinomycetota	201174		Bacteria	Bacteria	Actinomycetota	Actinomycetes	Mycobacteriales	Micromonosporaceae	Micromonospora	Micromonospora terminaliae	1914461	menaquinone				1	yes	consistent
28289918	2017	Antonie van Leeuwenhoek	Petropleomorpha daqingensis	2026353	Petropleomorpha	2997369	Geodermatophilaceae	85030	Geodermatophilales	1643682	Actinomycetes	1760	Actinomycetota	201174		Bacteria	Bacteria	Actinomycetota	Actinomycetes	Mycobacteriales	Geodermatophilaceae	Pleomorpha	Pleomorpha daqingensis	2026353	menaquinone, MK-9(H4)	H4	9		1	yes	consistent
28500545	2017	Antonie van Leeuwenhoek	Nocardia tengchongensis	2055889	Nocardia	1817	Nocardiaceae	85025	Mycobacteriales	85007	Actinomycetes	1760	Actinomycetota	201174		Bacteria	Bacteria	Actinomycetota	Actinomycetes	Mycobacteriales	Mycobacteriaceae	Nocardia	Nocardia tengchongensis	2055889	menaquinone, MK-8(H4, ω-cycl)	H4	8		1	yes	consistent
28629509	2017	International journal of systematic and evolutionary microbiology	Actinomyces vulturis	1857645	Actinomyces	1654	Actinomycetaceae	2049	Actinomycetales	2037	Actinomycetes	1760	Actinomycetota	201174		Bacteria	Bacteria	Actinomycetota	Actinomycetes	Actinomycetales	Actinomycetaceae	Actinomyces	Actinomyces vulturis	1857645	menaquinone, MK-10(H4)	H4	10		1	yes	consistent
28665262	2017	International journal of systematic and evolutionary microbiology	Nesterenkonia cremea	1882340	Nesterenkonia	57494	Micrococcaceae	1268	Micrococcales	85006	Actinomycetes	1760	Actinomycetota	201174		Bacteria	Bacteria	Actinomycetota	Actinomycetes	Actinomycetales	Micrococcaceae	Nesterenkonia	Nesterenkonia cremea	1882340	menaquinone, MK-7, MK-8, MK-9		7, 8, 9		1	yes	consistent
28671530	2017	International journal of systematic and evolutionary microbiology	Mobilicoccus caccae	1859295	Mobilicoccus	984996	Dermatophilaceae	85018	Micrococcales	85006	Actinomycetes	1760	Actinomycetota	201174		Bacteria	Bacteria	Actinomycetota	Actinomycetes	Actinomycetales	Dermatophilaceae	Mobilicoccus	Mobilicoccus caccae	1859295	menaquinone, MK-8(H2)	H2	8		1	yes	consistent
28699862	2017	International journal of systematic and evolutionary microbiology	Lentzea cavernae	2020703	Lentzea	165301	Pseudonocardiaceae	2070	Pseudonocardiales	85010	Actinomycetes	1760	Actinomycetota	201174		Bacteria	Bacteria	Actinomycetota	Actinomycetes	Mycobacteriales	Pseudonocardiaceae	Lentzea	Lentzea cavernae	2020703	menaquinone, MK-9(H4)	H4	9		1	no	incomparable
28748277	2017	Archives of microbiology	Kribbella sindirgiensis	1124744	Kribbella	182639	Kribbellaceae	2726069	Propionibacteriales	85009	Actinomycetes	1760	Actinomycetota	201174		Bacteria	Bacteria	Actinomycetota	Actinomycetes	Propionibacteriales	Kribbellaceae	Kribbella	Kribbella sindirgiensis	1124744	menaquinone, MK-9(H4)	H4	9		1	no	incomparable
28777069	2017	International journal of systematic and evolutionary microbiology	Nocardioides litoris	1926648	Nocardioides	1839	Nocardioidaceae	85015	Propionibacteriales	85009	Actinomycetes	1760	Actinomycetota	201174		Bacteria	Bacteria	Actinomycetota	Actinomycetes	Propionibacteriales	Nocardioidaceae	Nocardioides	Nocardioides litoris	1926648	menaquinone, MK-8(H4)	H4	8		1	yes	consistent
28792371	2017	International journal of systematic and evolutionary microbiology	Naumannella cuiyingiana	1347891	Naumannella	1294511	Propionibacteriaceae	31957	Propionibacteriales	85009	Actinomycetes	1760	Actinomycetota	201174		Bacteria	Bacteria	Actinomycetota	Actinomycetes	Propionibacteriales	Propionibacteriaceae	Naumannella	Naumannella cuiyingiana	1347891	menaquinone, MK-9(H4)	H4	9		1	yes	consistent
28792377	2017	International journal of systematic and evolutionary microbiology	Leucobacter ruminantium	1289170	Leucobacter	55968	Microbacteriaceae	85023	Micrococcales	85006	Actinomycetes	1760	Actinomycetota	201174		Bacteria	Bacteria	Actinomycetota	Actinomycetes	Actinomycetales	Microbacteriaceae	Leucobacter	Leucobacter ruminantium	1289170	menaquinone, MK-11		11		1	yes	consistent
28809149	2017	International journal of systematic and evolutionary microbiology	Cumulibacter manganitolerans	1884992	Cumulibacter	2027529	Geodermatophilaceae	85030	Geodermatophilales	1643682	Actinomycetes	1760	Actinomycetota	201174		Bacteria	Bacteria	Actinomycetota	Actinomycetes	Mycobacteriales	Antricoccaceae	Cumulibacter	Cumulibacter manganitolerans	1884992	menaquinone, MK-8(H4), MK-9(H4), MK-9(H6)	H4, H6	8, 9		1	yes	consistent
28820090	2017	International journal of systematic and evolutionary microbiology	Conyzicola lurida	1172621	Conyzicola	1648520	Microbacteriaceae	85023	Micrococcales	85006	Actinomycetes	1760	Actinomycetota	201174		Bacteria	Bacteria	Actinomycetota	Actinomycetes	Actinomycetales	Microbacteriaceae	Conyzicola	Conyzicola lurida	1172621	menaquinone, MK-10, MK-11, MK-9		10, 11, 9	menaquinone, MK-10, MK-11, MK-9	2	yes	consistent
28820090	2017	International journal of systematic and evolutionary microbiology	Conyzicola nivalis	1477021	Conyzicola	1648520	Microbacteriaceae	85023	Micrococcales	85006	Actinomycetes	1760	Actinomycetota	201174		Bacteria	Bacteria	Actinomycetota	Actinomycetes	Actinomycetales	Microbacteriaceae	Conyzicola	Conyzicola nivalis	1477021	menaquinone, MK-10, MK-11, MK-9		10, 11, 9	menaquinone, MK-10, MK-11, MK-9	2	yes	consistent
28825140	2018	Antonie van Leeuwenhoek	Phytoactinopolyspora halotolerans	1981512	Phytoactinopolyspora	1783488	Jiangellaceae	1217100	Jiangellales	1217098	Actinomycetes	1760	Actinomycetota	201174		Bacteria	Bacteria	Actinomycetota	Actinomycetes	Jiangellales	Jiangellaceae	Phytoactinopolyspora	Phytoactinopolyspora halotolerans	1981512	menaquinone, MK-9(H4)	H4	9		1	no	incomparable
28853683	2017	International journal of systematic and evolutionary microbiology	Nocardioides thalensis	1914755	Nocardioides	1839	Nocardioidaceae	85015	Propionibacteriales	85009	Actinomycetes	1760	Actinomycetota	201174		Bacteria	Bacteria	Actinomycetota	Actinomycetes	Propionibacteriales	Nocardioidaceae	Nocardioides	Nocardioides thalensis	1914755	menaquinone, MK-8(H4), MK-9(H2)	H2, H4	8, 9	menaquinone, MK-8(H4)	1	yes	consistent
28857027	2017	International journal of systematic and evolutionary microbiology	Amycolatopsis acidiphila	715473	Amycolatopsis	1813	Pseudonocardiaceae	2070	Pseudonocardiales	85010	Actinomycetes	1760	Actinomycetota	201174		Bacteria	Bacteria	Actinomycetota	Actinomycetes	Mycobacteriales	Pseudonocardiaceae	Amycolatopsis	Amycolatopsis acidiphila	715473	menaquinone, MK-9(H4)	H4	9		1	yes	consistent
28857028	2017	International journal of systematic and evolutionary microbiology	Arenivirga flava	1930060	Arenivirga	2033596	Microbacteriaceae	85023	Micrococcales	85006	Actinomycetes	1760	Actinomycetota	201174		Bacteria	Bacteria	Actinomycetota	Actinomycetes	Actinomycetales	Microbacteriaceae	Arenivirga	Arenivirga flava	1930060	menaquinone, MK-10, MK-11, MK-12		10, 11, 12		1	yes	consistent
28875895	2017	International journal of systematic and evolutionary microbiology	Demequina sediminis	1930058	Demequina	577469	Demequinaceae	1042322	Micrococcales	85006	Actinomycetes	1760	Actinomycetota	201174		Bacteria	Bacteria	Actinomycetota	Actinomycetes	Actinomycetales	Demequinaceae	Demequina	Demequina sediminis	1930058	demethylmenaquinone, menaquinone, DMK-9(H4)	H4	9		1	yes	inconsistent
28875898	2017	International journal of systematic and evolutionary microbiology	Microbacterium hibisci	2036000	Microbacterium	33882	Microbacteriaceae	85023	Micrococcales	85006	Actinomycetes	1760	Actinomycetota	201174		Bacteria	Bacteria	Actinomycetota	Actinomycetes	Actinomycetales	Microbacteriaceae	Microbacterium	Microbacterium hibisci	2036000	menaquinone, MK-12, MK-13		12, 13		1	yes	consistent
28879846	2017	International journal of systematic and evolutionary microbiology	Promicromonospora soli	2035533	Promicromonospora	43676	Promicromonosporaceae	85017	Micrococcales	85006	Actinomycetes	1760	Actinomycetota	201174		Bacteria	Bacteria	Actinomycetota	Actinomycetes	Actinomycetales	Cellulomonadaceae	Promicromonospora	Promicromonospora soli	2035533	menaquinone				1	yes	consistent
28901898	2017	International journal of systematic and evolutionary microbiology	Propioniciclava sinopodophylli	1837344	Propioniciclava	1085622	Propionibacteriaceae	31957	Propionibacteriales	85009	Actinomycetes	1760	Actinomycetota	201174		Bacteria	Bacteria	Actinomycetota	Actinomycetes	Propionibacteriales	Propionibacteriaceae	Propioniciclava	Propioniciclava sinopodophylli	1837344	menaquinone, MK-9(H4)	H4	9		1	yes	consistent
28905704	2017	International journal of systematic and evolutionary microbiology	Nesterenkonia pannonica	1548602	Nesterenkonia	57494	Micrococcaceae	1268	Micrococcales	85006	Actinomycetes	1760	Actinomycetota	201174		Bacteria	Bacteria	Actinomycetota	Actinomycetes	Actinomycetales	Micrococcaceae	Nesterenkonia	Nesterenkonia pannonica	1548602	menaquinone, MK-7		7		1	no	incomparable
28918775	2017	International journal of systematic and evolutionary microbiology	Pseudofrankia asymbiotica	1834516	Pseudofrankia	2994363	Frankiaceae	74712	Frankiales	85013	Actinomycetes	1760	Actinomycetota	201174		Bacteria	Bacteria	Actinomycetota	Actinomycetes	Mycobacteriales	Frankiaceae	Pseudofrankia	Pseudofrankia asymbiotica	1834516	menaquinone, MK-9(H4), MK-9(H6)	H4, H6	9		1	no	incomparable
28920827	2017	International journal of systematic and evolutionary microbiology	Marmoricola endophyticus	2040280	Marmoricola	86795	Nocardioidaceae	85015	Propionibacteriales	85009	Actinomycetes	1760	Actinomycetota	201174		Bacteria	Bacteria	Actinomycetota	Actinomycetes	Propionibacteriales	Nocardioidaceae	Marmoricola	Marmoricola endophyticus	2040280	menaquinone, MK-8(H4)	H4	8	menaquinone, MK-8(H4)	1	yes	consistent
28920829	2017	International journal of systematic and evolutionary microbiology	Allobranchiibius huperziae	1874116	Allobranchiibius	2040262	Dermacoccaceae	145357	Micrococcales	85006	Actinomycetes	1760	Actinomycetota	201174		Bacteria	Bacteria	Actinomycetota	Actinomycetes	Actinomycetales	Dermatophilaceae	Allobranchiibius	Allobranchiibius huperziae	1874116	menaquinone, MK-8(H4)	H4	8		1	yes	consistent
28945533	2017	International journal of systematic and evolutionary microbiology	Ornithinimicrobium flavum	1288636	Ornithinimicrobium	125287	Ornithinimicrobiaceae	2805590	Micrococcales	85006	Actinomycetes	1760	Actinomycetota	201174		Bacteria	Bacteria	Actinomycetota	Actinomycetes	Actinomycetales	Dermatophilaceae	Serinicoccus	Serinicoccus flavus	1288636	menaquinone, MK-8, MK-8(H2), MK-8(H4)	H2, H4	8	menaquinone, MK-8, MK-8(H2), MK-8(H4)	1	yes	consistent
28950931	2017	International journal of systematic and evolutionary microbiology	Corynebacterium gottingense	2041036	Corynebacterium	1716	Corynebacteriaceae	1653	Mycobacteriales	85007	Actinomycetes	1760	Actinomycetota	201174		Bacteria	Bacteria	Actinomycetota	Actinomycetes	Mycobacteriales	Mycobacteriaceae	Corynebacterium	Corynebacterium gottingense	2041036	menaquinone, MK-8(H2), MK-9(H2)	H2	8, 9		1	yes	consistent
28984569	2017	International journal of systematic and evolutionary microbiology	Nonomuraea cavernae	2045107	Nonomuraea	83681	Streptosporangiaceae	2004	Streptosporangiales	85012	Actinomycetes	1760	Actinomycetota	201174		Bacteria	Bacteria	Actinomycetota	Actinomycetes	Streptosporangiales	Streptosporangiaceae	Nonomuraea	Nonomuraea cavernae	2045107	menaquinone, MK-9(H4)	H4	9		1	yes	consistent
29022551	2017	International journal of systematic and evolutionary microbiology	Lentzea pudingi	1789439	Lentzea	165301	Pseudonocardiaceae	2070	Pseudonocardiales	85010	Actinomycetes	1760	Actinomycetota	201174		Bacteria	Bacteria	Actinomycetota	Actinomycetes	Mycobacteriales	Pseudonocardiaceae	Lentzea	Lentzea pudingi	1789439	menaquinone, MK-9(H4)	H4	9		1	no	incomparable
29034846	2017	International journal of systematic and evolutionary microbiology	Kocuria salina	1929416	Kocuria	57493	Micrococcaceae	1268	Micrococcales	85006	Actinomycetes	1760	Actinomycetota	201174		Bacteria	Bacteria	Actinomycetota	Actinomycetes	Actinomycetales	Micrococcaceae	Kocuria	Kocuria rosea	1929416	menaquinone, MK-8(H2)	H2	8		2	yes	consistent
29034846	2017	International journal of systematic and evolutionary microbiology	Kocuria turfanensis	388357	Kocuria	57493	Micrococcaceae	1268	Micrococcales	85006	Actinomycetes	1760	Actinomycetota	201174		Bacteria	Bacteria	Actinomycetota	Actinomycetes	Actinomycetales	Micrococcaceae	Kocuria	Kocuria turfanensis	388357	menaquinone, MK-8(H2)	H2	8		2	yes	consistent
29043953	2017	International journal of systematic and evolutionary microbiology	Nonomuraea glycinis	2047744	Nonomuraea	83681	Streptosporangiaceae	2004	Streptosporangiales	85012	Actinomycetes	1760	Actinomycetota	201174		Bacteria	Bacteria	Actinomycetota	Actinomycetes	Streptosporangiales	Streptosporangiaceae	Nonomuraea	Nonomuraea glycinis	2047744	menaquinone, MK-9(H0), MK-9(H2)	H0, H2	9		1	no	incomparable
29068272	2017	International journal of systematic and evolutionary microbiology	Nocardioides immobilis	2049295	Nocardioides	1839	Nocardioidaceae	85015	Propionibacteriales	85009	Actinomycetes	1760	Actinomycetota	201174		Bacteria	Bacteria	Actinomycetota	Actinomycetes	Propionibacteriales	Nocardioidaceae	Nocardioides	Nocardioides immobilis	2049295	menaquinone, MK-8(H4)	H4	8		1	yes	consistent
29068282	2017	International journal of systematic and evolutionary microbiology	Gordonia phthalatica	1136941	Gordonia	2053	Gordoniaceae	85026	Mycobacteriales	85007	Actinomycetes	1760	Actinomycetota	201174		Bacteria	Bacteria	Actinomycetota	Actinomycetes	Mycobacteriales	Mycobacteriaceae	Gordonia	Gordonia phthalatica	1136941	menaquinone, MK-9(H2)	H2	9		1	yes	consistent
[truncated: 8,166 more rows]
